# Supplementary material for: Genome-wide endogenous DAF-16/FOXO recruitment dynamics during lowered insulin signalling in C. elegans
Source: Oncotarget. 2015 Nov 2;6(39):41418–33. doi: 10.18632/oncotarget.6282 (PMC4747164; doi:10.18632/oncotarget.6282)
Supplement: Supplementary file 2 [file oncotarget-06-41418-s002.xlsx]

## Sheet: Keys
Gene list Number	Description	Figures
1	Wild-type ChIP-seq data with peak and summit information; transcript ID closest to TSS is provided (peaks overlapping with daf-16(-)were not considered)	4A, B
2	daf-2(-) ChIP-seq data with peak and summit information; transcript ID closest to TSS is provided (peaks overlapping with daf-16(-);daf-2(-) were not considered)
3	Wild-type RNA-seq data providing the RPKM of biological replicates (genes expressed in any one of the replicates are also provided)
4	daf-2(-) RNA-seq data providing the RPKM of biological replicates (genes expressed in any one of the replicates are also provided)
5	daf-16(-);daf-2(-) RNA-seq data providing the RPKM of biological replicates (genes expressed in any one of the replicates are also provided)
6	daf-2(-);daf-12(-) RNA-seq data providing the RPKM of biological replicates (genes expressed in any one of the replicates are also provided)
7	Genes upregulated in daf-2(-) as compared to wild-type (fold change ≥ 2 and p-value ≤ 0.05)	2A
8	Genes downregulated in daf-2(-) as compared to wild-type (fold change ≥ 2 and p-value ≤ 0.05)	2A
9	DAF-16-dependent genes activated under low IIS; genes downregulated in daf-16(-);daf-2(-)as compared to daf-2(-), (fold change ≥ 2 and p-value ≤ 0.05)	2A
10	DAF-16-dependent genes repressed under low IIS: genes upregulated in daf-16(-);daf-2(-)as compared to daf-2(-), (fold change ≥ 2 and p-value ≤ 0.05)	2A
11	DAF-16-dependent genes activated specifically under low IIS but not in wild type, overlap of gene list number "7" with "9".	2A
12	DAF-16-dependent genes repressed specifically under low IIS but not in wild type, overlap of gene list number "8" with "10".	2A
13	Direct DAF-16 targets in daf-2 (-); atleast single DAF-16 peak is present within the 2.5 kb promoter of coding genes	2A
14	Direct DAF-16 targets; activated (overlap of gene list "13" with "11") and repressed (overlap of gene list "13" with "12")	2A
15	Core DAF-16 activated targets (N=37); genes common between major DAF-16-dependent mRNA expression studies (including ours) and our endogenous ChIP-seq study in daf-2(-)	2A
16	C. elegans Common genes orthologous to Human and Drosophila; derived from database InParanoid version 8 (Sonnhammer & Östlund, 2015)	7
17	DrosophilaCommon genes orthologous to C. elegans and Human; derived from database InParanoid version 8 (Sonnhammer & Östlund, 2015)	7
18	Human Common genes orthologous to C. elegans and Drosophila; derived from database InParanoid version 8 (Sonnhammer & Östlund, 2015)	7
19	DAF-16 direct orthologous targets (overlap of gene list no. "2 and "16" (C. elegans gene Ids given)	7
20	dFOXO direct orthologous targets (overlap of gene list from (Alic et al, 2011) and "17" (Drosophila gene Ids and orthologous C. elegans gene Ids given)	7
21	FOXO-3 direct orthologous targets (overlap of gene list from (Eijkelenboom et al, 2013) and "18" (Human Protein Ids and orthologous C. elegans gene Ids given)	7
22	Common orthologous genes among C. elegans, Drosophila and Humans, overlap of gene list number "19", "20" and "21".	7
	References
	Alic N, Andrews TD, Giannakou ME, Papatheodorou I, Slack C, Hoddinott MP, Cocheme HM, Schuster EF, Thornton JM, Partridge L (2011) Genome-wide dFOXO targets and topology of the transcriptomic response to stress and insulin signalling. Mol Syst Biol 7: 502
	Eijkelenboom A, Mokry M, de Wit E, Smits LM, Polderman PE, van Triest MH, van Boxtel R, Schulze A, de Laat W, Cuppen E, Burgering BM (2013) Genome-wide analysis of FOXO3 mediated transcription regulation through RNA polymerase II profiling. Mol Syst Biol. 9:638.
	Sonnhammer E.L.L., Östlund G (2015) InParanoid 8: orthology analysis between 273 proteomes, mostly eukaryotic. Nucleic Acids Res 43: D234-D239

## Sheet: 1
Chromosome Name	peak start	peak end	Peak length	Distance	GeneStart	GeneEnd	ClosestTSS_ID	Symbol	WB geen id	Strand	summit	summit start	summit end	height of the summit	tags	fold_enrichment	FDR(%)
chrI	3412	4394	983	6	3747	3909	Y74C9A.6	Y74C9A.6	WBGene00023193	-	494	3904	3905	110	221	14.07	0.19
chrI	14993	15724	732	3740	11618	16842	Y74C9A.2.4	nlp-40	WBGene00022276	+	428	15419	15420	71	98	9.08	0.4
chrI	33556	34116	561	-1354	27779	32482	Y74C9A.5.1	sesn-1	WBGene00022279	-	295	33849	33850	60	89	7.67	0.26
chrI	41160	42789	1630	-1758	43733	44677	Y74C9A.1	Y74C9A.1	WBGene00022275	+	995	42153	42154	56	219	6.68	0.12
chrI	109443	111013	1571	-151	108686	110077	F53G12.1.1	rab-11.1	WBGene00004274	-	1282	110723	110724	67	205	8.55	0.16
chrI	129745	131301	1557	1826	128697	134065	F53G12.5a.1	mex-3	WBGene00003229	+	1187	130930	130931	64	229	6.86	0.16
chrI	279599	280525	927	-58	280120	280445	C53D5.3	C53D5.3	WBGene00016904	+	374	279971	279972	126	227	15.35	0.21
chrI	298154	299061	908	-2588	301196	305460	C53D5.1d	C53D5.1	WBGene00016902	+	464	298616	298617	94	148	12.02	0.12
chrI	314804	315901	1098	-361	310980	314991	C53D5.6.2	imb-3	WBGene00002077	-	451	315253	315254	118	250	13.8	0.19
chrI	315911	316414	504	-1171	310980	314991	C53D5.6.2	imb-3	WBGene00002077	-	295	316204	316205	67	85	8.57	0.23
chrI	381163	382977	1815	-166	379073	381904	R119.4.2	pqn-59	WBGene00004143	-	510	381671	381672	203	473	23.74	0.34
chrI	397420	398364	945	-999	398891	412510	Y50C1A.1	otub-2	WBGene00021733	+	521	397939	397940	103	193	13.17	0.15
chrI	428899	429696	798	8375	420922	423718	C07F11.2	C07F11.2	WBGene00015570	+	446	429343	429344	74	110	9.46	0.29
chrI	433235	434131	897	-10316	443999	461607	C07F11.1	tol-1	WBGene00006593	+	477	433710	433711	130	208	16.62	0.19
chrI	516154	517260	1107	-251	511048	516456	Y65B4BL.5	acs-13	WBGene00022037	-	566	516718	516719	72	218	9.21	0.16
chrI	517789	519149	1361	-2013	511048	516456	Y65B4BL.5	acs-13	WBGene00022037	-	820	518607	518608	111	366	12.02	0.22
chrI	519228	520242	1015	799	520113	520534	Y65B4BL.6b	Y65B4BL.6	WBGene00022038	-	670	519896	519897	69	139	7.76	0.37
chrI	526833	528606	1774	-1580	526048	526139	Y65B4BL.8	Y65B4BL.8	WBGene00195369	-	483	527314	527315	154	428	15.01	0.27
chrI	529422	531049	1628	20	530215	530326	Y65B4BL.11	Y65B4BL.11	WBGene00197961	+	1143	530563	530564	69	270	8.02	0.17
chrI	535031	535902	872	-322	535789	536670	Y65B4BR.5b.2	icd-2	WBGene00022042	+	449	535478	535479	89	115	10.98	0.4
chrI	536060	537389	1330	206	536804	536931	Y65B4BR.10	Y65B4BR.10	WBGene00201456	-	754	536812	536813	234	463	17.54	0.24
chrI	545270	545871	602	-5137	550708	556638	Y65B4BR.3	ptr-21	WBGene00004235	+	368	545636	545637	62	92	7.93	0.26
chrI	636469	637207	739	-9	636847	637852	Y65B4A.3	vps-20	WBGene00022027	+	363	636830	636831	98	134	12.53	0.13
chrI	756562	757549	988	-45	748228	757010	Y18H1A.9	Y18H1A.9	WBGene00021213	-	503	757063	757064	73	155	9.34	0.12
chrI	851654	852706	1053	-1271	853451	871947	Y95B8A.8	Y95B8A.8	WBGene00022388	+	501	852153	852154	143	254	17.07	0.22
chrI	879397	880513	1117	2758	875071	882713	Y95B8A.10b	pde-6	WBGene00022389	-	557	879952	879953	92	219	9.12	0.14
chrI	881049	883689	2641	344	875071	882713	Y95B8A.10b	pde-6	WBGene00022389	-	2042	883089	883090	223	1027	23.04	1.3
chrI	957118	958015	898	-193	948566	957373	Y34D9B.1a	mig-1	WBGene00003238	-	461	957577	957578	73	119	9.34	0.29
chrI	972909	973660	752	-147	971950	973137	F54A5.3c	shc-1	WBGene00018788	-	342	973249	973250	118	147	13.53	0.13
chrI	984289	985053	765	-5000	989671	992163	F54A5.1	hmbx-1	WBGene00018786	+	315	984602	984603	94	150	11.07	0.14
chrI	986384	987302	919	-2828	989671	992163	F54A5.1	hmbx-1	WBGene00018786	+	481	986863	986864	85	145	10.87	0.12
chrI	987322	988094	773	-1963	989671	992163	F54A5.1	hmbx-1	WBGene00018786	+	412	987732	987733	112	146	12.13	0.12
chrI	988716	989515	800	-555	989671	992163	F54A5.1	hmbx-1	WBGene00018786	+	319	989033	989034	158	205	17.77	0.18
chrI	998608	1000386	1779	-2921	996277	996576	C54G6.7	C54G6.7	WBGene00199650	-	544	999150	999151	68	259	8.46	0.16
chrI	1000447	1001314	868	-3008	1003889	1010765	C54G6.2	C54G6.2	WBGene00016931	+	488	1000933	1000934	62	143	7.93	0.12
chrI	1053448	1054249	802	-203	1050921	1053645	Y34D9A.8b	Y34D9A.8	WBGene00021333	-	383	1053829	1053830	96	144	10.59	0.14
chrI	1061622	1062727	1106	-118	1062293	1065269	Y34D9A.2	npr-23	WBGene00021328	+	520	1062140	1062141	169	355	17.65	0.27
chrI	1077211	1077701	491	1778	1078424	1079234	R06A10.3	R06A10.3	WBGene00019910	-	168	1077377	1077378	103	120	13.17	0.17
chrI	1155711	1156558	848	-28	1156163	1156454	Y48G8AL.17	Y48G8AL.17	WBGene00195424	+	429	1156138	1156139	83	113	10.61	0.28
chrI	1227545	1228491	947	-160	1223956	1227858	Y48G8AL.13.3	Y48G8AL.13	WBGene00021691	-	526	1228069	1228070	114	185	14.58	0.19
chrI	1228945	1229915	971	-148	1223956	1229282	Y48G8AL.13.1	Y48G8AL.13	WBGene00021691	-	508	1229451	1229452	76	161	9.72	0.13
chrI	1251328	1251976	649	-330	1251252	1251322	Y48G8AL.19	Y48G8AL.19	WBGene00201777	-	264	1251590	1251591	75	140	9.49	0.17
chrI	1270684	1271719	1036	-3046	1259489	1268155	Y48G8AR.1	grh-1	WBGene00001707	-	586	1271268	1271269	124	223	12.29	0.17
chrI	1273471	1274482	1012	-4831	1278808	1279042	Y48G8AR.7	Y48G8AR.7	WBGene00201534	+	373	1273842	1273843	52	125	6.61	0.4
chrI	1296305	1297170	866	-8837	1305575	1328228	K12C11.4	dapk-1	WBGene00003400	+	464	1296767	1296768	95	155	12.15	0.14
chrI	1316737	1317508	772	-9498	1307480	1307624	K12C11.8	K12C11.8	WBGene00197361	-	544	1317279	1317280	66	129	7.45	0.17
chrI	1361101	1361748	648	-3884	1365309	1375883	Y92H12BL.5	Y92H12BL.5	WBGene00022366	+	241	1361340	1361341	190	247	24.3	0.28
chrI	1392483	1393231	749	-98	1386257	1392759	Y92H12BM.1	Y92H12BM.1	WBGene00022367	-	475	1392956	1392957	201	223	25.7	0.28
chrI	1415786	1416657	872	-369	1416591	1424608	Y92H12BR.3b	Y92H12BR.3	WBGene00022369	+	452	1416236	1416237	87	127	10.6	0.25
chrI	1443994	1444953	960	-33	1444507	1444641	F37F2.4	F37F2.4	WBGene00219937	+	439	1444431	1444432	93	174	11.89	0.16
chrI	1446427	1447436	1010	-206	1447138	1447210	F47G6.t1	F47G6.t1	WBGene00023055	+	569	1446994	1446995	121	201	11.6	0.13
chrI	1470629	1471454	826	-255	1471297	1479924	F47G6.2	acs-16	WBGene00018579	+	487	1471114	1471115	126	211	16.11	0.22
chrI	1540458	1541095	638	-2748	1543525	1556195	Y92H12A.2	Y92H12A.2	WBGene00022358	+	183	1540639	1540640	97	121	12.4	0.13
chrI	1558798	1559820	1023	-2648	1556641	1556661	Y92H12A.7	21ur-12465	WBGene00172419	-	457	1559253	1559254	112	241	14.32	0.23
chrI	1563986	1564485	500	-2695	1566931	1580196	Y92H12A.1	src-1	WBGene00005077	+	271	1564255	1564256	60	74	7.67	0.36
chrI	1687345	1688294	950	-3677	1691497	1691645	Y71G12B.37	Y71G12B.37	WBGene00200707	+	496	1687839	1687840	175	297	22.38	0.28
chrI	1690808	1691784	977	-201	1691497	1691645	Y71G12B.37	Y71G12B.37	WBGene00200707	+	416	1691222	1691223	120	218	15.35	0.19
chrI	1694731	1695587	857	-1040	1696199	1697676	Y71G12B.40	linc-131	WBGene00219767	+	475	1695204	1695205	87	168	11.13	0.17
chrI	1697638	1698756	1119	103	1698094	1701130	Y71G12B.15.1	ubc-3	WBGene00006702	+	457	1698093	1698094	166	383	21.23	0.44
chrI	1718986	1719690	705	-2254	1721592	1733032	Y71G12B.11b	Y71G12B.11	WBGene00022151	+	283	1719267	1719268	94	127	12.02	0.13
chrI	1778452	1779404	953	-2995	1771369	1775933	Y71G12B.25	Y71G12B.25	WBGene00022160	-	561	1779011	1779012	56	129	7.16	0.25
chrI	1807669	1808336	668	-88	1808091	1811782	Y71G12B.4	pghm-1	WBGene00022144	+	354	1808021	1808022	54	88	6.91	0.47
chrI	1844638	1845453	816	-175	1845221	1850516	M01D7.4	tag-96	WBGene00006461	+	455	1845091	1845092	125	155	15.29	0.15
chrI	1877362	1878242	881	3655	1874147	1883472	Y71G12A.3	tub-2	WBGene00022139	+	490	1877850	1877851	57	115	7.29	0.32
chrI	1913605	1914612	1008	-142	1911678	1913966	Y51F10.7	Y51F10.7	WBGene00021768	-	496	1914099	1914100	94	188	8.73	0.16
chrI	1919130	1919782	653	-2392	1916942	1917064	Y51F10.14	anr-19	WBGene00219760	-	209	1919337	1919338	127	165	16.24	0.17
chrI	2011081	2011792	712	-957	1988723	2010479	Y20F4.3	gap-3	WBGene00021238	-	268	2011347	2011348	131	176	16.75	0.18
chrI	2019164	2020550	1387	425	2019432	2019523	Y20F4.11	Y20F4.11	WBGene00220136	+	977	2020139	2020140	135	296	14.35	0.18
chrI	2024327	2025074	748	-1615	2026316	2033948	Y20F4.2	crtc-1	WBGene00021237	+	423	2024748	2024749	98	111	12.53	0.25
chrI	2076652	2077373	722	-1946	2078959	2085678	Y37E3.11a	Y37E3.11	WBGene00021352	+	436	2077086	2077087	75	111	9.31	0.23
chrI	2084641	2085513	873	40	2085037	2085155	Y37E3.20	Y37E3.20	WBGene00044925	+	325	2084964	2084965	76	172	8.71	0.15
chrI	2126428	2127122	695	-1815	2128590	2145968	Y37E3.17b	Y37E3.17	WBGene00021355	+	438	2126864	2126865	89	120	11.38	0.12
chrI	2290762	2291819	1058	-107	2281114	2291183	Y39G10AL.3.2	cdk-7	WBGene00000408	-	487	2291247	2291248	316	525	40.17	0.72
chrI	2292439	2293432	994	-196	2293132	2297312	Y39G10AR.11.3	Y39G10AR.11	WBGene00021469	+	538	2292975	2292976	85	169	8.43	0.22
chrI	2315655	2316602	948	-141	2315821	2315987	Y39G10AR.30	Y39G10AR.30	WBGene00199088	-	485	2316138	2316139	199	249	22.86	0.23
chrI	2409335	2410417	1083	-314	2410190	2410254	Y39G10AR.24	Y39G10AR.24	WBGene00044926	+	797	2410130	2410131	85	161	10.87	0.14
chrI	2421526	2422171	646	-106	2420831	2421742	F23C8.6	F23C8.6	WBGene00017735	-	284	2421808	2421809	88	118	11	0.12
chrI	2485230	2486083	854	-211	2485868	2489773	Y74C10AR.1	eif-3.I	WBGene00001232	+	439	2485667	2485668	87	122	11.13	0.25
chrI	2576949	2577786	838	-1345	2573866	2576022	C55C2.5c.2	aat-5	WBGene00000006	-	399	2577346	2577347	56	139	7.16	0.12
chrI	2585874	2586878	1005	-250	2581015	2586126	K07A3.1.3	fbp-1	WBGene00001404	-	525	2586397	2586398	246	338	26.64	0.29
chrI	2587054	2588241	1188	-1521	2581015	2586126	K07A3.1.3	fbp-1	WBGene00001404	-	553	2587605	2587606	259	575	32.86	0.81
chrI	2597259	2597874	616	-2286	2587541	2595280	K07A3.2a	ptr-12	WBGene00004226	-	321	2597578	2597579	62	83	7.93	0.45
chrI	2603400	2604585	1186	-1290	2605283	2605605	K07A3.5	K07A3.5	WBGene00201499	+	403	2603801	2603802	57	157	7.29	0.24
chrI	2605088	2605780	693	151	2605283	2605605	K07A3.5	K07A3.5	WBGene00201499	+	486	2605572	2605573	85	136	10.13	0.13
chrI	2628023	2629319	1297	-94	2623101	2628577	Y23H5A.7a	cars-1	WBGene00000800	-	328	2628349	2628350	50	141	6.39	0.4
chrI	2654109	2655093	985	1322	2655867	2655923	F40E3.9	F40E3.9	WBGene00200510	-	550	2654657	2654658	181	394	21.17	0.5
chrI	2655509	2656391	883	-27	2655867	2655923	F40E3.9	F40E3.9	WBGene00200510	-	336	2655843	2655844	132	202	16.88	0.18
chrI	2656646	2657843	1198	-3	2645266	2657241	F40E3.5.2	F40E3.5	WBGene00018232	-	534	2657178	2657179	85	240	6.9	0.14
chrI	2658342	2659146	805	-1503	2645266	2657241	F40E3.5.2	F40E3.5	WBGene00018232	-	365	2658705	2658706	114	135	14.58	0.12
chrI	2659269	2660437	1169	-2612	2645266	2657241	F40E3.5.2	F40E3.5	WBGene00018232	-	821	2660088	2660089	45	118	5.75	0.3
chrI	2662147	2663012	866	-3804	2666384	2666468	F32B5.17	F32B5.17	WBGene00219930	+	365	2662510	2662511	72	164	9.21	0.16
chrI	2665186	2667221	2036	-180	2666384	2666468	F32B5.17	F32B5.17	WBGene00219930	+	780	2665964	2665965	66	324	6.43	0.12
chrI	2667401	2669302	1902	-54	2668406	2672429	F32B5.6d.2	F32B5.6	WBGene00017979	+	490	2667889	2667890	123	496	14.92	0.38
chrI	2670140	2671111	972	1832	2668793	2672429	F32B5.6d.1	F32B5.6	WBGene00017979	+	529	2670667	2670668	52	133	5.63	0.5
chrI	2677731	2678714	984	163	2678059	2678205	F32B5.12	F32B5.12	WBGene00198883	+	500	2678229	2678230	173	261	16.59	0.19
chrI	2688997	2689746	750	101	2686640	2689473	F32B5.8	cpz-1	WBGene00000788	-	462	2689457	2689458	117	161	14.05	0.17
chrI	2689993	2690879	887	-963	2686640	2689473	F32B5.8	cpz-1	WBGene00000788	-	472	2690463	2690464	65	125	7.04	0.45
chrI	2727192	2728245	1054	706	2727012	2727545	Y71F9B.4.2	snr-7	WBGene00004920	+	479	2727669	2727670	151	262	16.06	0.2
chrI	2728394	2729211	818	-1199	2730002	2731454	Y71F9B.3.2	yop-1	WBGene00022127	+	420	2728812	2728813	74	122	9.46	0.24
chrI	2800403	2801419	1017	-1022	2798213	2799889	W03D8.2b	W03D8.2	WBGene00020985	-	551	2800952	2800953	103	199	12.79	0.14
chrI	2801568	2802169	602	-953	2802822	2815786	W03D8.6b	itx-1	WBGene00002174	+	427	2801993	2801994	69	86	8.53	0.4
chrI	2831134	2832098	965	-17	2831450	2831599	W10C8.12	W10C8.12	WBGene00199081	-	439	2831571	2831572	63	185	8.06	0.18
chrI	2857474	2858275	802	1972	2858599	2859847	W10C8.6	W10C8.6	WBGene00044433	-	360	2857832	2857833	118	177	14.19	0.15
chrI	2860745	2861566	822	-1247	2862403	2864464	Y71F9AL.11	Y71F9AL.11	WBGene00022116	+	461	2861204	2861205	146	212	18.67	0.23
chrI	2876083	2877183	1101	-79	2876337	2876554	Y71F9AL.19	Y71F9AL.19	WBGene00199201	-	485	2876566	2876567	208	349	21.72	0.26
chrI	2927783	2928699	917	-152	2928393	2929679	Y71F9AM.6.1	trap-1	WBGene00022122	+	444	2928225	2928226	127	168	16.15	0.16
chrI	2961824	2962938	1115	-4505	2949609	2957876	Y71F9AR.1	bam-2	WBGene00000237	-	663	2962485	2962486	125	269	15.89	0.26
chrI	3101589	3102446	858	-1193	3103211	3103283	C45E1.9	C45E1.9	WBGene00199215	+	268	3101855	3101856	83	175	10.16	0.18
chrI	3103041	3103507	467	9	3103211	3103283	C45E1.6	C45E1.6	WBGene00197193	-	223	3103262	3103263	75	80	9.59	0.25
chrI	3113407	3114252	846	2345	3116084	3116175	C45E1.8	C45E1.8	WBGene00197996	-	393	3113798	3113799	154	231	19.69	0.26
chrI	3118741	3119635	895	-2823	3122011	3127661	K09H9.10	linc-167	WBGene00219712	+	453	3119192	3119193	98	144	12.53	0.12
chrI	3121687	3122526	840	95	3122011	3127661	K09H9.10	linc-167	WBGene00219712	+	439	3122124	3122125	113	164	14.45	0.17
chrI	3142771	3143699	929	-60	3141705	3143175	K09H9.5	K09H9.5	WBGene00019597	-	490	3143259	3143260	98	151	12.53	0.12
chrI	3152060	3152926	867	-342	3152835	3155568	K09H9.1	K09H9.1	WBGene00019594	+	409	3152467	3152468	92	149	11.45	0.13
chrI	3265654	3267197	1544	336	3264286	3266762	Y44E3B.1b.1	zip-4	WBGene00021552	-	1138	3266790	3266791	93	201	11.89	0.16
chrI	3296806	3297531	726	-2437	3299606	3300490	W01B11.1	W01B11.1	WBGene00020913	+	396	3297200	3297201	163	187	20.84	0.2
chrI	3309497	3310213	717	-2390	3302092	3307465	Y44E3A.2	ace-2	WBGene00000036	-	248	3309743	3309744	160	208	17.99	0.21
chrI	3316214	3317076	863	1941	3317978	3318586	Y44E3A.3	trx-4	WBGene00021548	-	427	3316639	3316640	92	140	11.76	0.12
chrI	3332441	3333264	824	-2179	3320921	3330673	Y44E3A.4	Y44E3A.4	WBGene00021549	-	388	3332827	3332828	93	119	11.89	0.25
chrI	3334185	3334956	772	-3796	3338367	3340044	Y44E3A.1a	Y44E3A.1	WBGene00021547	+	387	3334570	3334571	59	125	7.54	0.16
chrI	3338017	3338894	878	88	3338367	3339656	Y44E3A.1b	Y44E3A.1	WBGene00021547	+	395	3338410	3338411	56	109	7.16	0.44
chrI	3349523	3350301	779	-12	3340231	3349900	Y44E3A.6a	Y44E3A.6	WBGene00021551	-	490	3350011	3350012	105	172	12.53	0.14
chrI	3368354	3369181	828	-46	3368814	3371447	W05F2.6	W05F2.6	WBGene00021038	+	397	3368749	3368750	82	105	10.49	0.44
chrI	3403838	3404687	850	-1396	3376599	3402866	W05F2.4e.1	W05F2.4	WBGene00021036	-	393	3404229	3404230	73	110	9.34	0.36
chrI	3405346	3406340	995	96	3405747	3405879	K03E5.6	K03E5.6	WBGene00198120	+	526	3405870	3405871	88	196	9.53	0.16
chrI	3500759	3501689	931	-1512	3502736	3508424	Y47G6A.7a.3	Y47G6A.7	WBGene00021637	+	491	3501248	3501249	99	161	12.56	0.14
chrI	3533409	3534282	874	-148	3533994	3539156	Y47G6A.5a	Y47G6A.5	WBGene00021635	+	448	3533855	3533856	120	155	14.09	0.12
chrI	3638621	3639463	843	-118	3638852	3638924	T28F2.t1	T28F2.t1	WBGene00023156	-	429	3639048	3639049	74	120	9.46	0.25
chrI	3671206	3673486	2281	-644	3667124	3671702	D1037.2.2	smp-2	WBGene00004890	-	824	3672028	3672029	178	542	20.41	0.33
chrI	3681623	3682596	974	-1165	3680178	3680944	D1037.3	ftn-2	WBGene00001501	-	514	3682135	3682136	108	191	13.81	0.14
chrI	3684245	3685069	825	-145	3684802	3690154	D1037.1	D1037.1	WBGene00017025	+	408	3684651	3684652	125	190	15.98	0.17
chrI	3720394	3722415	2022	-247	3713517	3721157	T12F5.4	lin-59	WBGene00003040	-	1403	3721795	3721796	277	984	28.93	1.82
chrI	3723174	3724064	891	-2392	3726011	3731224	T12F5.3.1	glh-4	WBGene00001601	+	443	3723615	3723616	195	325	23.76	0.36
chrI	3724561	3725267	707	-1097	3726011	3731224	T12F5.3.1	glh-4	WBGene00001601	+	311	3724870	3724871	72	113	9.21	0.15
chrI	3737966	3739217	1252	-1113	3732982	3737478	T12F5.5b	larp-5	WBGene00004147	-	420	3738384	3738385	48	192	6.14	0.13
chrI	3740044	3741043	1000	-64	3733468	3740479	T12F5.5a	larp-5	WBGene00004147	-	569	3740611	3740612	184	333	18.55	0.25
chrI	3748960	3749745	786	-1208	3748001	3748144	Y8G1A.3	Y8G1A.3	WBGene00201829	-	488	3749446	3749447	67	120	8.57	0.17
chrI	3750079	3750873	795	-2332	3748001	3748144	Y8G1A.3	Y8G1A.3	WBGene00201829	-	477	3750554	3750555	118	180	10.76	0.14
chrI	3751945	3753355	1411	1308	3748524	3753958	Y8G1A.2.1	inx-13	WBGene00002135	-	415	3752358	3752359	50	172	6.04	0.32
chrI	3753642	3754906	1265	-313	3748524	3753961	Y8G1A.2.2	inx-13	WBGene00002135	-	612	3754252	3754253	105	289	8.53	0.17
chrI	3758633	3759796	1164	-141	3755470	3759073	ZK770.3.1	inx-12	WBGene00002134	-	563	3759194	3759195	114	262	12.82	0.19
chrI	3781478	3782299	822	-229	3782118	3783296	C32E8.5.1	C32E8.5	WBGene00016323	+	372	3781848	3781849	149	213	14.52	0.16
chrI	3784909	3785958	1050	-1160	3786594	3787495	C32E8.3	C32E8.3	WBGene00016321	+	556	3785463	3785464	114	219	13.5	0.16
chrI	3787560	3788149	590	-175	3788030	3788911	C32E8.2a.2	rpl-13	WBGene00004425	+	195	3787753	3787754	123	130	14.74	0.15
chrI	3805306	3806229	924	-49	3799205	3805718	C32E8.10d	unc-11	WBGene00006751	-	470	3805774	3805775	128	171	16.37	0.16
chrI	3806299	3807207	909	-1035	3799205	3805718	C32E8.10d	unc-11	WBGene00006751	-	481	3806778	3806779	57	166	6.41	0.13
chrI	3822224	3823110	887	-677	3821656	3821990	F53F10.7	F53F10.7	WBGene00023066	-	614	3822836	3822837	75	192	9.59	0.16
chrI	3824088	3825162	1075	-320	3824945	3826514	F53F10.4.2	unc-108	WBGene00006833	+	276	3824362	3824363	107	285	12.77	0.19
chrI	3829051	3830174	1124	769	3828843	3829313	F53F10.6	F53F10.6	WBGene00023065	+	739	3829788	3829789	175	301	21.19	0.21
chrI	3841167	3841925	759	12	3839809	3841558	T03F1.6a	T03F1.6	WBGene00020188	-	467	3841632	3841633	76	114	9.52	0.23
chrI	3842147	3843041	895	-1036	3839809	3841558	T03F1.6a	T03F1.6	WBGene00020188	-	442	3842587	3842588	66	146	8.39	0.12
chrI	3861268	3863047	1780	-89	3859378	3862068	T03F1.8b	guk-1	WBGene00020190	-	1366	3862632	3862633	61	257	7.7	0.15
chrI	3866943	3867993	1051	-71	3867539	3869133	T03F1.3.2	pgk-1	WBGene00020185	+	471	3867412	3867413	117	223	12.67	0.14
chrI	3891074	3892020	947	-29	3889025	3891518	C50F2.4.1	C50F2.4	WBGene00016838	-	491	3891563	3891564	102	186	11.05	0.15
chrI	3899002	3899987	986	-149	3898046	3899345	C50F2.6a.1	fkb-5	WBGene00001430	-	450	3899450	3899451	83	164	7.83	0.3
chrI	3905974	3906868	895	-1221	3901432	3905200	C50F2.8	magu-3	WBGene00016841	-	481	3906453	3906454	77	144	9.85	0.12
chrI	3956613	3957296	684	-817	3956075	3956137	F47B3.9	F47B3.9	WBGene00219953	-	187	3956798	3956799	103	144	13.17	0.17
chrI	3959401	3960133	733	-1207	3960974	3962199	F47B3.4	F47B3.4	WBGene00018528	+	367	3959766	3959767	81	134	10.36	0.13
chrI	3982527	3983365	839	-225	3983171	3986915	F28H1.3.2	aars-2	WBGene00000197	+	180	3982705	3982706	41	104	5.24	0.51
chrI	3986186	3987032	847	-1282	3987891	3988702	F28H1.2	cpn-3	WBGene00000779	+	456	3986640	3986641	154	266	17.98	0.22
chrI	3987276	3989272	1997	383	3987891	3988702	F28H1.2	cpn-3	WBGene00000779	+	1460	3988734	3988735	68	299	7.95	0.17
chrI	3992237	3992978	742	-3101	3995709	3996963	F28H1.1	F28H1.1	WBGene00017908	+	267	3992502	3992503	41	98	5.24	0.45
chrI	3994151	3994995	845	-1136	3995709	3996963	F28H1.1	F28H1.1	WBGene00017908	+	497	3994646	3994647	226	308	25.91	0.31
chrI	4005009	4006791	1783	465	4005435	4006019	F55C7.2	F55C7.2	WBGene00018868	+	869	4005876	4005877	120	467	13.95	0.33
chrI	4020210	4021273	1064	-199	4002098	4020542	F55C7.7g.1	unc-73	WBGene00006805	-	540	4020748	4020749	118	237	11.5	0.19
chrI	4029079	4030037	959	2069	4015763	4031627	F55C7.7b	unc-73	WBGene00006805	-	458	4029535	4029536	83	149	10.61	0.12
chrI	4030244	4030999	756	1005	4015763	4031627	F55C7.7b	unc-73	WBGene00006805	-	464	4030706	4030707	60	126	7.16	0.16
chrI	4032179	4033099	921	-1012	4015763	4031627	F55C7.7b	unc-73	WBGene00006805	-	543	4032720	4032721	161	242	20.47	0.26
chrI	4035098	4036025	928	-182	4035744	4078795	C09D1.1a	unc-89	WBGene00006820	+	446	4035542	4035543	99	164	9.19	0.25
chrI	4037482	4038179	698	2086	4035744	4084507	C09D1.1g	unc-89	WBGene00006820	+	463	4037943	4037944	93	131	11.89	0.14
chrI	4046062	4047343	1282	-3089	4043553	4043613	C09D1.4	C09D1.4	WBGene00198824	-	800	4046860	4046861	65	209	7.17	0.12
chrI	4050195	4051124	930	-7046	4043553	4043613	C09D1.4	C09D1.4	WBGene00198824	-	468	4050661	4050662	126	200	16.11	0.17
chrI	4131979	4132801	823	-98	4129564	4132292	E01A2.4.2	let-504	WBGene00002696	-	366	4132343	4132344	72	122	8.96	0.23
chrI	4140073	4141411	1339	93	4140649	4142819	E01A2.1a	E01A2.1	WBGene00017084	+	771	4140842	4140843	70	246	7.58	0.17
chrI	4157835	4158721	887	455	4155542	4158733	R12E2.8	R12E2.8	WBGene00020034	-	396	4158229	4158230	127	201	16.24	0.18
chrI	4160722	4161503	782	0	4159014	4161113	R12E2.9	inx-15	WBGene00002137	-	520	4161240	4161241	48	105	5.99	0.36
chrI	4171652	4172644	993	-58	4172206	4172315	R12E2.16	sls-2.4	WBGene00004836	+	491	4172141	4172142	185	261	18.98	0.21
chrI	4172997	4175441	2445	555	4173750	4174774	R12E2.12.2	mrps-6	WBGene00020037	-	904	4173899	4173900	86	336	8.98	0.13
chrI	4178188	4179102	915	-165	4178810	4182158	R12E2.2.2	R12E2.2	WBGene00020031	+	470	4178656	4178657	113	181	13.19	0.16
chrI	4185101	4185880	780	430	4185060	4189930	C18E3.7a	ppw-1	WBGene00004093	+	419	4185518	4185519	48	100	6.14	0.44
chrI	4198893	4200311	1419	-2815	4202417	4203040	C18E3.4	C18E3.4	WBGene00015973	+	955	4199846	4199847	39	192	4.56	0.24
chrI	4202194	4203060	867	210	4202417	4203040	C18E3.4	C18E3.4	WBGene00015973	+	608	4202800	4202801	64	128	7.04	0.3
chrI	4224523	4225285	763	-4673	4229577	4236032	C43E11.6d.2	nab-1	WBGene00003516	+	424	4224945	4224946	85	164	9.94	0.17
chrI	4246940	4248017	1078	101	4242819	4247580	C43E11.8	exoc-7	WBGene00016606	-	636	4247574	4247575	159	264	16.91	0.2
chrI	4253387	4254669	1283	-352	4254380	4264683	C43E11.3a	met-1	WBGene00016603	+	653	4254038	4254039	157	369	18.74	0.3
chrI	4299124	4300095	972	1350	4298259	4302245	Y47D9A.2a	scpl-3	WBGene00021629	+	487	4299609	4299610	74	179	8.17	0.13
chrI	4309564	4310417	854	-1825	4311816	4311888	T03A1.5	T03A1.5	WBGene00199036	+	606	4310168	4310169	47	114	5.39	0.51
chrI	4311347	4312212	866	-36	4311816	4311888	T03A1.5	T03A1.5	WBGene00199036	+	370	4311715	4311716	136	211	17.39	0.2
chrI	4320413	4321238	826	-269	4321095	4359105	ZK973.6	anc-1	WBGene00000140	+	444	4320855	4320856	177	285	20.7	0.27
chrI	4322334	4323262	929	-339	4322310	4322459	ZK973.19	ZK973.19	WBGene00199217	-	462	4322794	4322795	107	165	13.68	0.15
chrI	4327561	4328443	883	1237	4329116	4329239	ZK973.23	ZK973.23	WBGene00200644	-	380	4327939	4327940	80	130	9.51	0.25
chrI	4328683	4329898	1216	-51	4329116	4329239	ZK973.23	ZK973.23	WBGene00200644	-	410	4329091	4329092	183	386	21.75	0.36
chrI	4330291	4331387	1097	-1600	4329116	4329239	ZK973.23	ZK973.23	WBGene00200644	-	475	4330764	4330765	93	217	9.38	0.15
chrI	4331977	4332812	836	2242	4334502	4334637	ZK973.15	ZK973.15	WBGene00196493	-	401	4332376	4332377	54	116	5.96	0.51
chrI	4333472	4335069	1598	366	4334502	4334637	ZK973.15	ZK973.15	WBGene00196493	-	471	4333941	4333942	105	357	11.35	0.24
chrI	4370829	4371576	748	933	4370442	4372136	ZK973.9	ZK973.9	WBGene00022835	-	425	4371252	4371253	42	99	5.1	0.51
chrI	4381464	4382544	1081	-106	4379320	4381898	ZK973.11	ZK973.11	WBGene00022836	-	418	4381880	4381881	58	165	6.92	0.16
chrI	4431530	4432459	930	-78	4429547	4431916	C41D11.3a	C41D11.3	WBGene00016562	-	407	4431935	4431936	54	128	6.32	0.32
chrI	4436399	4437272	874	-4919	4429547	4431916	C41D11.3a	C41D11.3	WBGene00016562	-	610	4437007	4437008	120	292	15.33	0.3
chrI	4437632	4438525	894	-6162	4429547	4431916	C41D11.3a	C41D11.3	WBGene00016562	-	429	4438059	4438060	82	131	10.49	0.17
chrI	4474848	4475524	677	4473	4479639	4479659	T01A4.4	21ur-14920	WBGene00173238	-	408	4475254	4475255	76	132	9.72	0.14
chrI	4486364	4487572	1209	-4733	4491701	4508361	T01A4.1c	gcy-28	WBGene00020131	+	425	4486787	4486788	125	244	14.92	0.16
chrI	4515896	4516742	847	-236	4511440	4516083	Y119C1B.5	Y119C1B.5	WBGene00022471	-	423	4516317	4516318	128	179	15.93	0.14
chrI	4557000	4557591	592	-368	4557664	4563757	D1007.15	D1007.15	WBGene00017010	+	259	4557257	4557258	67	89	8.52	0.29
chrI	4563577	4564439	863	-33	4564041	4565976	D1007.14	pqn-24	WBGene00004113	+	398	4563973	4563974	108	161	10.7	0.16
chrI	4584365	4585306	942	-47	4584768	4584788	D1007.21	21ur-11631	WBGene00168457	-	475	4584838	4584839	161	208	18.83	0.16
chrI	4636138	4636967	830	-139	4635715	4636413	C44E4.6.1	acbp-1	WBGene00016655	-	348	4636484	4636485	111	154	13.81	0.15
chrI	4644218	4644850	633	97	4644437	4645626	B0041.3	B0041.3	WBGene00015008	+	227	4644443	4644444	74	85	9.46	0.45
chrI	4646836	4647727	892	-36	4647318	4648278	B0041.8.1	B0041.8	WBGene00015011	+	460	4647294	4647295	100	144	11.93	0.16
chrI	4650680	4651448	769	-294	4648269	4650770	B0041.5	B0041.5	WBGene00015009	-	439	4651117	4651118	57	108	6.94	0.3
chrI	4651506	4652421	916	941	4652143	4652905	B0041.6b	ptps-1	WBGene00015010	-	478	4651982	4651983	161	237	20.03	0.24
chrI	4653363	4654644	1282	476	4653527	4659518	B0041.2d	ain-2	WBGene00015007	+	827	4654188	4654189	112	276	13.37	0.2
chrI	4671584	4673191	1608	-649	4665744	4671738	B0041.7	xnp-1	WBGene00006961	-	797	4672379	4672380	87	259	11.06	0.18
chrI	4673402	4674538	1137	-1165	4675135	4679409	T04D1.3d	unc-57	WBGene00006791	+	689	4674089	4674090	87	248	9.78	0.17
chrI	4695056	4696222	1167	2936	4685868	4698575	T04D1.4	chd-7	WBGene00007053	-	852	4695906	4695907	36	151	4.16	0.36
chrI	4698818	4700038	1221	-182	4699610	4702866	W09C3.9	linc-91	WBGene00219746	+	833	4699649	4699650	201	524	22.6	0.41
chrI	4702358	4703891	1534	-1497	4704622	4705870	W09C3.4	W09C3.4	WBGene00021112	+	1030	4703386	4703387	124	334	15.14	0.26
chrI	4720778	4721670	893	18	4721206	4723960	C10H11.6b	ugt-26	WBGene00015695	+	428	4721204	4721205	67	123	8	0.28
chrI	4726977	4727597	621	-14	4727301	4730366	C10H11.4	ugt-28	WBGene00015693	+	281	4727256	4727257	63	89	8.06	0.33
chrI	4731242	4731937	696	-14	4731604	4735279	C10H11.3	ugt-25	WBGene00015692	+	241	4731481	4731482	46	102	5.49	0.32
chrI	4744672	4746014	1343	112	4745315	4745455	C10H11.11	C10H11.11	WBGene00195426	-	916	4745586	4745587	72	237	8.1	0.16
chrI	4746328	4747500	1173	-56	4746970	4747116	C10H11.14	C10H11.14	WBGene00202449	+	769	4747095	4747096	44	147	5.15	0.45
chrI	4772702	4773471	770	-39	4771491	4773047	M04F3.4a	M04F3.4	WBGene00019770	-	470	4773170	4773171	116	149	14.83	0.16
chrI	4785604	4786555	952	-3153	4789233	4789592	F54D7.6	F54D7.6	WBGene00023067	+	458	4786060	4786061	54	124	6.91	0.29
chrI	4787554	4788488	935	-1212	4789233	4789592	F54D7.6	F54D7.6	WBGene00023067	+	462	4788014	4788015	82	147	10.49	0.14
chrI	4789598	4790540	943	-221	4790290	4790653	F54D7.7	F54D7.7	WBGene00023068	+	464	4790060	4790061	81	144	10.36	0.16
chrI	4804121	4805325	1205	-882	4805605	4809675	F54D7.2.2	F54D7.2	WBGene00018797	+	830	4804949	4804950	98	212	12.53	0.18
chrI	4840581	4841390	810	-3922	4844908	4847336	F57C9.2	clec-90	WBGene00019009	+	396	4840975	4840976	74	114	9.46	0.26
chrI	4847025	4847734	710	-1040	4848420	4850717	F57C9.1b	F57C9.1	WBGene00019008	+	274	4847297	4847298	77	109	8.2	0.36
chrI	4881113	4881806	694	-3441	4884901	4895495	F25F8.1.1	F25F8.1	WBGene00017795	+	211	4881322	4881323	86	130	8.82	0.15
chrI	4893456	4894228	773	422	4893420	4893440	F25F8.3	21ur-10520	WBGene00166055	+	331	4893785	4893786	78	117	9.5	0.25
chrI	4913918	4915391	1474	-605	4911803	4914049	F21F3.6.2	F21F3.6	WBGene00017675	-	501	4914417	4914418	102	288	12.07	0.18
chrI	4915807	4918632	2826	-1172	4918392	4920866	F21F3.7	F21F3.7	WBGene00017676	+	708	4916513	4916514	76	508	8.89	0.26
chrI	4926155	4927000	846	-70	4926648	4928742	F28B3.5a	F28B3.5	WBGene00017886	+	431	4926584	4926585	109	129	13.94	0.16
chrI	4932567	4934103	1537	-702	4934037	4940509	F28B3.4	F28B3.4	WBGene00017885	+	519	4933084	4933085	164	471	17.13	0.36
chrI	4935811	4936774	964	2255	4934037	4940509	F28B3.4	F28B3.4	WBGene00017885	+	404	4936213	4936214	56	176	5.2	0.15
chrI	4940712	4941902	1191	-762	4942069	4949334	F28B3.1.2	F28B3.1	WBGene00017882	+	656	4941366	4941367	88	245	10.65	0.17
chrI	4941910	4943599	1690	685	4942069	4949334	F28B3.1.2	F28B3.1	WBGene00017882	+	873	4942781	4942782	56	238	6.88	0.13
chrI	4973821	4975403	1583	896	4975375	4975508	W03G9.11	W03G9.11	WBGene00197411	-	1045	4974864	4974865	108	308	9.87	0.16
chrI	4977097	4978031	935	-2056	4975375	4975508	W03G9.11	W03G9.11	WBGene00197411	-	357	4977452	4977453	61	139	7.8	0.16
chrI	4979781	4980586	806	-122	4980306	4983955	W03G9.1.2	snf-1	WBGene00004900	+	358	4980137	4980138	61	108	7.59	0.33
chrI	5009575	5010497	923	1263	5008773	5013374	F54C1.1	F54C1.1	WBGene00018789	+	459	5010032	5010033	71	132	9.08	0.24
chrI	5019666	5020679	1014	-6	5018981	5020166	F54C1.7.7	pat-10	WBGene00003934	-	571	5020235	5020236	117	234	12.91	0.17
chrI	5024789	5025821	1033	1416	5023889	5041157	C46H11.4d	lfe-2	WBGene00002979	+	765	5025552	5025553	84	240	10.74	0.22
chrI	5030739	5031648	910	2521	5028672	5041157	C46H11.4f	lfe-2	WBGene00002979	+	399	5031136	5031137	66	153	8.44	0.13
chrI	5032645	5033840	1196	-2549	5035792	5041157	C46H11.4b	lfe-2	WBGene00002979	+	789	5033432	5033433	164	367	20.97	0.36
chrI	5034066	5035011	946	-1253	5035792	5041157	C46H11.4b	lfe-2	WBGene00002979	+	479	5034543	5034544	77	150	7.15	0.44
chrI	5035060	5036072	1013	-226	5035792	5041157	C46H11.4b	lfe-2	WBGene00002979	+	425	5035483	5035484	49	129	6.27	0.29
chrI	5036947	5037888	942	26	5037391	5041157	C46H11.4a	lfe-2	WBGene00002979	+	472	5037417	5037418	87	173	10.6	0.15
chrI	5056749	5057811	1063	1594	5055686	5056039	C46H11.1	C46H11.1	WBGene00016727	+	459	5057206	5057207	51	156	5.33	0.3
chrI	5130449	5131736	1288	-195	5131288	5134105	Y110A7A.6a.1	Y110A7A.6	WBGene00022456	+	455	5130902	5130903	117	296	13.16	0.22
chrI	5134212	5135075	864	-95	5134739	5137974	Y110A7A.5	mtm-1	WBGene00003475	+	416	5134626	5134627	73	112	9.03	0.44
chrI	5139954	5141006	1053	-1195	5141675	5149226	Y110A7A.3	unc-63	WBGene00006797	+	528	5140480	5140481	177	310	22.63	0.27
chrI	5223472	5224217	746	7613	5216231	5216370	C32E12.7	C32E12.7	WBGene00199160	+	384	5223854	5223855	75	98	9.59	0.44
chrI	5290577	5291054	478	-121	5284057	5290694	C01G8.5b	erm-1	WBGene00001333	-	301	5290876	5290877	71	79	9.08	0.26
chrI	5294188	5295084	897	1857	5292779	5292837	C01G8.10	C01G8.10	WBGene00200253	+	426	5294612	5294613	107	150	11.38	0.2
chrI	5306886	5308988	2103	2789	5301518	5310726	C01G8.9a	let-526	WBGene00002717	-	1418	5308302	5308303	132	517	12.35	0.21
chrI	5309319	5313967	4649	360	5311869	5312003	F48C1.12	F48C1.12	WBGene00196397	-	2458	5311775	5311776	292	1951	23.08	0
chrI	5314505	5315075	571	457	5314333	5314606	F48C1.3	F48C1.3	WBGene00018596	+	224	5314727	5314728	133	186	15.16	0.23
chrI	5315629	5317148	1520	338	5316050	5316197	F48C1.13	F48C1.13	WBGene00197167	+	951	5316578	5316579	197	815	18.29	1.2
chrI	5322052	5322627	576	-2171	5324511	5330212	F48C1.1	aman-3	WBGene00018594	+	397	5322447	5322448	51	83	6.52	0.31
chrI	5353815	5354629	815	-47	5354269	5356476	F55A12.4b	dhs-2	WBGene00000966	+	374	5354187	5354188	172	254	18.98	0.19
chrI	5357934	5358664	731	-6	5358146	5358293	F55A12.14	F55A12.14	WBGene00198093	-	304	5358236	5358237	101	141	12.92	0.15
chrI	5377193	5378239	1047	-235	5372851	5377481	F55A12.9a	pqn-44	WBGene00004131	-	331	5377522	5377523	118	303	11.31	0.25
chrI	5379462	5380358	897	-121	5372851	5379789	F55A12.9b	pqn-44	WBGene00004131	-	484	5379944	5379945	197	298	25.19	0.31
chrI	5385555	5386250	696	-165	5384639	5385737	C24A11.5	C24A11.5	WBGene00016042	-	240	5385793	5385794	54	96	6.91	0.32
chrI	5388005	5389668	1664	83	5388900	5388920	C24A11.10	21ur-14736	WBGene00173516	-	683	5388686	5388687	85	309	10.87	0.2
chrI	5408117	5408991	875	-95	5402895	5408459	C24A11.8a.1	frm-4	WBGene00001491	-	433	5408548	5408549	167	263	20.35	0.22
chrI	5409260	5411391	2132	-592	5409666	5409733	C24A11.12	C24A11.12	WBGene00198102	-	1652	5410910	5410911	195	480	23.15	0.27
chrI	5412168	5413087	920	130	5412497	5412640	C24A11.13	C24A11.13	WBGene00201694	+	457	5412623	5412624	108	146	13.81	0.12
chrI	5420095	5420745	651	311	5416649	5420731	C30H7.2a.3	C30H7.2	WBGene00016278	-	432	5420525	5420526	44	86	5.63	0.47
chrI	5429732	5430425	694	-24	5429936	5430054	F27C1.16	F27C1.16	WBGene00200117	-	231	5429961	5429962	77	128	8.34	0.16
chrI	5470805	5471517	713	-1534	5465941	5469627	T05E8.2	hil-8	WBGene00001859	-	338	5471141	5471142	90	104	11.51	0.26
chrI	5485569	5486454	886	43	5484767	5486055	C09D4.5.3	rpl-19	WBGene00004431	-	435	5486002	5486003	118	139	13.37	0.24
chrI	5518402	5519735	1334	-170	5518810	5518898	F59A3.14	F59A3.14	WBGene00198585	-	498	5518898	5518899	193	302	23.51	0.25
chrI	5597883	5598727	845	-973	5590346	5597332	M01E11.7d	tag-163	WBGene00006508	-	431	5598312	5598313	85	113	9.94	0.47
chrI	5599079	5599948	870	-2181	5590346	5597332	M01E11.7d	tag-163	WBGene00006508	-	486	5599563	5599564	56	122	6.82	0.3
chrI	5608627	5609402	776	-174	5607822	5608840	F46F11.4	ubl-5	WBGene00006726	-	406	5609031	5609032	88	103	11.25	0.33
chrI	5691313	5692213	901	-75	5691838	5697450	T19B4.2.2	npp-7	WBGene00003793	+	427	5691738	5691739	133	176	15.56	0.16
chrI	5698566	5699407	842	-3169	5702156	5705553	T19B4.1	pamn-1	WBGene00020556	+	478	5699042	5699043	107	217	13.37	0.22
chrI	5701475	5702062	588	-387	5702156	5705553	T19B4.1	pamn-1	WBGene00020556	+	240	5701713	5701714	66	81	8.44	0.47
chrI	5706621	5707867	1247	-120	5707045	5707124	T19B4.9	T19B4.9	WBGene00195448	-	409	5707028	5707029	64	201	7.53	0.13
chrI	5768416	5769139	724	-185	5768963	5773626	T22E7.1a	lron-8	WBGene00020693	+	493	5768907	5768908	57	102	7.29	0.29
chrI	5776913	5777784	872	1144	5778431	5778493	B0414.12	B0414.12	WBGene00199609	-	508	5777419	5777420	74	151	7.33	0.24
chrI	5809643	5810478	836	-56	5808421	5810004	C32F10.4.2	C32F10.4	WBGene00016332	-	582	5810223	5810224	84	160	9.78	0.14
chrI	5826359	5827634	1276	-841	5823081	5826155	C32F10.8b.3	C32F10.8	WBGene00016333	-	277	5826634	5826635	103	274	11.58	0.18
chrI	5828724	5829465	742	22	5829072	5834642	C32F10.1a.2	obr-4	WBGene00016331	+	290	5829012	5829013	75	123	9.59	0.14
chrI	5865688	5866330	643	422	5862641	5866431	F33D11.12.1	dhhc-3	WBGene00018009	-	352	5866038	5866039	73	101	9.12	0.25
chrI	5869999	5872458	2460	-165	5871394	5871503	C34G6.13	C34G6.13	WBGene00202156	+	1426	5871423	5871424	190	862	19.84	0.67
chrI	5904145	5904869	725	-180	5902113	5904327	C34G6.7b.1	stam-1	WBGene00004109	-	278	5904421	5904422	74	112	9.46	0.24
chrI	5905271	5906145	875	-954	5906662	5917782	C34G6.1	hpo-27	WBGene00016418	+	443	5905712	5905713	67	122	8.57	0.25
chrI	5997123	5998115	993	1621	5992670	5999240	C06A5.7b	unc-94	WBGene00006823	-	572	5997693	5997694	67	154	8.57	0.12
chrI	5999001	5999618	618	-69	5992670	5999240	C06A5.7b	unc-94	WBGene00006823	-	359	5999358	5999359	134	167	17.14	0.19
chrI	6060455	6061495	1041	-22	6058449	6060953	C27A12.8.1	ari-1	WBGene00016158	-	640	6061093	6061094	85	254	9.82	0.21
chrI	6073199	6074016	818	-3483	6068532	6070124	ZK484.3.2	ZK484.3	WBGene00022749	-	450	6073647	6073648	98	128	11.7	0.24
chrI	6076004	6077736	1733	1977	6070679	6078847	ZK484.4a	ZK484.4	WBGene00022750	-	1387	6077389	6077390	167	424	21.16	0.3
chrI	6079396	6080225	830	-963	6070679	6078847	ZK484.4a	ZK484.4	WBGene00022750	-	434	6079828	6079829	109	162	13.77	0.16
chrI	6080272	6081070	799	-1111	6081782	6085023	ZK484.2b.2	haf-9	WBGene00001819	+	336	6080606	6080607	68	116	8.53	0.25
chrI	6081194	6082010	817	-180	6081782	6085023	ZK484.2b.2	haf-9	WBGene00001819	+	398	6081590	6081591	86	143	9.78	0.14
chrI	6091166	6093288	2123	-459	6092686	6092811	ZK484.11	ZK484.11	WBGene00220243	+	1033	6092197	6092198	211	732	23.28	0.52
chrI	6102882	6104344	1463	-1192	6104805	6105589	T27A3.8	T27A3.8	WBGene00044611	+	462	6103342	6103343	87	265	9.25	0.16
chrI	6109387	6110295	909	-186	6107815	6109655	T27A3.7	T27A3.7	WBGene00020843	-	429	6109814	6109815	167	223	15.75	0.15
chrI	6117670	6118724	1055	-4393	6122590	6126854	T27A3.1a	T27A3.1	WBGene00020838	+	549	6118217	6118218	249	375	29.12	0.4
chrI	6121456	6122270	815	-727	6122590	6126854	T27A3.1a	T27A3.1	WBGene00020838	+	351	6121805	6121806	69	120	7.99	0.3
chrI	6135843	6136997	1155	-177	6136597	6136669	F56F4.t2	F56F4.t2	WBGene00023073	+	764	6136605	6136606	82	189	10.29	0.14
chrI	6153214	6154900	1687	-18	6154075	6157400	T09B4.5a	T09B4.5	WBGene00020379	+	446	6153658	6153659	72	289	7.14	0.14
chrI	6155338	6156235	898	-774	6156561	6157400	T09B4.5b	T09B4.5	WBGene00020379	+	416	6155752	6155753	63	120	7.92	0.29
chrI	6162958	6164835	1878	-294	6164191	6164264	T09B4.t1	T09B4.t1	WBGene00023135	+	700	6163656	6163657	69	329	8.33	0.17
chrI	6166318	6167250	933	-245	6164715	6166539	T09B4.8	T09B4.8	WBGene00020382	-	469	6166785	6166786	85	157	9.94	0.12
chrI	6174655	6175864	1210	264	6174995	6175138	T09B4.13	T09B4.13	WBGene00195926	+	553	6175206	6175207	90	256	11.51	0.2
chrI	6193626	6194463	838	854	6192287	6194899	T05E7.4	T05E7.4	WBGene00020260	-	445	6194069	6194070	70	120	8.19	0.29
chrI	6198215	6199069	855	-499	6199141	6200193	T05E7.2	col-55	WBGene00000632	+	391	6198604	6198605	85	120	10.87	0.25
chrI	6199688	6200830	1143	1118	6199141	6200193	T05E7.2	col-55	WBGene00000632	+	681	6200367	6200368	67	213	8.16	0.18
chrI	6203681	6204475	795	181	6203897	6206929	T05E7.1	T05E7.1	WBGene00020258	+	309	6203988	6203989	78	130	9.5	0.16
chrI	6209669	6211494	1826	573	6206978	6211155	T08B2.7c	T08B2.7	WBGene00020347	-	1342	6211009	6211010	200	516	23.87	0.44
chrI	6212448	6213409	962	-36	6212821	6212892	T08B2.t1	T08B2.t1	WBGene00023344	-	416	6212862	6212863	111	192	10.47	0.13
chrI	6220525	6221455	931	-224	6220089	6220766	T08B2.10.1	rps-17	WBGene00004486	-	466	6220989	6220990	125	176	15.98	0.17
chrI	6237262	6239030	1769	564	6238574	6238710	C48E7.14	C48E7.14	WBGene00199400	-	1286	6238546	6238547	72	282	6.19	0.25
chrI	6249678	6250606	929	-75	6249556	6250067	C48E7.10	spp-15	WBGene00005000	-	489	6250165	6250166	101	154	9.09	0.37
chrI	6258652	6259848	1197	-999	6260249	6264525	C48E7.1	C48E7.1	WBGene00016749	+	655	6259305	6259306	217	446	19.52	0.36
chrI	6259879	6260688	810	34	6260249	6264525	C48E7.1	C48E7.1	WBGene00016749	+	464	6260341	6260342	142	192	14.32	0.18
chrI	6282386	6284144	1759	-231	6283496	6283637	C10G11.12	C10G11.12	WBGene00195352	+	1128	6283512	6283513	56	284	5.12	0.15
chrI	6293603	6295164	1562	-512	6294896	6297636	C10G11.5a.2	pnk-1	WBGene00004068	+	513	6294114	6294115	68	238	8.07	0.14
chrI	6317365	6318423	1059	-126	6318020	6320419	F26B1.2c.1	F26B1.2	WBGene00017816	+	511	6317874	6317875	279	431	31.38	0.55
chrI	6338238	6339237	1000	-3491	6342229	6356678	K04F10.4d.3	bli-4	WBGene00000254	+	605	6338841	6338842	48	142	5.93	0.24
chrI	6339811	6340613	803	-2017	6342229	6356678	K04F10.4d.3	bli-4	WBGene00000254	+	426	6340235	6340236	72	105	8.77	0.47
chrI	6364435	6365382	948	-9	6364918	6366228	K04F10.1	K04F10.1	WBGene00019394	+	437	6364870	6364871	74	144	8.01	0.26
chrI	6373537	6374463	927	988	6374842	6374988	ZC308.6	ZC308.6	WBGene00201662	-	481	6374016	6374017	97	146	11.35	0.16
chrI	6374484	6376204	1721	220	6375006	6375564	ZC308.5	ZC308.5	WBGene00195486	-	1311	6375793	6375794	66	247	7.66	0.12
chrI	6378665	6379619	955	-2292	6381434	6385713	ZC308.1b	gld-2	WBGene00001596	+	568	6379231	6379232	69	153	7.08	0.24
chrI	6380508	6381503	996	-428	6381434	6385713	ZC308.1b	gld-2	WBGene00001596	+	454	6380960	6380961	124	206	13.43	0.18
chrI	6412269	6413478	1210	3	6412870	6413067	R10A10.3	R10A10.3	WBGene00220039	+	538	6412805	6412806	70	247	8.03	0.16
chrI	6416393	6417425	1033	-26	6409060	6416883	ZC328.3a	ZC328.3	WBGene00022593	-	506	6416897	6416898	122	235	15.6	0.21
chrI	6421536	6422376	841	-20	6420659	6421936	R10A10.2	rbx-2	WBGene00019993	-	396	6421930	6421931	143	184	17.35	0.15
chrI	6435352	6436305	954	-269	6436098	6441191	T23H2.2	snt-4	WBGene00004924	+	509	6435859	6435860	84	197	9.1	0.17
chrI	6446192	6447142	951	-203	6441633	6446464	T23H2.3	T23H2.3	WBGene00020742	-	471	6446661	6446662	91	165	11.09	0.13
chrI	6459228	6461344	2117	-147	6460433	6464263	K06A5.4	knl-2	WBGene00019432	+	560	6459786	6459787	249	590	26.48	0.42
chrI	6552251	6553191	941	-75	6550533	6552646	F57B10.9	F57B10.9	WBGene00019006	-	445	6552694	6552695	151	225	18.02	0.19
chrI	6554477	6555649	1173	334	6554729	6558593	F57B10.7	tre-1	WBGene00006607	+	232	6554707	6554708	147	303	18.8	0.22
chrI	6564050	6565279	1230	-211	6563640	6564453	F57B10.11	bag-1	WBGene00000236	-	552	6564600	6564601	46	176	5.46	0.15
chrI	6565513	6566168	656	27	6564746	6565868	F57B10.12	mei-2	WBGene00003184	-	508	6566019	6566020	57	110	6.89	0.2
chrI	6568745	6569907	1163	-168	6569494	6572600	F57B10.3a	F57B10.3	WBGene00019001	+	765	6569508	6569509	217	397	24.88	0.39
chrI	6572261	6573213	953	-1265	6574002	6585175	F57B10.1.2	let-607	WBGene00002783	+	480	6572739	6572740	75	147	8.95	0.15
chrI	6573834	6575262	1429	544	6574004	6585175	F57B10.1.3	let-607	WBGene00002783	+	933	6574765	6574766	80	252	9.71	0.14
chrI	6576413	6578907	2495	-184	6577275	6577476	F57B10.16	F57B10.16	WBGene00196124	-	1496	6577907	6577908	109	454	11.78	0.2
chrI	6579422	6580482	1061	-95	6580047	6585175	F57B10.1.1	let-607	WBGene00002783	+	430	6579850	6579851	112	233	11.1	0.18
chrI	6582297	6583210	914	-37	6582791	6582913	F48A9.6	F48A9.6	WBGene00219955	+	449	6582744	6582745	64	139	6.24	0.45
chrI	6607681	6608760	1080	-120	6608341	6608517	D2092.13	D2092.13	WBGene00200203	+	599	6608278	6608279	158	339	15.93	0.23
chrI	6712525	6713470	946	2127	6710870	6712325	T23B3.3	rmd-5	WBGene00020711	+	467	6712990	6712991	219	282	26.35	0.23
chrI	6727408	6728292	885	1526	6728285	6729376	W02D3.5.2	lbp-6	WBGene00002258	-	447	6727853	6727854	80	124	10.23	0.25
chrI	6731124	6732339	1216	548	6731269	6732280	W02D3.7	lbp-5	WBGene00002257	-	748	6731870	6731871	140	267	17.9	0.22
chrI	6732351	6732970	620	-380	6731269	6732280	W02D3.7	lbp-5	WBGene00002257	-	255	6732604	6732605	69	88	8.82	0.32
chrI	6745068	6745887	820	-136	6742293	6745341	W02D3.9.1	unc-37	WBGene00006773	-	464	6745530	6745531	115	182	12.23	0.17
chrI	6756104	6757714	1611	-266	6757175	6757233	F08B6.6	F08B6.6	WBGene00200700	+	467	6756569	6756570	236	497	30.18	0.53
chrI	6768073	6768668	596	174	6768385	6768545	F08B6.7	F08B6.7	WBGene00219882	-	420	6768491	6768492	74	82	9.46	0.44
chrI	6768903	6769654	752	-733	6768385	6768545	F08B6.7	F08B6.7	WBGene00219882	-	283	6769184	6769185	50	98	6.39	0.44
chrI	6769751	6770680	930	-1670	6768385	6768545	F08B6.7	F08B6.7	WBGene00219882	-	520	6770269	6770270	61	126	7.8	0.26
chrI	6779751	6780702	952	-75	6773994	6780151	C37A2.5a	pqn-21	WBGene00004111	-	470	6780219	6780220	111	165	14.19	0.14
chrI	6781217	6782114	898	-137	6781803	6781874	C37A2.t1	C37A2.t1	WBGene00022955	+	450	6781665	6781666	59	122	7.19	0.28
chrI	6793545	6795293	1749	3394	6791025	6797470	C37A2.2	pqn-20	WBGene00004110	+	445	6793988	6793989	40	269	4.66	0.15
chrI	6834962	6835892	931	-79	6835506	6835631	K02F2.11	K02F2.11	WBGene00220000	+	431	6835391	6835392	112	172	13.39	0.15
chrI	6836650	6838670	2021	-694	6838354	6843343	K02F2.1b	dpf-3	WBGene00001056	+	1419	6838067	6838068	70	378	8.2	0.21
chrI	6846865	6847750	886	-4	6847139	6847303	H27M09.6	H27M09.6	WBGene00194992	-	486	6847349	6847350	65	128	6.79	0.45
chrI	6881608	6882614	1007	53	6882058	6882188	T21G5.7	T21G5.7	WBGene00197432	+	431	6882037	6882038	62	156	6.25	0.29
chrI	6884830	6885791	962	-2198	6879405	6883112	T21G5.5a	asd-2	WBGene00006423	-	511	6885339	6885340	106	186	12.55	0.17
chrI	6892984	6894139	1156	258	6893303	6893447	C48B6.13	C48B6.13	WBGene00201916	+	702	6893684	6893685	88	186	8.17	0.3
chrI	6913680	6914617	938	-569	6900972	6913579	C48B6.6a	smg-1	WBGene00004879	-	470	6914148	6914149	92	168	9.61	0.14
chrI	6930352	6930894	543	-515	6931138	6936936	T10B11.2	T10B11.2	WBGene00020398	+	302	6930652	6930653	102	134	13.04	0.14
chrI	6942696	6943794	1099	-1255	6940220	6941990	T10B11.5	T10B11.5	WBGene00020401	-	342	6943036	6943037	51	162	6.4	0.16
chrI	6945218	6946191	974	-344	6943178	6945360	T10B11.6.2	T10B11.6	WBGene00020402	-	514	6945730	6945731	315	409	40.05	0.32
chrI	6950767	6951658	892	77	6951135	6951973	T10B11.1	pcbd-1	WBGene00020397	+	449	6951214	6951215	87	131	11.13	0.17
chrI	6962922	6964937	2016	-2790	6954411	6961139	C30F12.1	C30F12.1	WBGene00016260	-	436	6963356	6963357	92	280	11.7	0.15
chrI	6974037	6974905	869	-87	6974558	6977073	C30F12.7	idhg-2	WBGene00016266	+	425	6974460	6974461	226	284	25.42	0.24
chrI	6998385	6998892	508	932	6991951	6999571	C30F12.5a.1	C30F12.5	WBGene00016264	-	256	6998639	6998640	87	99	11.13	0.12
chrI	6999255	7000144	890	-128	6991951	6999571	C30F12.5a.1	C30F12.5	WBGene00016264	-	424	6999677	6999678	114	191	12.58	0.18
chrI	7005082	7005886	805	41	7005443	7009175	H06O01.3a	ctg-1	WBGene00010370	+	445	7005525	7005526	66	149	8.18	0.14
chrI	7019883	7021925	2043	-104	7015908	7020800	H06O01.1.2	pdi-3	WBGene00003964	-	1554	7021435	7021436	192	530	18.11	0.25
chrI	7027139	7028857	1719	2003	7029888	7030001	F15C11.7	F15C11.7	WBGene00202085	-	1207	7028344	7028345	74	268	6.82	0.23
chrI	7040370	7041273	904	-110	7040641	7040711	F15C11.4	F15C11.4	WBGene00196188	-	478	7040846	7040847	67	149	7.84	0.14
chrI	7054371	7055166	796	137	7053688	7054906	W01A8.8	W01A8.8	WBGene00044988	-	480	7054849	7054850	71	145	8.87	0.14
chrI	7055352	7057740	2389	329	7055357	7056875	W01A8.2	W01A8.2	WBGene00012164	-	1609	7056959	7056960	93	556	10.88	0.33
chrI	7058361	7059855	1495	1908	7057200	7059349	W01A8.1a.1	mdt-28	WBGene00007024	+	1020	7059379	7059380	121	344	10.72	0.17
chrI	7079554	7086505	6952	-1009	7079911	7082020	F22D6.2.1	F22D6.2	WBGene00009050	-	3487	7083039	7083040	269	2070	28.6	3.7
chrI	7086603	7088340	1738	2590	7088022	7090062	F22D6.3a.2	nars-1	WBGene00003815	-	746	7087347	7087348	108	340	11.32	0.17
chrI	7127819	7128920	1102	53	7122605	7128423	K10D3.2	unc-14	WBGene00006753	-	594	7128411	7128412	257	441	31.31	0.32
chrI	7130466	7131407	942	-1561	7132498	7134329	K10D3.3	taf-11.2	WBGene00006394	+	444	7130908	7130909	81	147	9.87	0.16
chrI	7147354	7148229	876	-561	7140278	7147230	H37N21.1	hpo-11	WBGene00010427	-	517	7147869	7147870	52	126	6.57	0.23
chrI	7148555	7150194	1640	-2144	7140278	7147230	H37N21.1	hpo-11	WBGene00010427	-	1154	7149707	7149708	97	281	11.21	0.18
chrI	7156464	7157536	1073	-214	7152460	7156786	K07G5.1	crml-1	WBGene00010641	-	532	7156994	7156995	71	195	8.61	0.16
chrI	7158560	7159193	634	-837	7159714	7160918	K07G5.2	xpa-1	WBGene00006963	+	255	7158813	7158814	66	104	7.93	0.25
chrI	7176376	7177304	929	2	7176696	7176842	M05B5.9	M05B5.9	WBGene00199992	-	438	7176812	7176813	79	154	8.72	0.16
chrI	7213160	7214301	1142	-1014	7214745	7221188	C01H6.5c	nhr-23	WBGene00003622	+	436	7213594	7213595	74	197	8.32	0.13
chrI	7214481	7215613	1133	80	7214967	7221188	C01H6.5d	nhr-23	WBGene00003622	+	401	7214880	7214881	50	178	4.43	0.47
chrI	7216526	7218017	1492	487	7216784	7221188	C01H6.5a	nhr-23	WBGene00003622	+	1046	7217570	7217571	161	413	14.71	0.2
chrI	7287406	7288411	1006	-1587	7286301	7286321	F21C3.9	21ur-14201	WBGene00171935	-	535	7287939	7287940	162	252	18.58	0.22
chrI	7306813	7307611	799	95	7307117	7308859	F13G3.11.1	mrpl-13	WBGene00008769	+	401	7307212	7307213	139	157	16.39	0.15
chrI	7313774	7315008	1235	-112	7313585	7314279	F13G3.10a	F13G3.10	WBGene00008768	-	704	7314476	7314477	320	478	39.23	0.35
chrI	7353905	7354843	939	-117	7354491	7357173	F07A5.3	scav-6	WBGene00008542	+	471	7354374	7354375	155	240	17.1	0.2
chrI	7380671	7381553	883	-1626	7376902	7379486	F07A5.7b.2	unc-15	WBGene00006754	-	480	7381149	7381150	78	129	9	0.26
chrI	7382829	7384817	1989	-575	7384398	7388792	C15A11.2.2	C15A11.2	WBGene00007597	+	428	7383255	7383256	70	304	7.31	0.13
chrI	7404628	7405651	1024	109	7405030	7408511	C15A11.7a	C15A11.7	WBGene00007599	+	640	7405266	7405267	47	140	5.03	0.47
chrI	7474378	7476230	1853	258	7475046	7475283	T28F4.7	T28F4.7	WBGene00198042	+	1257	7475633	7475634	283	1337	32.26	3.7
chrI	7478944	7480703	1760	-311	7480135	7483392	T28F4.2	asic-2	WBGene00012137	+	1296	7480238	7480239	138	372	12.81	0.17
chrI	7489297	7490778	1482	136	7486577	7490174	T28F4.4	T28F4.4	WBGene00012139	-	974	7490269	7490270	233	489	25.23	0.45
chrI	7491311	7493458	2148	48	7492336	7492938	T28F4.5.1	T28F4.5	WBGene00012140	+	788	7492097	7492098	326	885	34.66	1.1
chrI	7493902	7495088	1187	205	7492788	7494700	T28F4.6	T28F4.6	WBGene00012141	-	818	7494718	7494719	260	380	30.84	0.36
chrI	7499814	7501355	1542	-257	7500236	7500327	C26C6.12	C26C6.12	WBGene00219833	-	544	7500356	7500357	275	912	23.65	1.52
chrI	7507829	7508786	958	-413	7508721	7512492	C26C6.7a	glb-8	WBGene00007741	+	490	7508317	7508318	155	199	18.5	0.15
chrI	7515455	7516535	1081	-887	7514093	7515108	C26C6.9	C26C6.9	WBGene00007743	-	347	7515800	7515801	63	185	7.53	0.14
chrI	7517877	7519914	2038	73	7518822	7519001	C26C6.13	C26C6.13	WBGene00219834	+	832	7518707	7518708	297	784	28.01	0.54
chrI	7541972	7542741	770	-199	7536204	7542157	C26C6.5b	dcp-66	WBGene00000938	-	327	7542297	7542298	66	118	7.02	0.35
chrI	7544268	7545557	1290	-182	7544618	7544730	H15M21.1	H15M21.1	WBGene00197716	-	526	7544792	7544793	56	226	4.25	0.44
chrI	7549936	7550793	858	-2610	7552975	7554553	T25G3.1.2	T25G3.1	WBGene00012029	+	476	7550410	7550411	72	133	7.02	0.44
chrI	7552118	7553549	1432	-141	7552975	7554553	T25G3.1.2	T25G3.1	WBGene00012029	+	442	7552558	7552559	89	245	10.25	0.16
chrI	7554360	7555312	953	-56	7554892	7559717	T25G3.2.1	chs-1	WBGene00000496	+	475	7554833	7554834	147	203	17.54	0.15
chrI	7562894	7564492	1599	-889	7564582	7567718	T25G3.4.2	T25G3.4	WBGene00012031	+	1158	7564050	7564051	141	407	17.04	0.28
chrI	7570752	7571795	1044	-23	7567821	7571250	D2030.1.2	mans-1	WBGene00008411	-	601	7571351	7571352	182	386	23.27	0.49
chrI	7573435	7574415	981	-270	7574195	7578564	D2030.2a.1	D2030.2	WBGene00008412	+	616	7574049	7574050	215	349	22.86	0.32
chrI	7575012	7575952	941	-468	7575950	7578564	D2030.2b.6	D2030.2	WBGene00008412	+	450	7575460	7575461	163	231	20.84	0.23
chrI	7581453	7582333	881	-211	7582104	7583368	D2030.5.2	mce-1	WBGene00008415	+	472	7581923	7581924	150	195	19.18	0.17
chrI	7583440	7584300	861	60	7583810	7585327	D2030.12	D2030.12	WBGene00008421	+	463	7583901	7583902	73	126	9.34	0.24
chrI	7585312	7586285	974	1988	7583810	7585327	D2030.12	D2030.12	WBGene00008421	+	528	7585838	7585839	46	133	5.72	0.26
chrI	7595124	7597425	2302	-230	7596505	7602199	D2030.9c.2	wdr-23	WBGene00008419	+	522	7595644	7595645	207	667	23.28	0.61
chrI	7597720	7598470	751	1025	7597070	7602199	D2030.9b.1	wdr-23	WBGene00008419	+	458	7598176	7598177	57	113	7.29	0.24
chrI	7611449	7612324	876	-571	7611209	7611315	F29D11.3	F29D11.3	WBGene00196622	-	468	7611915	7611916	85	132	9.04	0.32
chrI	7656412	7660724	4313	-275	7656907	7658293	F26A3.4.2	F26A3.4	WBGene00009142	-	2910	7659320	7659321	235	1391	24.54	1.49
chrI	7660829	7664012	3184	-4127	7656907	7658293	F26A3.4.2	F26A3.4	WBGene00009142	-	414	7661241	7661242	118	690	14.08	0.4
chrI	7706777	7710521	3745	-1593	7704572	7707056	F27D4.2a.4	lsy-22	WBGene00009188	-	458	7707233	7707234	233	692	29.8	0.35
chrI	7711455	7713347	1893	-3555	7715956	7716041	F27D4.10	F27D4.10	WBGene00219919	+	1424	7712877	7712878	118	495	11.5	0.25
chrI	7713669	7714897	1229	-1673	7715956	7716041	F27D4.10	F27D4.10	WBGene00219919	+	432	7714099	7714100	75	198	7.59	0.17
chrI	7715405	7716226	822	-140	7715956	7716041	F27D4.10	F27D4.10	WBGene00219919	+	592	7715995	7715996	51	131	4.81	0.45
chrI	7726276	7727035	760	-16	7726572	7726639	F27D4.9	F27D4.9	WBGene00195459	-	443	7726717	7726718	37	98	4.73	0.47
chrI	7731379	7732013	635	-250	7731356	7731446	F27D4.11	F27D4.11	WBGene00219920	-	413	7731790	7731791	90	106	11.51	0.16
chrI	7747379	7748047	669	-8065	7755778	7756353	F58H10.1	F58H10.1	WBGene00010291	+	440	7747817	7747818	59	101	6.99	0.29
chrI	7753089	7754905	1817	-1781	7755778	7756353	F58H10.1	F58H10.1	WBGene00010291	+	758	7753845	7753846	47	232	5.39	0.25
chrI	7757848	7759676	1829	2984	7755778	7756353	F58H10.1	F58H10.1	WBGene00010291	+	1329	7759175	7759176	66	253	7.59	0.14
chrI	7760399	7762034	1636	5438	7755778	7756353	F58H10.1	F58H10.1	WBGene00010291	+	1310	7761707	7761708	49	201	6.27	0.22
chrI	7762329	7763078	750	6925	7755778	7756353	F58H10.1	F58H10.1	WBGene00010291	+	298	7762625	7762626	81	122	9.67	0.17
chrI	7771129	7771876	748	544	7766536	7772047	H15N14.2b.3	nsf-1	WBGene00003818	-	383	7771510	7771511	80	122	9.36	0.24
chrI	7814302	7815911	1610	-64	7813761	7815042	D2005.3	D2005.3	WBGene00008398	-	1183	7815483	7815484	85	224	10.69	0.12
chrI	7820297	7821189	893	-100	7820843	7826380	D2005.5	drh-3	WBGene00008400	+	462	7820757	7820758	103	132	11.36	0.29
chrI	7848504	7849531	1028	42	7848975	7853636	F30F8.8.1	taf-5	WBGene00006386	+	468	7848970	7848971	59	147	7.54	0.15
chrI	7860116	7862644	2529	-1275	7859940	7860105	R11A5.8	R11A5.8	WBGene00220041	-	1459	7861573	7861574	151	611	17.45	0.4
chrI	7865677	7867547	1871	130	7866482	7872080	R11A5.4d.2	pck-2	WBGene00011232	+	504	7866179	7866180	255	649	27.62	0.38
chrI	7867557	7868384	828	-52	7867577	7867918	R11A5.6	R11A5.6	WBGene00011234	-	403	7867958	7867959	71	152	8.58	0.14
chrI	7869913	7871289	1377	837	7869764	7872080	R11A5.4c.1	pck-2	WBGene00011232	+	716	7870627	7870628	43	209	4.49	0.17
chrI	7883315	7884480	1166	-245	7884143	7885765	F55D12.1	F55D12.1	WBGene00010110	+	712	7884025	7884026	105	254	9.75	0.17
chrI	7888872	7889808	937	-16	7889356	7894855	F55D12.2a	F55D12.2	WBGene00010111	+	472	7889342	7889343	68	156	8.63	0.13
chrI	7890391	7891273	883	-150	7890631	7890682	F55D12.9	F55D12.9	WBGene00202233	-	412	7890801	7890802	110	152	12.61	0.12
chrI	7928168	7929355	1188	-2424	7918442	7926337	F20G4.1	smgl-1	WBGene00008990	-	655	7928821	7928822	114	243	10.93	0.16
chrI	7934745	7936133	1389	-784	7936223	7938329	T22C1.1.2	T22C1.1	WBGene00011912	+	936	7935679	7935680	58	208	6.72	0.14
chrI	7947864	7948880	1017	3221	7946835	7951593	T22C1.7	jph-1	WBGene00002179	-	484	7948346	7948347	100	196	11.93	0.17
chrI	7954517	7955509	993	193	7954820	7955081	T22C1.13	T22C1.13	WBGene00195833	+	499	7955014	7955015	120	222	14.15	0.17
chrI	7999901	8000606	706	1074	8001196	8001328	C54G4.14	C54G4.14	WBGene00200556	-	351	8000250	8000251	79	118	10.1	0.16
chrI	8009392	8010195	804	572	8010207	8010366	C54G4.16	C54G4.16	WBGene00219863	-	438	8009828	8009829	168	218	21.48	0.25
chrI	8012962	8014035	1074	-944	8014443	8019592	C54G4.1a	rskn-2	WBGene00008311	+	502	8013462	8013463	90	194	11.51	0.17
chrI	8018818	8019605	788	-289	8019501	8022715	C54G4.7.1	C54G4.7	WBGene00008317	+	316	8019132	8019133	80	147	10.19	0.15
chrI	8045244	8047157	1914	-356	8046557	8046749	K04G2.14	K04G2.14	WBGene00199923	+	1453	8046695	8046696	66	316	6.33	0.13
chrI	8049150	8049878	729	-163	8047256	8049351	K04G2.7a	K04G2.7	WBGene00010566	-	362	8049510	8049511	119	224	13.65	0.25
chrI	8057518	8058910	1393	452	8057762	8060559	K04G2.10	K04G2.10	WBGene00010568	+	368	8057884	8057885	89	185	10.84	0.24
chrI	8083119	8083911	793	-66	8083581	8095574	F18C12.2b.1	rme-8	WBGene00004378	+	344	8083461	8083462	257	314	32.32	0.4
chrI	8102762	8103448	687	-496	8103601	8109227	C09H6.1b	spr-4	WBGene00005009	+	408	8103168	8103169	69	105	7.85	0.3
chrI	8118868	8119726	859	17	8109743	8119314	C09H6.2a	lin-10	WBGene00002999	-	390	8119256	8119257	63	122	8.06	0.25
chrI	8124213	8125213	1001	-1086	8125799	8130086	C09H6.3.2	mau-2	WBGene00003136	+	389	8124600	8124601	195	316	24.94	0.3
chrI	8133227	8134510	1284	-22	8133891	8135060	T28B8.1.2	T28B8.1	WBGene00012113	+	637	8133862	8133863	289	649	30.18	0.79
chrI	8218066	8218815	750	-79	8212362	8218361	T02E1.5a	dhs-3	WBGene00000967	-	448	8218512	8218513	88	125	11.25	0.14
chrI	8222716	8224890	2175	-671	8224474	8224544	T02E1.9	T02E1.9	WBGene00045156	+	444	8223158	8223159	108	370	13.81	0.2
chrI	8245188	8246103	916	-23	8245547	8245622	ZK265.11	ZK265.11	WBGene00045370	-	436	8245622	8245623	83	151	9.52	0.16
chrI	8288423	8289344	922	-757	8275442	8288126	T01G9.2b.1	T01G9.2	WBGene00011344	-	448	8288869	8288870	167	237	21.36	0.25
chrI	8290762	8291544	783	-76	8288959	8291077	T01G9.6b.3	kin-10	WBGene00002196	-	384	8291144	8291145	75	106	9.59	0.29
chrI	8301718	8302458	741	-3400	8305488	8305702	F52B5.9	F52B5.9	WBGene00198101	+	468	8302184	8302185	108	185	13.81	0.19
chrI	8304223	8306918	2696	82	8305488	8305702	F52B5.9	F52B5.9	WBGene00198101	+	1289	8305510	8305511	268	937	31.35	1.08
chrI	8344213	8344870	658	1481	8341709	8346023	C34B7.3	cyp-36A1	WBGene00007913	-	338	8344549	8344550	107	147	13.31	0.18
chrI	8409469	8410385	917	49	8407802	8409976	F02E9.2b	lin-28	WBGene00003014	-	426	8409893	8409894	99	220	11.35	0.18
chrI	8410659	8411658	1000	-354	8407802	8410804	F02E9.2a	lin-28	WBGene00003014	-	448	8411105	8411106	69	188	7.61	0.14
chrI	8411896	8413352	1457	-636	8413260	8416196	F02E9.7	F02E9.7	WBGene00008531	+	488	8412382	8412383	76	200	9.72	0.14
chrI	8426357	8427430	1074	-809	8424999	8426084	F02E9.5a	F02E9.5	WBGene00008530	-	558	8426913	8426914	188	335	24.04	0.33
chrI	8433935	8434967	1033	-38	8434489	8435814	F10D11.1.1	sod-2	WBGene00004931	+	464	8434397	8434398	211	292	26.98	0.24
chrI	8438245	8439102	858	-35	8435962	8438638	F10D11.2	F10D11.2	WBGene00008648	-	433	8438676	8438677	201	251	25.7	0.21
chrI	8453666	8454702	1037	2031	8452153	8452312	F10D11.7	F10D11.7	WBGene00200900	+	440	8454104	8454105	87	170	8.77	0.24
chrI	8458738	8459633	896	144	8459041	8459254	D1081.16	D1081.16	WBGene00199998	+	570	8459306	8459307	70	148	8.95	0.12
chrI	8460894	8461908	1015	153	8461415	8461554	D1081.17	D1081.17	WBGene00201589	-	423	8461315	8461316	58	145	6.4	0.29
chrI	8564088	8564888	801	-142	8549513	8564346	T01H8.5d	gon-2	WBGene00001651	-	359	8564445	8564446	68	105	8.7	0.37
chrI	8590170	8591123	954	-565	8591212	8591995	R05D11.3.1	ran-4	WBGene00004305	+	513	8590681	8590682	107	173	12.51	0.14
chrI	8608488	8609404	917	155	8608954	8609101	F43G9.16	F43G9.16	WBGene00198826	-	435	8608921	8608922	133	185	14.96	0.16
chrI	8614498	8615516	1019	124	8612728	8615131	F43G9.3	F43G9.3	WBGene00009666	-	518	8615014	8615015	204	301	26.09	0.27
chrI	8664432	8665243	812	-115	8664953	8666497	F39H2.3.2	F39H2.3	WBGene00009563	+	375	8664805	8664806	68	105	8.41	0.47
chrI	8747573	8748510	938	-1116	8743849	8746925	C36B1.9	C36B1.9	WBGene00007976	-	511	8748082	8748083	151	223	19.31	0.21
chrI	8759338	8760372	1035	-65	8759193	8759790	DY3.1	tin-13	WBGene00006574	-	560	8759896	8759897	142	234	15.88	0.17
chrI	8761116	8763275	2160	-792	8762988	8765633	DY3.2.2	lmn-1	WBGene00003052	+	845	8761959	8761960	306	796	31.39	0.6
chrI	8783294	8784693	1400	118	8783875	8784034	DY3.9	DY3.9	WBGene00199648	+	927	8784219	8784220	136	292	15.01	0.18
chrI	8785936	8787459	1524	-1282	8779737	8785415	DY3.6	mfb-1	WBGene00008439	-	1017	8786951	8786952	210	389	26.85	0.29
chrI	8807671	8808582	912	-76	8804802	8808050	F36A2.1b	cids-2	WBGene00009451	-	471	8808140	8808141	154	205	19.69	0.18
chrI	8852215	8853517	1303	40	8852826	8852917	F29D10.6	F29D10.6	WBGene00197140	+	979	8853192	8853193	105	209	13.43	0.15
chrI	8865039	8866030	992	10	8864099	8865545	F55H12.7a	F55H12.7	WBGene00219283	-	762	8865799	8865800	129	394	16.5	0.56
chrI	8875789	8876510	722	-222	8876372	8893051	F55H12.3	F55H12.3	WBGene00010134	+	440	8876227	8876228	67	111	7.01	0.45
chrI	8895892	8896722	831	-2163	8893308	8894144	F55H12.4.2	F55H12.4	WBGene00010135	-	422	8896312	8896313	102	141	10.28	0.25
chrI	8917372	8919231	1860	449	8917852	8918001	T08G11.9	T08G11.9	WBGene00199622	+	542	8917912	8917913	198	392	21.76	0.24
chrI	8969624	8970602	979	15	8966975	8970128	F32H2.3.2	spd-2	WBGene00004953	-	496	8970118	8970119	212	279	23.35	0.28
chrI	8986406	8987705	1300	-39	8987095	8987231	F32H2.13	F32H2.13	WBGene00195394	+	809	8987213	8987214	76	247	9.72	0.17
chrI	9013685	9014767	1083	-341	9009054	9013885	F36F2.3b	tag-214	WBGene00009477	-	448	9014131	9014132	269	422	34.4	0.61
chrI	9018799	9019429	631	-123	9019237	9020284	F36F2.1b.2	F36F2.1	WBGene00009475	+	302	9019099	9019100	65	85	8.31	0.45
chrI	9042413	9043299	887	-257	9042274	9042599	C31H5.4	C31H5.4	WBGene00007855	-	450	9042861	9042862	112	163	14.32	0.16
chrI	9054924	9056044	1121	-38	9049459	9055446	W06D4.1	hgo-1	WBGene00001843	-	653	9055575	9055576	127	281	11.98	0.18
chrI	9057538	9058264	727	98	9057890	9057999	W06D4.8	sls-2.7	WBGene00004839	-	494	9058030	9058031	65	122	7.42	0.22
chrI	9064157	9065108	952	-234	9063715	9064398	W06D4.5	snx-3	WBGene00006503	-	495	9064650	9064651	122	205	13.46	0.19
chrI	9075784	9076636	853	-1133	9070850	9075077	T06D10.1.1	rsbp-1	WBGene00011531	-	445	9076227	9076228	127	225	16.24	0.24
chrI	9076992	9077960	969	-2399	9070850	9075077	T06D10.1.1	rsbp-1	WBGene00011531	-	484	9077474	9077475	210	263	26.85	0.2
chrI	9082719	9083748	1030	2621	9085351	9085855	T06D10.3	T06D10.3	WBGene00077558	-	535	9083252	9083253	85	197	10.87	0.14
chrI	9086803	9087602	800	680	9087743	9087883	T06D10.6	T06D10.6	WBGene00197971	-	445	9087246	9087247	55	105	7.03	0.37
chrI	9094733	9096108	1376	-536	9095957	9100186	W10D5.1	mef-2	WBGene00003182	+	991	9095722	9095723	100	240	11.7	0.17
chrI	9097334	9098248	915	1363	9099016	9099154	W10D5.4	W10D5.4	WBGene00196398	-	462	9097794	9097795	114	188	11.7	0.15
chrI	9108564	9109261	698	-973	9101322	9107939	W10D5.3g.1	gei-17	WBGene00001574	-	221	9108783	9108784	62	103	6.88	0.45
chrI	9112720	9114488	1769	-2686	9108173	9110918	W10D5.2.2	nduf-7	WBGene00012376	-	445	9113163	9113164	166	444	18.47	0.26
chrI	9114526	9116685	2160	-2509	9118115	9121761	ZK858.1	gld-4	WBGene00014115	+	1673	9116197	9116198	74	348	8.78	0.15
chrI	9127788	9130425	2638	-2034	9126137	9127072	ZK858.3	clec-91	WBGene00014117	-	1106	9128892	9128893	190	609	24.03	0.43
chrI	9131543	9132314	772	-609	9132538	9135749	ZK858.4b	mel-26	WBGene00003209	+	464	9132005	9132006	108	137	13.44	0.13
chrI	9141354	9142260	907	-282	9138407	9141525	ZK858.6b.1	ZK858.6	WBGene00014119	-	423	9141775	9141776	202	230	23.63	0.21
chrI	9145159	9146114	956	-4	9138407	9145632	ZK858.6a.1	ZK858.6	WBGene00014119	-	464	9145621	9145622	90	158	11.51	0.13
chrI	9163109	9163811	703	-71	9163531	9166952	F25H5.4a.2	eef-2	WBGene00001167	+	451	9163558	9163559	127	153	14.04	0.15
chrI	9166487	9169320	2834	-520	9168424	9177497	F25H5.3a.2	pyk-1	WBGene00009126	+	2154	9168639	9168640	186	725	20.72	0.52
chrI	9198734	9200508	1775	-319	9182998	9199302	F25H5.1b	lim-9	WBGene00006407	-	1249	9199981	9199982	137	367	17.52	0.19
chrI	9211677	9212618	942	-1808	9182998	9210339	F25H5.1a	lim-9	WBGene00006407	-	475	9212150	9212151	63	136	6.82	0.33
chrI	9226483	9227410	928	3	9226943	9228161	C45G3.3	C45G3.3	WBGene00001590	+	457	9226938	9226939	119	169	14.5	0.15
chrI	9244189	9245184	996	1237	9234171	9245924	F36H2.1b.1	tat-5	WBGene00009498	-	522	9244709	9244710	109	209	11.59	0.18
chrI	9249131	9249669	539	-17	9246025	9249383	F36H2.2a	ent-7	WBGene00009499	-	197	9249326	9249327	72	82	9.15	0.29
chrI	9266811	9267598	788	82	9267122	9267194	F14B4.t1	F14B4.t1	WBGene00014325	+	244	9267053	9267054	74	134	9	0.14
chrI	9274268	9275969	1702	-1322	9271443	9273796	F14B4.2a.2	F14B4.2	WBGene00008780	-	1188	9275454	9275455	130	334	14.73	0.19
chrI	9275977	9277045	1069	2178	9271443	9278689	F14B4.2b	F14B4.2	WBGene00008780	-	614	9276589	9276590	56	159	5.75	0.28
chrI	9307321	9308530	1210	-511	9308437	9310221	F26H9.6.1	rab-5	WBGene00004268	+	755	9308074	9308075	184	421	23.53	0.51
chrI	9315116	9316374	1259	-1257	9312644	9314488	F26H9.5	F26H9.5	WBGene00009177	-	445	9315559	9315560	93	221	9.06	0.12
chrI	9321813	9323225	1413	-8	9320361	9322511	C12C8.1	hsp-70	WBGene00002026	-	925	9322736	9322737	213	372	18.87	0.23
chrI	9327476	9328360	885	61	9327857	9330930	C12C8.2a	cbl-1	WBGene00007533	+	449	9327923	9327924	79	136	10.1	0.16
chrI	9331032	9332026	995	1120	9332534	9332649	C12C8.8	C12C8.8	WBGene00219811	-	449	9331479	9331480	87	157	11.13	0.12
chrI	9343353	9344618	1266	-1489	9335772	9342496	C12C8.3a.1	lin-41	WBGene00003026	-	705	9344056	9344057	146	415	18.67	0.46
chrI	9372620	9376110	3491	-892	9375257	9375823	F16A11.11	anr-25	WBGene00219582	+	549	9373167	9373168	163	1033	20.17	0.97
chrI	9379846	9384467	4622	-301	9382458	9383548	F16A11.10	anr-20	WBGene00219581	+	1354	9381198	9381199	288	2230	32.39	3.7
chrI	9385187	9386764	1578	-2805	9382980	9383170	F16A11.9	F16A11.9	WBGene00201192	-	979	9386164	9386165	97	381	12.4	0.26
chrI	9390053	9390707	655	-287	9364175	9390093	F16A11.3d	ppfr-1	WBGene00008878	-	220	9390271	9390272	131	159	16.75	0.16
chrI	9401414	9402351	938	2141	9393944	9404024	F16A11.1a	F16A11.1	WBGene00008876	-	497	9401909	9401910	146	203	18.67	0.17
chrI	9424160	9425424	1265	441	9425033	9425233	C17E4.15	C17E4.15	WBGene00196780	-	583	9424741	9424742	83	262	7.83	0.17
chrI	9426683	9428642	1960	-654	9428317	9428410	C17E4.18	C17E4.18	WBGene00200265	+	468	9427149	9427150	77	291	7.97	0.14
chrI	9428678	9430005	1328	-931	9428317	9428410	C17E4.16	C17E4.16	WBGene00197864	-	165	9428841	9428842	71	229	6.59	0.16
chrI	9430220	9431186	967	-544	9431247	9433811	C17E4.9.3	nkb-1	WBGene00007646	+	334	9430552	9430553	56	144	5.75	0.37
chrI	9435051	9435600	550	1	9435160	9435327	C17E4.17	C17E4.17	WBGene00198214	-	207	9435256	9435257	65	95	8.09	0.24
chrI	9445387	9446249	863	-1544	9447362	9447421	F46A9.7	mir-2211	WBGene00194806	+	499	9445884	9445885	53	110	6.68	0.44
chrI	9447906	9448894	989	-142	9448542	9448669	F46A9.10	F46A9.10	WBGene00200987	+	234	9448138	9448139	97	257	10.13	0.2
chrI	9449643	9450459	817	680	9441014	9450731	F46A9.6.2	mec-8	WBGene00003172	-	470	9450111	9450112	116	168	14.83	0.18
chrI	9470811	9471757	947	-57	9471341	9472642	F46A9.5.3	skr-1	WBGene00004807	+	471	9471280	9471281	175	218	17.35	0.19
chrI	9487147	9488840	1694	35	9486640	9488029	F30A10.5b.1	stl-1	WBGene00006061	-	1234	9488379	9488380	123	254	13.08	0.12
chrI	9512015	9513424	1410	267	9512452	9514755	C41G7.2	klp-16	WBGene00002226	+	399	9512412	9512413	62	198	7.22	0.15
chrI	9515344	9517513	2170	347	9515001	9516776	C41G7.9b	C41G7.9	WBGene00077771	-	856	9516198	9516199	326	900	38.83	1.45
chrI	9540660	9541801	1142	62	9541168	9541223	C36F7.10	C36F7.10	WBGene00196802	+	500	9541158	9541159	61	199	5.25	0.26
chrI	9545184	9547385	2202	433	9546590	9546718	C36F7.21	C36F7.21	WBGene00200688	-	1238	9546420	9546421	77	379	8.66	0.17
chrI	9550319	9551836	1518	188	9551121	9551266	C36F7.19	C36F7.19	WBGene00199531	-	933	9551250	9551251	115	381	9.21	0.18
chrI	9597995	9598952	958	-110	9595669	9598363	K07A1.7	cri-1	WBGene00010614	-	497	9598490	9598491	119	208	15.22	0.18
chrI	9605407	9606321	915	-20	9605751	9605844	K07A1.19	K07A1.19	WBGene00199280	-	484	9605889	9605890	105	183	10.07	0.13
chrI	9609331	9610208	878	-64	9608926	9609705	K07A1.15	K07A1.15	WBGene00010619	-	396	9609725	9609726	93	148	9.06	0.26
chrI	9615946	9616859	914	-48	9615196	9616354	K07A1.10	K07A1.10	WBGene00010616	-	464	9616408	9616409	90	142	11.17	0.16
chrI	9618911	9620475	1565	67	9618201	9619760	K07A1.12.1	lin-53	WBGene00003036	-	1105	9620014	9620015	83	248	9.87	0.15
chrI	9664788	9665741	954	9	9665255	9667772	C03D6.3b	cel-1	WBGene00000466	+	463	9665249	9665250	121	168	14.44	0.14
chrI	9670467	9671245	779	-141	9668630	9670715	C03D6.1	C03D6.1	WBGene00007275	-	434	9670899	9670900	83	130	10.61	0.12
chrI	9671597	9672490	894	-1328	9668630	9670715	C03D6.1	C03D6.1	WBGene00007275	-	486	9672081	9672082	47	111	5.95	0.45
chrI	9684748	9685697	950	-259	9685482	9688648	C04F12.3	ikb-1	WBGene00002069	+	476	9685222	9685223	159	274	18.23	0.19
chrI	9688427	9689306	880	-318	9689185	9690127	C04F12.4.1	rpl-14	WBGene00004426	+	440	9688865	9688866	101	142	10.18	0.3
chrI	9704133	9705001	869	-385	9704952	9705293	C04F12.16	C04F12.16	WBGene00219286	+	393	9704524	9704525	113	177	14.45	0.14
chrI	9720224	9721420	1197	-1274	9722096	9722380	C16C2.8	C16C2.8	WBGene00200428	+	887	9721109	9721110	162	281	20.72	0.27
chrI	9721600	9722989	1390	129	9722202	9722424	C16C2.7	C16C2.7	WBGene00199734	-	764	9722362	9722363	239	662	19.41	0.42
chrI	9724977	9725868	892	-1781	9727204	9728021	C16C2.1	ceh-5	WBGene00000430	+	448	9725423	9725424	74	131	7.87	0.37
chrI	9731018	9732962	1945	505	9731485	9731631	C16C2.9	C16C2.9	WBGene00201181	+	405	9731421	9731422	58	286	6.28	0.12
chrI	9733353	9734672	1320	-99	9734112	9734369	C16C2.5	C16C2.5	WBGene00195417	+	898	9734249	9734250	70	203	7.18	0.24
chrI	9739134	9739859	726	-6	9739503	9739651	K02A11.7	K02A11.7	WBGene00197263	+	437	9739569	9739570	62	106	7.93	0.25
chrI	9750714	9751943	1230	-14	9751343	9751469	K02A11.11	K02A11.11	WBGene00201768	+	448	9751160	9751161	91	221	11.16	0.18
chrI	9752000	9754166	2167	482	9752601	9752742	K02A11.9	K02A11.9	WBGene00198315	+	456	9752454	9752455	92	507	9.4	0.23
chrI	9773615	9774513	899	-143	9774207	9779541	F26E4.7a	F26E4.7	WBGene00009162	+	534	9774147	9774148	61	137	6.61	0.28
chrI	9786578	9789193	2616	-261	9785778	9787624	F26E4.8b	tba-1	WBGene00006528	-	2082	9788658	9788659	164	621	18.58	0.39
chrI	9789622	9791594	1973	1362	9789246	9789354	F26E4.14	F26E4.14	WBGene00045369	+	1304	9790924	9790925	101	396	11.91	0.25
chrI	9836841	9837738	898	-2308	9839598	9844810	Y67A6A.2a	nhr-62	WBGene00003652	+	443	9837282	9837283	85	154	9.04	0.16
chrI	9838862	9840232	1371	-51	9839598	9844810	Y67A6A.2a	nhr-62	WBGene00003652	+	953	9839813	9839814	79	226	7.83	0.16
chrI	9842092	9842970	879	1537	9840994	9844810	Y67A6A.2b.2	nhr-62	WBGene00003652	+	412	9842502	9842503	91	145	8.32	0.4
chrI	9848079	9848879	801	1072	9847407	9850080	K10C3.3	zig-1	WBGene00006978	+	445	9848522	9848523	109	157	12.26	0.14
chrI	9851804	9856169	4366	100	9853886	9854158	K10C3.9	K10C3.9	WBGene00196743	+	2303	9854105	9854106	231	1468	26.13	2.5
chrI	9856188	9859151	2964	-137	9857383	9857532	K10C3.7	K10C3.7	WBGene00045419	-	584	9856770	9856771	96	524	10.03	0.2
chrI	9868770	9870125	1356	-215	9869663	9874590	K10C3.6c.2	nhr-49	WBGene00003639	+	540	9869308	9869309	186	474	22.2	0.56
chrI	9870457	9871332	876	-302	9871197	9874676	K10C3.6a.3	nhr-49	WBGene00003639	+	652	9871107	9871108	85	192	10.78	0.17
chrI	9883036	9884129	1094	-113	9883696	9883767	T23H4.t1	T23H4.t1	WBGene00014533	+	857	9883891	9883892	62	202	7.93	0.18
chrI	9900197	9900958	762	239	9895692	9900817	F52F12.3.1	mom-4	WBGene00003396	-	461	9900656	9900657	126	155	16.11	0.17
chrI	9938027	9939097	1071	-262	9936125	9938300	Y106G6A.1	Y106G6A.1	WBGene00013694	-	475	9938500	9938501	94	206	9.82	0.15
chrI	9940605	9941613	1009	132	9940977	9941032	Y106G6A.8	Y106G6A.8	WBGene00195909	+	703	9941306	9941307	66	191	8.14	0.17
chrI	9943654	9944640	987	-982	9942956	9943165	Y106G6A.7	Y106G6A.7	WBGene00195752	-	349	9944001	9944002	60	133	7.67	0.24
chrI	9961783	9964263	2481	310	9962713	9962855	T24D1.6	T24D1.6	WBGene00201202	+	2034	9963815	9963816	101	442	12.43	0.26
chrI	9983784	9984646	863	610	9982463	9984825	T23D8.9b	sys-1	WBGene00006379	-	497	9984279	9984280	54	106	6.91	0.46
chrI	9984665	9986276	1612	-645	9982463	9984825	T23D8.9b	sys-1	WBGene00006379	-	487	9985150	9985151	76	248	9.46	0.16
chrI	9988319	9989371	1053	-49	9988346	9988796	T23D8.5	his-67	WBGene00001941	-	595	9988912	9988913	80	197	9.36	0.16
chrI	10031833	10033348	1516	599	10033045	10033190	F10G8.10	F10G8.10	WBGene00196146	-	717	10032548	10032549	153	462	15.17	0.31
chrI	10034671	10038190	3520	1409	10037643	10037840	F10G8.12	F10G8.12	WBGene00198497	-	1738	10036407	10036408	205	839	21.8	0.49
chrI	10039512	10040807	1296	63	10040005	10040223	F10G8.11	F10G8.11	WBGene00196679	-	385	10039895	10039896	60	196	6.88	0.14
chrI	10058373	10059873	1501	2905	10050693	10062028	F10G8.8a	F10G8.8	WBGene00008666	-	986	10059357	10059358	87	238	11.13	0.17
chrI	10074479	10075362	884	-48	10074969	10077750	B0379.1a	B0379.1	WBGene00007155	+	460	10074937	10074938	102	149	11.05	0.16
chrI	10096755	10097930	1176	25	10097317	10097777	B0379.6	B0379.6	WBGene00007158	+	432	10097185	10097186	155	359	19.82	0.34
chrI	10099824	10100514	691	1843	10086392	10102012	B0379.4a	scpl-1	WBGene00007054	-	274	10100096	10100097	65	91	8.31	0.44
chrI	10102028	10102647	620	15	10102230	10102353	B0379.11	B0379.11	WBGene00197704	-	442	10102468	10102469	84	97	10.74	0.25
chrI	10102905	10105993	3089	911	10103538	10103626	B0379.13	B0379.13	WBGene00219788	+	2074	10104977	10104978	110	650	12.14	0.29
chrI	10173442	10174702	1261	1389	10175319	10175461	C25A1.17	C25A1.17	WBGene00077527	-	404	10173844	10173845	51	186	5.14	0.29
chrI	10175909	10176810	902	-819	10177179	10178921	C25A1.5.2	C25A1.5	WBGene00007707	+	453	10176360	10176361	56	120	6.67	0.4
chrI	10192384	10193426	1043	-11	10191301	10192894	C25A1.12	C25A1.12	WBGene00007711	-	646	10193028	10193029	57	157	7.29	0.14
chrI	10196789	10197745	957	-54	10197321	10197596	C25A1.15	C25A1.15	WBGene00007713	+	453	10197240	10197241	79	153	8.88	0.15
chrI	10226854	10227446	593	-178	10222880	10226972	Y106G6E.5.1	ced-12	WBGene00000426	-	185	10227037	10227038	90	98	11.51	0.24
chrI	10231445	10232177	733	-595	10227757	10231216	Y106G6E.6.2	csnk-1	WBGene00013709	-	446	10231889	10231890	142	197	18.16	0.22
chrI	10232242	10233383	1142	-1596	10227757	10231216	Y106G6E.6.2	csnk-1	WBGene00013709	-	508	10232748	10232749	98	237	12.53	0.18
chrI	10234820	10235723	904	135	10235231	10235407	Y106G6E.7	Y106G6E.7	WBGene00200243	-	572	10235390	10235391	289	449	36.96	0.5
chrI	10261980	10263005	1026	-286	10255632	10262206	ZC247.2	ZC247.2	WBGene00013860	-	427	10262405	10262406	51	158	5.06	0.32
chrI	10280379	10281148	770	-1529	10264310	10279234	ZC247.1	ZC247.1	WBGene00013859	-	369	10280746	10280747	106	174	13.48	0.16
chrI	10283406	10283996	591	-4467	10264310	10279234	ZC247.1	ZC247.1	WBGene00013859	-	267	10283671	10283672	66	91	8.44	0.26
chrI	10284929	10285819	891	-5537	10290911	10292078	T20F10.8	T20F10.8	WBGene00077765	+	551	10285478	10285479	68	137	6.86	0.33
chrI	10297448	10298626	1179	-115	10291894	10297922	T20F10.1	wts-1	WBGene00007047	-	670	10298116	10298117	125	277	12.82	0.18
chrI	10381652	10382426	775	957	10381082	10381975	F45H11.5	F45H11.5	WBGene00009745	+	389	10382039	10382040	113	169	13.22	0.18
chrI	10383905	10384879	975	-170	10382746	10384222	F45H11.6	maf-1	WBGene00077521	-	479	10384382	10384383	94	169	7.85	0.36
chrI	10400458	10401353	896	-65	10400694	10400840	F25D7.11	F25D7.11	WBGene00202136	-	397	10400853	10400854	175	233	20.8	0.22
chrI	10405844	10406718	875	152	10406129	10406272	F25D7.8	F25D7.8	WBGene00199523	+	388	10406230	10406231	56	119	6.54	0.41
chrI	10407214	10408151	938	-97	10407458	10407585	F25D7.6	F25D7.6	WBGene00198280	-	437	10407649	10407650	132	221	11.03	0.15
chrI	10437841	10438560	720	-492	10436899	10437708	Y106G6H.4	madf-10	WBGene00013717	-	238	10438077	10438078	79	131	8.46	0.16
chrI	10445865	10447025	1161	-232	10446677	10452071	Y106G6H.7	sec-8	WBGene00004753	+	743	10446606	10446607	145	255	17.67	0.2
chrI	10477718	10478734	1017	-97	10475522	10478129	F37D6.2b	F37D6.2	WBGene00009508	-	569	10478285	10478286	76	145	8.23	0.32
chrI	10513646	10514457	812	-118	10514170	10514408	F59C6.16	F59C6.16	WBGene00077764	+	489	10514133	10514134	68	117	8.64	0.25
chrI	10516468	10518500	2033	-334	10516978	10517150	F59C6.15	F59C6.15	WBGene00045164	-	781	10517247	10517248	147	400	18.69	0.21
chrI	10532038	10532940	903	-178	10532667	10534485	F59C6.11	F59C6.11	WBGene00010328	+	455	10532491	10532492	100	162	10.83	0.12
chrI	10537939	10538699	761	-233	10536066	10538086	F25H2.1	tli-1	WBGene00006578	-	328	10538265	10538266	98	117	12.53	0.17
chrI	10538922	10539805	884	-1277	10536066	10538086	F25H2.1	tli-1	WBGene00006578	-	384	10539304	10539305	198	329	25.32	0.4
chrI	10552593	10554748	2156	218	10553112	10553889	F25H2.5.3	ndk-1	WBGene00009119	-	1231	10553822	10553823	168	603	17.86	0.43
chrI	10560125	10563221	3097	-1295	10562968	10564914	F25H2.8.2	ubc-25	WBGene00006720	+	2566	10562689	10562690	233	818	22.34	0.56
chrI	10564856	10566823	1968	-508	10566348	10567300	F25H2.9.1	pas-5	WBGene00003926	+	376	10565230	10565231	63	288	6.77	0.12
chrI	10568950	10569968	1019	-242	10569085	10569217	F25H2.16	F25H2.16	WBGene00198190	-	510	10569458	10569459	60	162	5.32	0.46
chrI	10584779	10585968	1190	-2762	10581588	10582611	T22A3.2a	hsp-12.1	WBGene00011906	-	425	10585202	10585203	118	303	10.3	0.18
chrI	10666733	10667492	760	-235	10654298	10666877	B0511.12a	B0511.12	WBGene00015237	-	330	10667061	10667062	69	100	8.82	0.4
chrI	10747744	10749102	1359	-1607	10750030	10750293	H36N01.4	H36N01.4	WBGene00200786	+	947	10748689	10748690	156	390	17.54	0.29
chrI	10749784	10750538	755	-7	10750030	10750154	H36N01.1	H36N01.1	WBGene00197757	-	268	10750050	10750051	217	262	27.75	0.27
chrI	10753963	10754962	1000	-1250	10753066	10753212	H36N01.3	H36N01.3	WBGene00199978	-	476	10754437	10754438	58	153	6.17	0.26
chrI	10755507	10757603	2097	648	10757145	10757203	R13H8.4	R13H8.4	WBGene00200840	-	1638	10757143	10757144	85	342	8.88	0.16
chrI	10757754	10759907	2154	-1627	10757145	10757203	R13H8.4	R13H8.4	WBGene00200840	-	423	10758175	10758176	43	282	4.4	0.25
chrI	10760090	10761167	1078	-2141	10762770	10776273	R13H8.1b.1	daf-16	WBGene00000912	+	674	10760762	10760763	56	146	6.11	0.45
chrI	10777034	10777852	819	3957	10781278	10781400	F55A3.8	F55A3.8	WBGene00219972	-	480	10777512	10777513	126	211	16.11	0.22
chrI	10788295	10789304	1010	-328	10789128	10793147	F55A3.3.2	F55A3.3	WBGene00018849	+	483	10788776	10788777	190	284	22.68	0.21
chrI	10797570	10798095	526	-1790	10799623	10806901	F55A3.1	38777	WBGene00018847	+	320	10797888	10797889	61	79	7.8	0.32
chrI	10833188	10834075	888	1730	10831901	10834812	C35E7.4	C35E7.4	WBGene00016456	+	341	10833527	10833528	89	174	9.43	0.14
chrI	10866330	10867114	785	-239	10866961	10867014	Y37F4.11	Y37F4.11	WBGene00197627	+	356	10866684	10866685	71	104	9.08	0.37
chrI	10894923	10895436	514	-942	10879766	10894237	T27C10.6	lrk-1	WBGene00003068	-	190	10895111	10895112	147	184	18.8	0.28
chrI	11014030	11014783	754	-132	11011341	11014274	Y52B11A.20a	Y52B11A.20	WBGene00219422	-	291	11014319	11014320	70	129	8.39	0.14
chrI	11088907	11090642	1736	523	11075891	11090298	W02B9.1c.2	hmr-1	WBGene00001980	-	1198	11090103	11090104	44	209	5.58	0.15
chrI	11095439	11096310	872	-1350	11075758	11094524	W02B9.1a	hmr-1	WBGene00001980	-	370	11095807	11095808	52	139	6.65	0.14
chrI	11098203	11098935	733	-4045	11075758	11094524	W02B9.1a	hmr-1	WBGene00001980	-	432	11098633	11098634	62	99	7.93	0.33
chrI	11169546	11170218	673	-1146	11163811	11168736	Y52B11C.1	Y52B11C.1	WBGene00013131	-	216	11169760	11169761	65	134	8.31	0.15
chrI	11187794	11188744	951	5452	11182817	11186137	F28D9.2b	sri-5	WBGene00005517	+	521	11188313	11188314	55	135	6.43	0.3
chrI	11195908	11197559	1652	-2232	11198966	11199146	F28D9.6	F28D9.6	WBGene00219923	+	813	11196719	11196720	90	307	8.1	0.14
chrI	11280541	11281228	688	-864	11276492	11280020	F36D1.1	madf-2	WBGene00009461	-	269	11280808	11280809	77	119	9.85	0.14
chrI	11293805	11294634	830	-37	11292661	11294182	Y53H1B.2	Y53H1B.2	WBGene00013181	-	414	11294217	11294218	73	118	8.45	0.33
chrI	11416241	11417171	931	-286	11401024	11416420	Y53H1C.2b	ego-2	WBGene00001215	-	479	11416718	11416719	262	300	33.5	0.3
chrI	11504980	11505862	883	-130	11505551	11505622	F32B4.t1	F32B4.t1	WBGene00014363	+	419	11505397	11505398	94	136	9.64	0.32
chrI	11554365	11555319	955	2950	11526918	11557792	F15D3.1a	dys-1	WBGene00001131	-	284	11554647	11554648	59	180	7.49	0.17
chrI	11577183	11578164	982	-183	11572090	11577490	F15D3.6.1	F15D3.6	WBGene00008856	-	443	11577624	11577625	95	201	10.89	0.18
chrI	11608837	11609697	861	-48	11609315	11609445	C17D12.8	C17D12.8	WBGene00045375	+	430	11609265	11609266	78	126	9.97	0.24
chrI	11662392	11663292	901	-3570	11666412	11666470	F11A6.8	F11A6.8	WBGene00197259	+	467	11662857	11662858	95	130	12.15	0.24
chrI	11664540	11665195	656	-1544	11666412	11666470	F11A6.8	F11A6.8	WBGene00197259	+	401	11664939	11664940	82	102	10.49	0.23
chrI	11674246	11674806	561	-1415	11675941	11680752	F11A6.1a.2	kpc-1	WBGene00002232	+	165	11674409	11674410	92	112	11.76	0.13
chrI	11693424	11694154	731	1208	11694722	11694997	T22H2.4	T22H2.4	WBGene00011934	-	305	11693727	11693728	96	129	12.28	0.13
chrI	11778700	11779724	1025	4729	11773130	11783941	ZK1151.1i	vab-10	WBGene00006876	-	523	11779221	11779222	142	244	15.49	0.18
chrI	11783002	11785002	2001	-61	11773130	11783941	ZK1151.1i	vab-10	WBGene00006876	-	633	11783633	11783634	152	452	14.81	0.25
chrI	11792629	11793505	877	-949	11764303	11792118	ZK1151.1f	vab-10	WBGene00006876	-	288	11792915	11792916	93	175	10.26	0.15
chrI	11840620	11841384	765	3023	11837979	11838112	Y47H9C.20	Y47H9C.20	WBGene00201976	+	306	11840924	11840925	128	145	16.37	0.15
chrI	11869770	11870776	1007	-2168	11851708	11868105	Y47H9C.4c	ced-1	WBGene00000415	-	517	11870285	11870286	123	233	12.19	0.15
chrI	11872801	11873664	864	-4570	11877803	11887281	Y47H9C.5a	dnj-27	WBGene00001045	+	413	11873212	11873213	92	138	11.76	0.14
chrI	11933805	11934833	1029	-744	11933465	11933575	R06C1.10	R06C1.10	WBGene00199432	-	532	11934335	11934336	102	204	10.28	0.14
chrI	11936931	11937863	933	-3822	11933465	11933575	R06C1.10	R06C1.10	WBGene00199432	-	459	11937388	11937389	129	169	14.51	0.13
chrI	11939695	11940538	844	-3549	11943666	11943815	R06C1.13	R06C1.13	WBGene00201448	+	422	11940115	11940116	79	106	10.1	0.44
chrI	11964602	11965594	993	-1173	11966271	11967591	Y53C10A.1	Y53C10A.1	WBGene00014915	+	483	11965083	11965084	84	195	10.74	0.15
chrI	11977176	11979019	1844	-13	11977978	11978084	Y53C10A.17	Y53C10A.17	WBGene00196418	-	1026	11978200	11978201	42	221	5.37	0.16
chrI	12039214	12040644	1431	-1106	12041035	12042986	F58D5.5	F58D5.5	WBGene00010244	+	846	12040058	12040059	215	700	25.15	1.15
chrI	12054612	12055438	827	18	12047340	12055043	F58D5.4c.1	ksr-2	WBGene00002240	-	640	12055250	12055251	49	133	4.84	0.32
chrI	12064989	12065925	937	-408	12065865	12065937	F58D5.t1	F58D5.t1	WBGene00014411	+	430	12065417	12065418	121	208	15.06	0.18
chrI	12164523	12165162	640	-886	12165729	12168172	R05D7.2	R05D7.2	WBGene00011027	+	268	12164789	12164790	331	491	42.33	1.22
chrI	12194073	12194759	687	-852	12195268	12195334	R05D7.9	R05D7.9	WBGene00200888	+	259	12194330	12194331	102	125	13.04	0.13
chrI	12206324	12207099	776	-385	12207097	12212206	C15C6.3	C15C6.3	WBGene00007602	+	445	12206767	12206768	105	126	13.43	0.14
chrI	12343061	12344085	1025	-594	12344167	12345702	T09E11.11	T09E11.11	WBGene00011660	+	414	12343473	12343474	96	222	10.21	0.14
chrI	12428908	12429791	884	1961	12427388	12429094	E03H4.9	E03H4.9	WBGene00014729	+	497	12429403	12429404	107	177	13.29	0.18
chrI	12500221	12502020	1800	-1303	12497440	12499817	T27F6.8	T27F6.8	WBGene00012107	-	514	12500733	12500734	120	362	11.7	0.16
chrI	12531793	12532801	1009	-115	12528312	12532182	W02D9.1a.1	pri-2	WBGene00004181	-	445	12532236	12532237	89	173	11.27	0.14
chrI	12544111	12545189	1079	-5695	12537991	12538955	W02D9.4	W02D9.4	WBGene00012210	-	580	12544689	12544690	126	226	10.68	0.13
chrI	12548956	12550180	1225	-1970	12551538	12552370	W02D9.10	W02D9.10	WBGene00012216	+	794	12549748	12549749	123	242	12.84	0.17
chrI	12550644	12551732	1089	-350	12551538	12552370	W02D9.10	W02D9.10	WBGene00012216	+	508	12551150	12551151	252	401	23.77	0.34
chrI	12570541	12573044	2504	-927	12565799	12570865	F33E2.2d	dlk-1	WBGene00001008	-	1407	12571946	12571947	201	697	18.37	0.38
chrI	12574985	12576872	1888	-3127	12568666	12572801	F33E2.2c	dlk-1	WBGene00001008	-	955	12575938	12575939	226	587	25.22	0.57
chrI	12674864	12675857	994	-816	12674492	12674544	T26E3.13	T26E3.13	WBGene00195606	-	503	12675365	12675366	227	306	29.03	0.29
chrI	12815361	12816557	1197	55	12815904	12816428	Y18D10A.4	Y18D10A.4	WBGene00012477	+	739	12816098	12816099	274	623	23.22	0.51
chrI	12826484	12826963	480	1036	12825687	12834143	Y18D10A.6a	nhx-8	WBGene00003735	+	292	12826774	12826775	58	74	7.4	0.32
chrI	12876750	12877700	951	-1370	12878595	12902804	Y18D10A.13	pad-1	WBGene00003905	+	454	12877202	12877203	194	271	24.81	0.22
chrI	12893190	12893898	709	10512	12903058	12904056	Y18D10A.16	Y18D10A.16	WBGene00012483	-	213	12893401	12893402	55	116	6.31	0.23
chrI	12917808	12918938	1131	-347	12918720	12919293	Y18D10A.19.2	fkb-2	WBGene00001427	+	497	12918303	12918304	322	554	41.18	0.78
chrI	12940858	12941758	901	-972	12942280	12946585	F08A8.2	F08A8.2	WBGene00008565	+	484	12941340	12941341	91	144	10.04	0.24
chrI	12949709	12950405	697	-968	12951025	12954015	F08A8.4.1	F08A8.4	WBGene00008567	+	257	12949964	12949965	80	117	10.23	0.14
chrI	12966025	12967294	1270	117	12964679	12966777	C47B2.3.2	tba-2	WBGene00006529	-	862	12966885	12966886	80	218	10.21	0.18
chrI	12972766	12973663	898	1600	12971614	12972259	C47B2.8	prx-11	WBGene00004196	+	517	12973281	12973282	75	142	7.56	0.29
chrI	13031236	13032025	790	-1889	13033520	13045537	W05B5.1e.2	W05B5.1	WBGene00012274	+	303	13031537	13031538	143	184	17.42	0.16
chrI	13036153	13036975	823	1292	13035272	13045537	W05B5.1b	W05B5.1	WBGene00012274	+	426	13036577	13036578	92	137	9.96	0.24
chrI	13060943	13061532	590	884	13056091	13062122	W05B5.3a	nhr-85	WBGene00003675	-	250	13061191	13061192	226	256	28.86	0.34
chrI	13063441	13066314	2874	-2089	13066967	13069041	Y26D4A.2	hpo-2	WBGene00012500	+	497	13063936	13063937	138	597	15.89	0.29
chrI	13103777	13104617	841	-56	13104253	13106298	C17H1.3	C17H1.3	WBGene00007656	+	400	13104175	13104176	128	173	16.37	0.19
chrI	13184012	13185219	1208	-296	13184912	13188297	F17B5.1a	F17B5.1	WBGene00008905	+	846	13184856	13184857	67	180	8.57	0.12
chrI	13287023	13287726	704	-875	13281669	13286499	M01E5.3b.2	M01E5.3	WBGene00010806	-	247	13287268	13287269	71	101	9.08	0.29
chrI	13290685	13291561	877	-1391	13292514	13296867	M01E5.5b	top-1	WBGene00006595	+	411	13291094	13291095	152	203	18.91	0.18
chrI	13323965	13325064	1100	-263	13324180	13324251	T04D3.t3	T04D3.t3	WBGene00014502	-	667	13324630	13324631	46	137	5.72	0.33
chrI	13330539	13331387	849	-12	13329175	13330951	T04D3.5.1	T04D3.5	WBGene00011434	-	507	13331044	13331045	144	232	18.19	0.26
chrI	13337022	13337646	625	-1191	13333356	13336143	W08E3.2	W08E3.2	WBGene00012343	-	265	13337285	13337286	76	111	7.53	0.3
chrI	13372507	13373596	1090	-2232	13370685	13370819	Y40B1A.6	Y40B1A.6	WBGene00220147	-	540	13373045	13373046	225	393	22.69	0.35
chrI	13394811	13395607	797	-2059	13397268	13398528	C01A2.2a	C01A2.2	WBGene00007214	+	447	13395256	13395257	137	222	17.52	0.26
chrI	13463567	13464327	761	-8	13463955	13464207	Y48G10A.7	rpr-1	WBGene00045238	+	429	13463994	13463995	64	110	8.18	0.24
chrI	13475144	13476006	863	-1387	13471575	13474188	Y48G10A.3.2	Y48G10A.3	WBGene00013020	-	507	13475649	13475650	234	309	29.92	0.35
chrI	13533786	13534431	646	-636	13534745	13537137	Y87G2A.2	Y87G2A.2	WBGene00013594	+	242	13534026	13534027	85	96	10.87	0.26
chrI	13575491	13577043	1553	19	13576248	13581592	Y87G2A.8b	gpi-1	WBGene00013597	+	1072	13576561	13576562	129	346	12.79	0.19
chrI	13638830	13639798	969	-3	13637847	13639311	W09C5.4	ins-33	WBGene00002116	-	530	13639358	13639359	42	119	5.37	0.44
chrI	13653854	13654501	648	148	13654029	13658165	W09C5.7a	W09C5.7	WBGene00012353	+	176	13654028	13654029	132	168	16.88	0.18
chrI	13659052	13659696	645	-57	13659431	13661765	W09C5.9	W09C5.9	WBGene00012355	+	463	13659513	13659514	156	184	19.95	0.22
chrI	13663012	13663849	838	-54	13663485	13674964	W04A4.5	W04A4.5	WBGene00012234	+	368	13663378	13663379	222	302	28.39	0.34
chrI	13688544	13689284	741	-1343	13685300	13687571	W04A4.6	W04A4.6	WBGene00012235	-	272	13688814	13688815	152	206	16.16	0.19
chrI	13815630	13816539	910	-621	13814781	13815463	W09G3.6b	W09G3.6	WBGene00012369	-	329	13815957	13815958	67	143	8.57	0.14
chrI	13851582	13852473	892	856	13852868	13852884	W04A8.8	W04A8.8	WBGene00189979	-	429	13852009	13852010	79	135	8.72	0.3
chrI	14028667	14029630	964	63	14028997	14029212	ZC334.12	ZC334.12	WBGene00045396	-	503	14029168	14029169	181	258	23.15	0.19
chrI	14050952	14052551	1600	-748	14048085	14051003	F47G4.7.1	smd-1	WBGene00004875	-	966	14051916	14051917	65	239	6.67	0.14
chrI	14058446	14059154	709	110	14058839	14058910	F47G4.9	F47G4.9	WBGene00044975	-	457	14058901	14058902	122	153	13.91	0.16
chrI	14112818	14113602	785	-31	14107707	14113179	Y63D3A.6a.2	dnj-29	WBGene00001047	-	423	14113239	14113240	43	109	5.5	0.3
chrI	14154895	14155787	893	-92	14154892	14155249	C37A5.3.1	C37A5.3	WBGene00014698	-	447	14155340	14155341	74	132	8.49	0.26
chrI	14179592	14180327	736	-599	14172827	14179360	C37A5.9	pry-1	WBGene00004202	-	250	14179840	14179841	167	232	21.36	0.21
chrI	14182805	14183694	890	2467	14182787	14185717	ZK849.1	ZK849.1	WBGene00014100	-	380	14183183	14183184	34	114	4.28	0.4
chrI	14244844	14245715	872	275	14245500	14245555	C49A1.17	C49A1.17	WBGene00201068	-	422	14245264	14245265	112	135	14.32	0.16
chrI	14259985	14260885	901	-2866	14263301	14271317	F09C3.1	pes-7	WBGene00003980	+	617	14260600	14260601	46	118	5.88	0.3
chrI	14261675	14262556	882	-1185	14263301	14271317	F09C3.1	pes-7	WBGene00003980	+	407	14262080	14262081	77	121	9.85	0.26
chrI	14524363	14525032	670	-4833	14529531	14546721	Y105E8A.26e	zoo-1	WBGene00013683	+	395	14524756	14524757	48	89	6.14	0.46
chrI	14569767	14570576	810	-3388	14566307	14566783	Y105E8A.36	Y105E8A.36	WBGene00195175	-	405	14570170	14570171	74	104	9.46	0.44
chrI	14612408	14613193	786	7831	14620388	14620632	Y105E8B.11	Y105E8B.11	WBGene00044265	-	432	14612838	14612839	83	137	9.71	0.14
chrI	14625003	14626288	1286	-208	14621197	14625437	Y105E8B.1e.2	lev-11	WBGene00002978	-	855	14625856	14625857	66	189	7.02	0.25
chrI	14627770	14628636	867	1223	14626980	14627052	Y105E8B.14	Y105E8B.14	WBGene00202346	+	395	14628163	14628164	96	160	11.72	0.15
chrI	14766424	14767177	754	2179	14760648	14768980	F39B2.8	F39B2.8	WBGene00009558	-	323	14766745	14766746	79	127	10.1	0.14
chrI	14768380	14769671	1292	-45	14760648	14768980	F39B2.8	F39B2.8	WBGene00009558	-	602	14768980	14768981	70	213	7.87	0.13
chrI	14807763	14808747	985	787	14807468	14812446	Y54E5B.1b.1	smp-1	WBGene00004889	+	415	14808176	14808177	47	134	5.4	0.33
chrI	14834623	14835591	969	-268	14829667	14834839	F32A7.3a	eva-1	WBGene00009304	-	520	14835141	14835142	113	203	12.47	0.18
chrI	14844407	14846257	1851	-1146	14846478	14850326	F32A7.5d	F32A7.5	WBGene00009306	+	1258	14845663	14845664	275	569	31.53	0.54
chrI	14863356	14864027	672	-151	14855930	14863540	F11C3.3.2	unc-54	WBGene00006789	-	227	14863581	14863582	62	101	6.69	0.46
chrI	14864543	14866081	1539	-1772	14855930	14863540	F11C3.3.2	unc-54	WBGene00006789	-	489	14865030	14865031	138	320	16.61	0.23
chrI	14867280	14868321	1042	-123	14867924	14871365	F11C3.1	F11C3.1	WBGene00008695	+	515	14867793	14867794	171	283	19.61	0.28
chrI	14898338	14899962	1625	1180	14875784	14900330	ZK270.2e	frm-1	WBGene00001488	-	384	14898720	14898721	108	387	12.83	0.23
chrI	14900193	14900912	720	-222	14875784	14900330	ZK270.2e	frm-1	WBGene00001488	-	442	14900633	14900634	89	127	10.62	0.14
chrI	14902620	14903778	1159	-2869	14875784	14900330	ZK270.2e	frm-1	WBGene00001488	-	284	14902902	14902903	254	368	31.94	0.37
chrI	14904836	14905779	944	1091	14906270	14906399	ZK270.5	ZK270.5	WBGene00220241	-	462	14905296	14905297	125	176	13.29	0.13
chrI	14922562	14923358	797	-5	14922965	14951451	ZK909.2i	kin-1	WBGene00002189	+	359	14922919	14922920	100	140	12.79	0.13
chrI	14936250	14937182	933	-271	14936987	14951451	ZK909.2e	kin-1	WBGene00002189	+	527	14936775	14936776	58	139	6.78	0.25
chrI	14947426	14948899	1474	1817	14949930	14949980	ZK909.7	ZK909.7	WBGene00196768	-	440	14947864	14947865	93	303	10.26	0.18
chrI	14971241	14972400	1160	-3598	14975419	14980586	ZK337.2	ZK337.2	WBGene00013970	+	461	14971700	14971701	57	194	5.29	0.25
chrI	14991360	14992092	733	-2095	14993821	15001680	ZK337.1a.1	tep-1	WBGene00013969	+	344	14991702	14991703	59	96	7.5	0.44
chrI	14992658	14993667	1010	-658	14993821	15001680	ZK337.1a.1	tep-1	WBGene00013969	+	563	14993219	14993220	78	176	9.71	0.15
chrI	15016818	15017657	840	-642	15014851	15016595	F33H2.6	F33H2.6	WBGene00009369	-	419	15017235	15017236	145	161	18.54	0.16
chrI	15033672	15034572	901	-395	15034517	15035467	F33H2.3	F33H2.3	WBGene00009367	+	434	15034104	15034105	118	172	13.27	0.14
chrI	15035486	15036313	828	-473	15036373	15040487	F31C3.2a	F31C3.2	WBGene00009284	+	464	15035948	15035949	74	111	9.46	0.29
chrI	15041119	15042243	1125	-400	15040427	15041281	F31C3.1.2	cyn-5	WBGene00000881	-	630	15041747	15041748	169	327	20.85	0.27
chrII	18768	19404	637	-452	19538	22170	C01B12.2	gmeb-1	WBGene00015285	+	233	18999	19000	225	336	27.04	0.59
chrII	23702	25006	1305	-407	24761	25435	C01B12.8	C01B12.8	WBGene00015291	+	898	24598	24599	44	175	5.25	0.25
chrII	28035	29001	967	-100	25407	28418	F23F1.4	F23F1.4	WBGene00017745	-	452	28485	28486	120	202	12.76	0.17
chrII	31288	32128	841	-60	31768	33610	F23F1.3	fbxc-54	WBGene00017744	+	434	31720	31721	90	115	10.59	0.45
chrII	50699	51683	985	119	51072	57607	C23H3.4a.2	sptl-1	WBGene00016020	+	350	51047	51048	50	130	5.97	0.35
chrII	59782	60668	887	-1077	61302	64311	C23H3.2a	C23H3.2	WBGene00016018	+	467	60247	60248	91	150	10.23	0.16
chrII	65985	67125	1141	-3105	69660	71279	C23H3.1	egl-26	WBGene00001193	+	465	66448	66449	213	478	26.73	0.4
chrII	97543	98457	915	27	96127	98027	C50D2.8	C50D2.8	WBGene00016811	-	488	98029	98030	111	192	14.19	0.16
chrII	122127	123085	959	-1387	114429	121219	K10B4.3	K10B4.3	WBGene00019615	-	531	122656	122657	83	166	10.61	0.15
chrII	133660	134531	872	42	134019	134138	K10B4.9	K10B4.9	WBGene00197931	-	440	134098	134099	65	122	8.14	0.26
chrII	157942	158941	1000	-2398	154876	156043	T25D3.2	mrpl-28	WBGene00020796	-	558	158498	158499	78	163	7.02	0.37
chrII	159143	160040	898	-2022	161614	161771	T25D3.8	T25D3.8	WBGene00220095	+	418	159559	159560	70	142	8.14	0.15
chrII	160523	162840	2318	67	161614	161771	T25D3.8	T25D3.8	WBGene00220095	+	1879	162400	162401	95	459	9.42	0.21
chrII	220844	221942	1099	-751	217265	220642	F48A11.5a	ubxn-3	WBGene00018586	-	437	221279	221280	145	309	17.67	0.24
chrII	254896	255766	871	-149	240717	255182	Y43H11AL.3	pqn-85	WBGene00004166	-	444	255338	255339	77	120	9.58	0.3
chrII	285888	286875	988	-106	283887	286275	B0432.10.1	B0432.10	WBGene00015191	-	479	286365	286366	88	168	11.25	0.14
chrII	300700	301596	897	-1257	302405	303650	K01A2.5	K01A2.5	WBGene00019280	+	567	301265	301266	93	175	10.62	0.15
chrII	313222	314170	949	-832	314528	315784	K01A2.3	K01A2.3	WBGene00019278	+	481	313701	313702	123	194	15.73	0.15
chrII	387663	388504	842	-749	388833	392737	C03H5.2	nstp-4	WBGene00015404	+	476	388137	388138	158	182	20.2	0.16
chrII	601051	601881	831	618	595204	602084	W04H10.3b.2	nhl-3	WBGene00003599	-	459	601508	601509	141	156	18.03	0.15
chrII	602933	603606	674	-1149	595204	602120	W04H10.3a	nhl-3	WBGene00003599	-	251	603182	603183	79	91	10.1	0.41
chrII	625663	626547	885	-1408	627513	628668	T04B8.3	arrd-1	WBGene00020205	+	436	626097	626098	114	152	14.58	0.14
chrII	762916	763518	603	1635	756194	764852	C08G5.7b	C08G5.7	WBGene00044418	-	213	763127	763128	74	106	9.46	0.14
chrII	848271	849240	970	-153	846867	848602	F28A10.6	acdh-9	WBGene00017874	-	531	848800	848801	73	146	9.34	0.16
chrII	872803	873793	991	122	873176	878954	T07D3.7a	alg-2	WBGene00000106	+	409	873210	873211	82	170	10.2	0.14
chrII	880481	881281	801	359	880522	883994	T07D3.6	T07D3.6	WBGene00020309	+	407	880886	880887	74	116	8.8	0.29
chrII	887733	888704	972	-86	888305	890709	T07D3.4	T07D3.4	WBGene00020307	+	509	888240	888241	138	202	17.65	0.16
chrII	1056761	1057445	685	-80	1057183	1059280	K02E7.6.1	K02E7.6	WBGene00019311	+	229	1056988	1056989	106	134	13.56	0.15
chrII	1084672	1085518	847	1924	1083171	1083920	K02E7.1b	K02E7.1	WBGene00019306	+	367	1085037	1085038	256	318	32.74	0.38
chrII	1086370	1087064	695	1799	1088444	1088516	K02E7.t1	K02E7.t1	WBGene00023316	-	336	1086704	1086705	132	155	16.88	0.14
chrII	1134803	1135662	860	-1080	1132361	1134152	W09B6.4b.2	W09B6.4	WBGene00021104	-	494	1135295	1135296	96	150	12.28	0.14
chrII	1141558	1142813	1256	174	1139277	1142360	W09B6.5	W09B6.5	WBGene00021105	-	853	1142409	1142410	68	188	8.46	0.12
chrII	1235582	1237233	1652	132	1233950	1236540	F47F6.1a	lin-42	WBGene00018572	-	1135	1236715	1236716	109	295	11.8	0.14
chrII	1239303	1240350	1048	-2270	1242097	1242171	F47F6.11	F47F6.11	WBGene00199388	+	522	1239823	1239824	131	251	11.79	0.14
chrII	1242126	1243106	981	519	1242097	1242171	F47F6.11	F47F6.11	WBGene00199388	+	500	1242624	1242625	219	325	25.72	0.3
chrII	1246566	1247655	1090	42	1247011	1247153	F47F6.15	F47F6.15	WBGene00202296	-	532	1247096	1247097	93	215	8.37	0.12
chrII	1309071	1310785	1715	-164	1307106	1309764	F56D12.1b.2	alh-6	WBGene00000112	-	1247	1310316	1310317	112	263	14.24	0.17
chrII	1320260	1321540	1281	-135	1321035	1323170	F56D12.5a.3	vig-1	WBGene00006924	+	383	1320641	1320642	173	264	22.12	0.2
chrII	1375456	1376257	802	3	1375853	1375908	F54D12.16	F54D12.16	WBGene00198621	+	360	1375814	1375815	104	144	13.3	0.14
chrII	1437316	1438171	856	-244	1425732	1437499	Y51H7C.11	nol-6	WBGene00021789	-	417	1437731	1437732	97	125	12.4	0.24
chrII	1501563	1502746	1184	-1823	1497831	1500331	H17B01.4b.2	H17B01.4	WBGene00019209	-	481	1502042	1502043	185	343	18.65	0.21
chrII	1576784	1577367	584	-960	1574557	1576115	K05F6.10	K05F6.10	WBGene00019421	-	242	1577024	1577025	65	80	8.31	0.45
chrII	1659654	1660136	483	1093	1660474	1660988	ZC204.13	ZC204.13	WBGene00022563	-	251	1659903	1659904	62	73	7.93	0.37
chrII	1842680	1843511	832	-93	1843189	1846234	C52E2.4	C52E2.4	WBGene00016883	+	398	1843076	1843077	105	128	13.43	0.16
chrII	1892171	1893073	903	-1590	1894212	1894438	C16C4.1	C16C4.1	WBGene00015825	+	425	1892594	1892595	84	131	10.74	0.22
chrII	2197233	2198149	917	-155	2197846	2198675	C33C12.1	C33C12.1	WBGene00016334	+	453	2197684	2197685	91	137	11.64	0.16
chrII	2232018	2232819	802	51	2225819	2232470	F54A3.6	F54A3.6	WBGene00018785	-	403	2232419	2232420	82	114	10.49	0.24
chrII	2319881	2320747	867	-16	2320330	2321949	ZK1240.3	ZK1240.3	WBGene00022868	+	434	2320313	2320314	92	138	11.76	0.14
chrII	2328975	2329921	947	93	2329355	2331792	ZK1240.1	ZK1240.1	WBGene00022866	+	466	2329439	2329440	106	162	13.56	0.14
chrII	2335613	2336346	734	46	2335933	2337694	F43C11.7	F43C11.7	WBGene00018384	+	260	2335871	2335872	46	98	5.88	0.41
chrII	2341889	2342592	704	-16	2342172	2342224	F43C11.14	F43C11.14	WBGene00197659	-	312	2342199	2342200	80	97	10.23	0.32
chrII	2378104	2379239	1136	-820	2377199	2377851	F16G10.6	F16G10.6	WBGene00017521	-	558	2378660	2378661	124	294	9.54	0.14
chrII	2453778	2455580	1803	14	2453083	2454693	F53G2.4c	pqn-42	WBGene00004129	-	1268	2455044	2455045	146	396	12.94	0.18
chrII	2707502	2708506	1005	-22	2705921	2707982	Y47G7B.2	Y47G7B.2	WBGene00021654	-	513	2708013	2708014	204	291	26.09	0.24
chrII	2734509	2735369	861	311	2731319	2735250	T05A8.5	T05A8.5	WBGene00020231	-	435	2734942	2734943	95	123	11.57	0.26
chrII	2747647	2748839	1193	-345	2748588	2751573	F29A7.4	F29A7.4	WBGene00017914	+	805	2748450	2748451	52	166	5.58	0.3
chrII	2800686	2801465	780	-475	2794938	2800600	K12H6.1	nhr-119	WBGene00003709	-	350	2801034	2801035	69	101	8.82	0.44
chrII	2802176	2803500	1325	-2238	2794938	2800600	K12H6.1	nhr-119	WBGene00003709	-	794	2802968	2802969	67	190	8.57	0.12
chrII	2804876	2805989	1114	-2734	2808167	2812867	K12H6.12	K12H6.12	WBGene00019691	+	243	2805117	2805118	80	164	10.23	0.14
chrII	2807403	2808267	865	-332	2808167	2812867	K12H6.12	K12H6.12	WBGene00019691	+	432	2807833	2807834	70	116	8.95	0.29
chrII	2832153	2833194	1042	-1440	2828610	2831233	K12H6.6a	K12H6.6	WBGene00019686	-	167	2832318	2832319	156	320	18.43	0.27
chrII	2833923	2834988	1066	2172	2834953	2836628	K12H6.7	K12H6.7	WBGene00019687	-	473	2834394	2834395	168	294	21.13	0.23
chrII	2854510	2855491	982	-2407	2845378	2852593	Y110A2AL.8a	ptc-3	WBGene00004210	-	452	2854960	2854961	95	174	9.58	0.16
chrII	2856005	2856762	758	3247	2859579	2859631	Y110A2AL.18	Y110A2AL.18	WBGene00197619	-	436	2856439	2856440	60	96	7.67	0.51
chrII	2858544	2859561	1018	578	2859579	2859631	Y110A2AL.18	Y110A2AL.18	WBGene00197619	-	437	2858979	2858980	122	208	13.46	0.18
chrII	2920242	2921421	1180	1116	2919715	2920846	Y110A2AR.1	Y110A2AR.1	WBGene00022452	+	749	2920989	2920990	138	246	17.65	0.19
chrII	2922109	2923647	1539	-1038	2923916	2926951	ZK355.2a.1	ZK355.2	WBGene00022712	+	471	2922578	2922579	78	248	8.77	0.14
chrII	2970365	2971015	651	-1442	2969192	2969248	K08A2.13	K08A2.13	WBGene00197932	-	257	2970620	2970621	82	104	10.49	0.24
chrII	2973687	2974506	820	-2542	2976639	2985939	K08A2.5a.3	nhr-88	WBGene00003678	+	389	2974074	2974075	69	111	8.82	0.29
chrII	2975530	2976221	692	-763	2976639	2985939	K08A2.5a.3	nhr-88	WBGene00003678	+	202	2975730	2975731	44	100	5.63	0.26
chrII	3054372	3056100	1729	-888	3052596	3054348	B0454.9	B0454.9	WBGene00015200	-	466	3054836	3054837	196	374	25.06	0.22
chrII	3110993	3111741	749	-140	3109371	3111227	Y25C1A.13	Y25C1A.13	WBGene00021296	-	398	3111389	3111390	79	114	9.43	0.24
chrII	3128808	3129657	850	53	3129179	3131376	T10D4.3	T10D4.3	WBGene00020407	+	465	3129271	3129272	65	110	8.31	0.36
chrII	3209016	3209796	781	-72	3209478	3210844	ZC239.6.3	ZC239.6	WBGene00022569	+	424	3209438	3209439	91	107	11.64	0.29
chrII	3211816	3212701	886	-112	3212371	3213208	ZC239.5	ZC239.5	WBGene00022568	+	431	3212245	3212246	118	151	15.09	0.13
chrII	3245084	3246318	1235	314	3245087	3246015	C17F4.7	C17F4.7	WBGene00015913	-	936	3246018	3246019	64	213	6.9	0.13
chrII	3303375	3304300	926	-87	3302761	3303750	F39E9.10	F39E9.10	WBGene00023036	-	471	3303844	3303845	163	199	20.84	0.17
chrII	3369851	3370729	879	-145	3369175	3370145	Y49F6C.8	Y49F6C.8	WBGene00021730	-	436	3370285	3370286	94	121	11.95	0.26
chrII	3428117	3428735	619	-980	3429406	3431305	C16C8.18	C16C8.18	WBGene00015855	+	218	3428333	3428334	64	90	7.75	0.4
chrII	3438874	3440107	1234	-24	3439394	3439466	C16C8.t1	C16C8.t1	WBGene00022930	-	367	3439239	3439240	103	251	13.17	0.19
chrII	3518629	3520665	2037	153	3519494	3520421	W09G10.5	clec-126	WBGene00021117	+	464	3519091	3519092	197	464	25.19	0.32
chrII	3520992	3521879	888	-47	3520740	3521388	W09G10.1a	col-72	WBGene00000648	-	631	3521621	3521622	128	255	16.37	0.21
chrII	3547180	3547904	725	-1109	3532526	3546433	W09G10.4a.1	apd-3	WBGene00000162	-	341	3547519	3547520	57	93	7.29	0.51
chrII	3615479	3616376	898	-1884	3617812	3618621	F40E12.1b	F40E12.1	WBGene00018234	+	693	3616170	3616171	42	116	5.13	0.44
chrII	3743451	3744341	891	-77	3742468	3743819	F12E12.11	F12E12.11	WBGene00044811	-	425	3743874	3743875	113	149	13.94	0.12
chrII	3810249	3811159	911	-1591	3812295	3813521	F54D10.3	F54D10.3	WBGene00018804	+	493	3810740	3810741	263	364	26.07	0.36
chrII	3811289	3812130	842	-585	3812295	3813521	F54D10.3	F54D10.3	WBGene00018804	+	390	3811677	3811678	81	131	10.36	0.16
chrII	3815491	3816652	1162	-613	3814376	3815458	F54D10.6	fbxa-146	WBGene00018807	-	867	3816356	3816357	42	157	5.37	0.24
chrII	3896692	3897346	655	-1116	3898135	3899709	F53C3.6a.2	F53C3.6	WBGene00018750	+	396	3897086	3897087	90	152	8.62	0.14
chrII	3897622	3898458	837	-95	3898135	3899709	F53C3.6a.2	F53C3.6	WBGene00018750	+	353	3897973	3897974	98	158	12.53	0.16
chrII	3911015	3911835	821	-588	3908489	3910837	F53C3.12	bcmo-2	WBGene00018755	-	477	3911490	3911491	237	291	29	0.3
chrII	3929168	3930121	954	-1656	3921608	3927988	F53C3.13c.2	F53C3.13	WBGene00018756	-	487	3929653	3929654	180	281	23.02	0.24
chrII	3930557	3931500	944	2711	3932178	3933740	Y14H12B.2	Y14H12B.2	WBGene00021192	-	460	3931015	3931016	276	328	35.29	0.37
chrII	3951195	3952037	843	2216	3949400	3951343	T20H12.1	T20H12.1	WBGene00020643	+	397	3951590	3951591	88	137	11.25	0.12
chrII	3953662	3954632	971	-3056	3957203	3957372	K10G6.10	K10G6.10	WBGene00220021	+	497	3954157	3954158	61	138	7.59	0.23
chrII	3957116	3959527	2412	1118	3957203	3957372	K10G6.10	K10G6.10	WBGene00220021	+	1771	3958885	3958886	328	766	39.54	0.57
chrII	3974701	3975643	943	-204	3972820	3974968	K10G6.4	K10G6.4	WBGene00019641	-	489	3975188	3975189	79	157	9.62	0.12
chrII	3990488	3991439	952	-34	3990998	3991117	Y14H12A.4	Y14H12A.4	WBGene00220133	+	481	3990967	3990968	96	161	12.28	0.14
chrII	4001950	4002774	825	-2527	4004889	4016077	K07D4.7a	tag-218	WBGene00019487	+	460	4002408	4002409	78	123	9.97	0.2
chrII	4038424	4039129	706	-94	4038871	4043129	K07D4.8	pqn-48	WBGene00004135	+	277	4038699	4038700	81	117	10.36	0.16
chrII	4088902	4090087	1186	-2342	4091837	4094348	R11F4.1.1	R11F4.1	WBGene00020007	+	488	4089388	4089389	139	300	17.78	0.21
chrII	4090130	4091338	1209	-1103	4091837	4094348	R11F4.1.1	R11F4.1	WBGene00020007	+	835	4090963	4090964	93	203	11.77	0.16
chrII	4091378	4092085	708	-105	4091837	4094348	R11F4.1.1	R11F4.1	WBGene00020007	+	218	4091594	4091595	80	127	10.23	0.12
chrII	4151339	4152361	1023	-3922	4155772	4167367	R03H10.2	R03H10.2	WBGene00019855	+	545	4151882	4151883	73	167	9.32	0.13
chrII	4179650	4180519	870	-186	4180271	4183545	R03H10.1	R03H10.1	WBGene00019854	+	429	4180077	4180078	76	142	8.71	0.15
chrII	4193912	4194968	1057	18	4188981	4194458	F31D5.4	mth-2	WBGene00017947	-	606	4194516	4194517	57	162	5.6	0.32
chrII	4299027	4299792	766	-248	4299658	4301103	C01F1.2	sco-1	WBGene00015297	+	406	4299431	4299432	79	134	10.1	0.13
chrII	4372165	4373120	956	-74	4369625	4372568	B0286.3	B0286.3	WBGene00015116	-	440	4372603	4372604	105	179	13.43	0.17
chrII	4376133	4377351	1219	0	4372740	4376742	B0286.4a.2	ntl-2	WBGene00003825	-	708	4376839	4376840	298	590	32.27	0.64
chrII	4455644	4456761	1118	1170	4455032	4455100	T12C9.8	T12C9.8	WBGene00200821	+	593	4456235	4456236	64	189	6.57	0.16
chrII	4468865	4469616	752	1070	4468170	4471037	W06B4.2	W06B4.2	WBGene00021057	+	396	4469259	4469260	85	119	10.87	0.16
chrII	4494462	4494972	511	-1334	4491147	4493383	T05C1.4c	camt-1	WBGene00020251	-	242	4494702	4494703	68	93	8.47	0.15
chrII	4506426	4507257	832	-1694	4491147	4505147	T05C1.4b	camt-1	WBGene00020251	-	439	4506863	4506864	57	128	7.29	0.16
chrII	4507566	4508313	748	-2792	4491147	4505147	T05C1.4b	camt-1	WBGene00020251	-	311	4507875	4507876	124	149	15.86	0.16
chrII	4518137	4518855	719	-64	4518560	4522457	B0304.1c	hlh-1	WBGene00001948	+	342	4518477	4518478	74	123	9.21	0.14
chrII	4519371	4521050	1680	1650	4518560	4522457	B0304.1b	hlh-1	WBGene00001948	+	1224	4520593	4520594	115	336	14.01	0.23
chrII	4549524	4550539	1016	-179	4550211	4550428	K07E1.2	K07E1.2	WBGene00220009	+	374	4549896	4549897	80	169	10.23	0.14
chrII	4552056	4552705	650	1486	4550894	4552175	K07E1.1	K07E1.1	WBGene00019489	+	247	4552301	4552302	57	86	7.29	0.47
chrII	4598659	4599317	659	14	4590953	4599002	M03A1.6c	ipla-1	WBGene00019747	-	356	4599013	4599014	62	96	7.93	0.29
chrII	4602795	4604104	1310	22	4603427	4604163	F35D11.4.2	F35D11.4	WBGene00018045	+	408	4603201	4603202	92	170	11.76	0.15
chrII	4606614	4607527	914	-1299	4608370	4612051	F35D11.3.3	F35D11.3	WBGene00018044	+	476	4607088	4607089	122	171	15.6	0.17
chrII	4638890	4639374	485	-748	4629433	4638384	F35D11.11a	dyf-14	WBGene00018051	-	217	4639105	4639106	71	90	8.47	0.22
chrII	4672276	4673038	763	-141	4672798	4673747	T05A7.4.1	hmg-11	WBGene00001976	+	522	4672796	4672797	81	157	9.67	0.16
chrII	4692679	4693782	1104	-214	4693445	4696408	F10G7.5b	F10G7.5	WBGene00017369	+	676	4693353	4693354	67	156	7.93	0.25
chrII	4706138	4707059	922	-110	4703254	4706488	F10G7.9b	F10G7.9	WBGene00017372	-	454	4706590	4706591	85	136	9.94	0.25
chrII	4715223	4716468	1246	-201	4716047	4718526	F41C3.8b	F41C3.8	WBGene00018274	+	697	4715918	4715919	84	232	8.47	0.14
chrII	4728374	4729319	946	-975	4727318	4727871	F10G7.11	ttr-41	WBGene00017374	-	445	4728817	4728818	237	437	30.31	0.41
chrII	4741406	4742029	624	-410	4742128	4745281	F41C3.3.1	acs-11	WBGene00018269	+	267	4741671	4741672	65	87	8.17	0.45
chrII	4744958	4745869	912	3276	4742137	4745281	F41C3.3.2	acs-11	WBGene00018269	+	474	4745430	4745431	78	138	9.97	0.16
chrII	4747477	4749207	1731	-1626	4749968	4751823	F41C3.2	F41C3.2	WBGene00018268	+	1289	4748764	4748765	66	257	7.86	0.14
chrII	4751981	4752823	843	14	4752388	4752942	F41C3.1	F41C3.1	WBGene00018267	+	304	4752283	4752284	74	133	9.02	0.15
chrII	4760794	4763016	2223	1063	4762715	4762968	F26G1.14	F26G1.14	WBGene00202483	-	1096	4761888	4761889	89	287	10.52	0.13
chrII	4769011	4770364	1354	325	4764160	4770013	F26G1.4.1	ttm-2	WBGene00017840	-	271	4769280	4769281	87	254	11.13	0.17
chrII	4854717	4855559	843	-2783	4857921	4859181	F11G11.5.3	F11G11.5	WBGene00017385	+	251	4854966	4854967	43	110	5.5	0.33
chrII	4856858	4857696	839	-644	4857921	4859181	F11G11.5.3	F11G11.5	WBGene00017385	+	403	4857259	4857260	72	110	9.21	0.33
chrII	4865908	4866780	873	1230	4866436	4867574	F11G11.10	col-17	WBGene00000606	-	378	4866284	4866285	67	131	7	0.33
chrII	4881321	4882350	1030	-235	4882071	4883361	F11G11.2	gst-7	WBGene00001755	+	639	4881958	4881959	160	330	15.86	0.23
chrII	4882421	4884042	1622	-517	4883749	4884602	F11G11.1	gst-8	WBGene00001756	+	269	4882688	4882689	74	240	9.46	0.18
chrII	4888449	4891378	2930	476	4889437	4891469	R05F9.6.1	R05F9.6	WBGene00019890	+	890	4889337	4889338	104	594	11.72	0.25
chrII	4904191	4904899	709	-117	4904279	4904428	R05F9.14	R05F9.14	WBGene00196322	-	228	4904417	4904418	117	164	14.96	0.15
chrII	4906355	4908887	2533	-258	4907228	4907363	R05F9.15	R05F9.15	WBGene00202479	-	2126	4908479	4908480	59	387	7.19	0.16
chrII	4918261	4919370	1110	-2253	4916179	4916562	R05F9.13	msp-31	WBGene00003429	-	407	4918666	4918667	91	225	8.72	0.15
chrII	4925128	4926032	905	13	4925418	4925593	ZK546.20	ZK546.20	WBGene00201423	-	437	4925563	4925564	122	159	15.6	0.14
chrII	4941340	4943424	2085	137	4942395	4942519	ZK546.18	ZK546.18	WBGene00044937	-	711	4942049	4942050	239	564	26.88	0.42
chrII	4971138	4972118	981	-879	4972507	4988938	T27F7.2a	shc-2	WBGene00020867	+	478	4971614	4971615	163	231	20.84	0.21
chrII	4993214	4994487	1274	-182	4994033	4995607	T27F7.1.3	T27F7.1	WBGene00020866	+	771	4993983	4993984	99	226	10.92	0.15
chrII	4994702	4995604	903	-398	4995551	4996442	F59A6.6a	rnh-1.0	WBGene00004382	+	428	4995128	4995129	88	143	10.27	0.15
chrII	5017019	5017797	779	2683	5014725	5015324	F59A6.2	F59A6.2	WBGene00019084	+	393	5017410	5017411	231	315	29.54	0.42
chrII	5018296	5020149	1854	-3541	5022764	5029982	F59A6.1	nsy-1	WBGene00003822	+	1198	5019492	5019493	124	432	14.5	0.24
chrII	5020541	5021112	572	-1937	5022764	5029982	F59A6.1	nsy-1	WBGene00003822	+	284	5020823	5020824	82	132	10.49	0.17
chrII	5042137	5043056	920	1	5042454	5042598	F33G12.9	F33G12.9	WBGene00201581	-	466	5042601	5042602	83	134	10.28	0.24
chrII	5046127	5047816	1690	-2943	5049915	5053719	F33G12.6b	F33G12.6	WBGene00018018	+	517	5046642	5046643	62	249	7.55	0.14
chrII	5048169	5050436	2268	-612	5049915	5053719	F33G12.6b	F33G12.6	WBGene00018018	+	392	5048559	5048560	173	478	20.52	0.24
chrII	5055032	5056590	1559	195	5055616	5056214	C27A2.2a.2	rpl-22	WBGene00004434	+	360	5055390	5055391	139	294	15.05	0.15
chrII	5080960	5081932	973	-285	5078210	5081161	C27A2.6	dsh-2	WBGene00001102	-	480	5081438	5081439	116	187	14.19	0.17
chrII	5092088	5093435	1348	-474	5093236	5094214	C04G6.2	C04G6.2	WBGene00015453	+	489	5092575	5092576	309	703	35.29	1.25
chrII	5141652	5142631	980	45	5142041	5142187	F58A6.12	F58A6.12	WBGene00198457	-	590	5142240	5142241	90	213	11.2	0.17
chrII	5180632	5183204	2573	144	5181774	5181980	C27D6.14	C27D6.14	WBGene00202400	+	1908	5182538	5182539	195	781	22.81	0.49
chrII	5184587	5187384	2798	-150	5186136	5186274	C34F11.18	C34F11.18	WBGene00201571	+	1811	5186396	5186397	102	677	12.17	0.48
chrII	5200916	5202657	1742	-1527	5203314	5209797	C34F11.3a.2	C34F11.3	WBGene00016415	+	1149	5202063	5202064	79	320	9.89	0.2
chrII	5202705	5203428	724	-247	5203314	5209797	C34F11.3a.2	C34F11.3	WBGene00016415	+	310	5203013	5203014	88	121	10.09	0.24
chrII	5220510	5221296	787	-193	5215130	5220710	C34F11.9b	dsh-1	WBGene00001101	-	438	5220946	5220947	96	127	10.8	0.23
chrII	5221418	5222496	1079	8	5221949	5222158	C34F11.15	C34F11.15	WBGene00199982	+	688	5222104	5222105	54	144	6.86	0.25
chrII	5227497	5228344	848	-132	5228053	5228193	C34F11.10	C34F11.10	WBGene00195586	+	390	5227885	5227886	86	198	8.53	0.18
chrII	5279974	5281807	1834	-435	5278137	5280455	ZK622.3c.7	pmt-1	WBGene00022781	-	1365	5281337	5281338	59	273	7.54	0.17
chrII	5282074	5283290	1217	-157	5278137	5282525	ZK622.3d.6	pmt-1	WBGene00022781	-	399	5282471	5282472	68	145	8.7	0.29
chrII	5303525	5304491	967	-4095	5308103	5308123	F08B1.6	21ur-10456	WBGene00174410	+	466	5303989	5303990	152	239	18.48	0.22
chrII	5306042	5306938	897	-1613	5308103	5308123	F08B1.6	21ur-10456	WBGene00174410	+	439	5306479	5306480	64	129	7.49	0.26
chrII	5319867	5320879	1013	-2634	5323007	5339990	F08B1.1c.2	vhp-1	WBGene00006923	+	410	5320275	5320276	137	269	17.52	0.2
chrII	5323598	5324418	821	1001	5323007	5340663	F08B1.1a.3	vhp-1	WBGene00006923	+	396	5323992	5323993	80	129	10.23	0.16
chrII	5325943	5326701	759	3315	5323007	5340663	F08B1.1a.3	vhp-1	WBGene00006923	+	474	5326415	5326416	145	236	18.54	0.21
chrII	5328207	5329552	1346	2341	5329561	5331221	F08B1.7	anr-54	WBGene00219672	-	397	5328602	5328603	63	175	8.06	0.22
chrII	5329722	5330983	1262	868	5329561	5331221	F08B1.7	anr-54	WBGene00219672	-	516	5330236	5330237	179	346	22.04	0.27
chrII	5333548	5338985	5438	27	5336239	5340663	F08B1.1b.1	vhp-1	WBGene00006923	+	3432	5336978	5336979	247	1409	26.03	0.85
chrII	5342021	5342979	959	2377	5342672	5344877	F09E5.14	F09E5.14	WBGene00017291	-	514	5342533	5342534	78	154	9.97	0.12
chrII	5377369	5380277	2909	-17	5378840	5379636	F09E5.15a.2	prdx-2	WBGene00006434	+	529	5377896	5377897	243	880	25.84	0.48
chrII	5398487	5399455	969	-67	5395420	5398904	EEED8.10a.1	EEED8.10	WBGene00017138	-	486	5398971	5398972	267	344	34.09	0.4
chrII	5425688	5427150	1463	-684	5424142	5425735	F07F6.8.2	F07F6.8	WBGene00017220	-	489	5426175	5426176	219	403	23.72	0.26
chrII	5448882	5450194	1313	1859	5447679	5448440	F56D1.6	cex-1	WBGene00023407	+	549	5449429	5449430	60	230	6.05	0.13
chrII	5458527	5459244	718	875	5459265	5459761	F56D1.16	linc-127	WBGene00219704	-	386	5458911	5458912	68	107	7.87	0.32
chrII	5460651	5461580	930	-1100	5462216	5462408	F56D1.10	F56D1.10	WBGene00197976	+	462	5461111	5461112	99	169	10.34	0.12
chrII	5461870	5462656	787	47	5462216	5462408	F56D1.10	F56D1.10	WBGene00197976	+	402	5462270	5462271	87	108	9.98	0.46
chrII	5496114	5497011	898	-63	5496626	5497043	F12A10.1	F12A10.1	WBGene00017390	+	365	5496477	5496478	117	207	14.96	0.19
chrII	5543259	5544551	1293	-207	5543581	5543698	C17C3.23	C17C3.23	WBGene00200812	-	301	5543558	5543559	83	225	8.97	0.14
chrII	5570102	5570963	862	-104	5570637	5571406	C17C3.1d.2	C17C3.1	WBGene00015887	+	459	5570559	5570560	72	121	9.21	0.25
chrII	5571761	5572988	1228	45	5572329	5574943	C17C3.1b	C17C3.1	WBGene00015887	+	476	5572235	5572236	187	307	23.27	0.2
chrII	5585489	5586374	886	192	5585978	5586124	C17G10.12	C17G10.12	WBGene00200217	-	436	5585923	5585924	86	131	9.86	0.26
chrII	5593076	5593972	897	-97	5589959	5593427	C17G10.4c.2	cdc-14	WBGene00000383	-	571	5593645	5593646	231	391	27.74	0.58
chrII	5599467	5600374	908	-546	5598453	5599374	C17G10.10	C17G10.10	WBGene00195182	-	301	5599766	5599767	87	177	7.37	0.24
chrII	5605126	5606401	1276	19	5605635	5605783	C17G10.11	C17G10.11	WBGene00199471	-	549	5605673	5605674	180	422	22.69	0.47
chrII	5618994	5619904	911	-126	5617125	5619323	C17G10.8.2	dhs-6	WBGene00000970	-	437	5619429	5619430	103	162	11.81	0.13
chrII	5660664	5662470	1807	378	5661189	5662633	C25H3.6b	mdt-26	WBGene00016115	+	1317	5661979	5661980	178	434	16.52	0.25
chrII	5688695	5689566	872	-100	5684479	5689030	C25H3.11	C25H3.11	WBGene00016120	-	389	5689082	5689083	138	186	17.65	0.16
chrII	5697953	5699516	1564	223	5696667	5698958	C25H3.10b	C25H3.10	WBGene00016119	-	478	5698429	5698430	171	387	18.87	0.22
chrII	5724839	5725575	737	-475	5721769	5724732	C18A3.6b.1	rab-3	WBGene00004267	-	398	5725235	5725236	72	117	9.21	0.16
chrII	5747227	5748011	785	-1944	5745655	5745675	F10C1.10	21ur-13630	WBGene00174162	-	353	5747578	5747579	51	111	5.85	0.41
chrII	5748091	5749016	926	-1361	5749915	5750029	F10C1.14	F10C1.14	WBGene00197261	+	522	5748611	5748612	96	171	10.59	0.13
chrII	5751042	5752016	975	1339	5750190	5754141	F10C1.7c.1	ifb-2	WBGene00002054	+	420	5751460	5751461	75	184	7.97	0.13
chrII	5768250	5768910	661	-235	5768222	5768345	F10C1.15	F10C1.15	WBGene00197410	-	340	5768588	5768589	55	102	6.43	0.29
chrII	5772385	5773353	969	-18	5772887	5773081	F10C1.18	F10C1.18	WBGene00201299	+	487	5772870	5772871	54	135	5.96	0.41
chrII	5779640	5780647	1008	1969	5781921	5782113	F10C1.22	linc-44	WBGene00219675	-	364	5780002	5780003	55	153	6.19	0.23
chrII	5781502	5783108	1607	-23	5782212	5782282	F10C1.t1	F10C1.t1	WBGene00022983	-	569	5782069	5782070	63	261	5.58	0.23
chrII	5789991	5790833	843	1240	5789172	5794402	K05F1.5	K05F1.5	WBGene00019407	+	430	5790419	5790420	109	147	13.17	0.12
chrII	5804679	5806004	1326	133	5804717	5805475	K05F1.10	K05F1.10	WBGene00019411	-	804	5805481	5805482	100	252	9.91	0.15
chrII	5829595	5830498	904	-822	5830869	5832014	ZK1248.2	col-74	WBGene00000650	+	453	5830046	5830047	62	131	6.71	0.33
chrII	5840796	5841916	1121	-43	5841399	5841514	ZK1248.21	ZK1248.21	WBGene00198021	+	489	5841283	5841284	163	303	20.81	0.23
chrII	5854125	5854992	868	136	5854422	5857066	H41C03.1	H41C03.1	WBGene00019268	+	482	5854605	5854606	86	135	11	0.16
chrII	5872333	5873356	1024	769	5868848	5873614	F55C12.5c	F55C12.5	WBGene00018872	-	577	5872908	5872909	93	175	11.62	0.14
chrII	5874158	5874850	693	-890	5868848	5873614	F55C12.5c	F55C12.5	WBGene00018872	-	205	5874361	5874362	229	279	28.8	0.35
chrII	5885609	5886754	1146	-173	5886355	5892675	F55C12.1b	F55C12.1	WBGene00018869	+	615	5886222	5886223	117	285	14.96	0.19
chrII	5893119	5894024	906	-512	5894084	5894223	F55C12.18	F55C12.18	WBGene00202336	+	439	5893556	5893557	100	157	12.79	0.14
chrII	5899958	5902316	2359	908	5900229	5900328	F59G1.13	F59G1.13	WBGene00199631	+	1096	5901052	5901053	75	400	7.07	0.16
chrII	5911078	5912772	1695	-290	5912215	5912317	F59G1.14	F59G1.14	WBGene00219988	+	982	5912058	5912059	71	271	8.67	0.17
chrII	5929857	5931873	2017	-2628	5933493	5940801	F28B12.2a	egl-44	WBGene00001208	+	1529	5931384	5931385	100	410	12.44	0.2
chrII	5931915	5934583	2669	-244	5933493	5940801	F28B12.2a	egl-44	WBGene00001208	+	2305	5934218	5934219	109	505	11.98	0.26
chrII	5935737	5936514	778	-315	5936441	5940801	F28B12.2c	egl-44	WBGene00001208	+	334	5936069	5936070	117	170	14.96	0.15
chrII	5948438	5949385	948	-197	5945406	5948714	B0034.3b	casy-1	WBGene00000403	-	487	5948923	5948924	70	148	8.95	0.12
chrII	5960497	5961293	797	-49	5960747	5960846	B0034.10	B0034.10	WBGene00197686	-	290	5960785	5960786	65	139	8.31	0.13
chrII	6000742	6001562	821	139	6001161	6001291	ZK84.14	ZK84.14	WBGene00200396	-	437	6001177	6001178	60	110	7.31	0.41
chrII	6024722	6026412	1691	-561	6023320	6025006	R12C12.9a.1	R12C12.9	WBGene00020029	-	1216	6025936	6025937	153	351	18.37	0.24
chrII	6028283	6029216	934	2432	6029514	6031182	R12C12.3	frpr-16	WBGene00020023	-	470	6028751	6028752	75	151	8.36	0.15
chrII	6045730	6046968	1239	551	6046287	6046900	R12C12.6b.1	R12C12.6	WBGene00020026	-	433	6046161	6046162	95	192	12.15	0.14
chrII	6047798	6048616	819	98	6048109	6049694	R12C12.2.1	ran-5	WBGene00004306	+	408	6048204	6048205	79	109	9.83	0.33
chrII	6048930	6050196	1267	-812	6050375	6054306	R12C12.1a.2	R12C12.1	WBGene00020022	+	802	6049730	6049731	105	192	12.66	0.12
chrII	6122977	6124043	1067	-299	6123809	6125424	C29H12.2.2	C29H12.2	WBGene00016235	+	714	6123689	6123690	104	196	13.05	0.17
chrII	6136430	6137346	917	794	6136094	6157176	F57F10.1c	abts-3	WBGene00019018	+	478	6136906	6136907	49	122	6.27	0.29
chrII	6169914	6170877	964	47	6170348	6170485	F40H3.9	F40H3.9	WBGene00197068	+	488	6170400	6170401	81	225	10.3	0.2
chrII	6175925	6177308	1384	-1188	6175289	6175428	F40H3.12	F40H3.12	WBGene00198885	-	920	6176843	6176844	85	326	9.75	0.26
chrII	6181069	6181972	904	338	6181712	6181859	F40H3.14	F40H3.14	WBGene00200121	-	445	6181512	6181513	58	126	7.42	0.25
chrII	6235084	6237096	2013	188	6234483	6236278	T24H7.5c.2	tat-4	WBGene00020784	-	1308	6236390	6236391	132	506	14.29	0.29
chrII	6248210	6249141	932	-41	6248717	6248855	T24H7.6	T24H7.6	WBGene00044936	+	478	6248686	6248687	127	195	13.65	0.17
chrII	6259598	6261355	1758	-478	6257633	6259998	F13H8.11	F13H8.11	WBGene00017443	-	485	6260081	6260082	119	335	14.81	0.22
chrII	6276533	6277851	1319	-78	6277270	6279692	F13H8.10b	bpl-1	WBGene00000259	+	878	6277409	6277410	45	159	5.42	0.4
chrII	6290100	6290972	873	-437	6288413	6290099	F13H8.7.2	upb-1	WBGene00017440	-	406	6290504	6290505	82	160	10.12	0.15
chrII	6303079	6303688	610	-38	6303261	6303345	C29F5.11	C29F5.11	WBGene00219839	-	223	6303300	6303301	55	112	6.31	0.16
chrII	6326946	6327991	1046	-1240	6328709	6328794	C32D5.15	C32D5.15	WBGene00196028	+	491	6327435	6327436	102	213	10.28	0.16
chrII	6328285	6329180	896	23	6328709	6328794	C32D5.15	C32D5.15	WBGene00196028	+	584	6328867	6328868	79	180	8.02	0.14
chrII	6331061	6332083	1023	-254	6329850	6331318	C32D5.5	set-4	WBGene00016313	-	497	6331556	6331557	195	315	15	0.2
chrII	6339001	6340063	1063	25	6336345	6339557	C32D5.7	C32D5.7	WBGene00016315	-	648	6339647	6339648	67	150	7.68	0.26
chrII	6342293	6343411	1119	24	6342816	6342876	C32D5.17	C32D5.17	WBGene00199110	-	672	6342963	6342964	52	163	6.51	0.16
chrII	6343513	6349117	5605	-390	6343054	6345925	C32D5.8b	C32D5.8	WBGene00016316	-	503	6344014	6344015	167	1609	21.18	3.23
chrII	6360551	6361490	940	-61	6360283	6360959	K10B2.4	K10B2.4	WBGene00019607	-	504	6361053	6361054	127	202	14.01	0.19
chrII	6369713	6370741	1029	-350	6369727	6369877	K10B2.6	linc-27	WBGene00219713	-	495	6370206	6370207	81	215	9.04	0.14
chrII	6377073	6378152	1080	3472	6380894	6381085	F58F12.9	F58F12.9	WBGene00198122	-	614	6377685	6377686	75	209	7.69	0.15
chrII	6411385	6412335	951	-19	6411879	6412018	K03H9.7	K03H9.7	WBGene00196409	+	453	6411836	6411837	112	192	9.63	0.14
chrII	6448103	6449375	1273	1068	6446195	6449807	K06A1.4.2	nhr-22	WBGene00003621	-	750	6448851	6448852	108	337	12.92	0.23
chrII	6485133	6486008	876	-106	6485677	6488830	T28D9.3d	T28D9.3	WBGene00020895	+	433	6485564	6485565	64	116	7.56	0.44
chrII	6486254	6486928	675	-13	6486604	6488803	T28D9.3e.1	T28D9.3	WBGene00020895	+	271	6486523	6486524	117	192	13.94	0.21
chrII	6491527	6493261	1735	-6	6492400	6493772	T28D9.1.2	T28D9.1	WBGene00020894	+	396	6491921	6491922	61	271	6.66	0.13
chrII	6519512	6520673	1162	-247	6517188	6519845	C56E6.3a	toe-2	WBGene00016971	-	703	6520213	6520214	74	213	9.41	0.19
chrII	6520988	6521771	784	-1316	6522696	6522814	C56E6.14	C56E6.14	WBGene00196562	+	584	6521570	6521571	55	137	6.92	0.13
chrII	6522397	6524052	1656	-370	6522736	6522854	C56E6.11	C56E6.11	WBGene00195595	-	1258	6523653	6523654	105	295	12.85	0.17
chrII	6524131	6525287	1157	-186	6524503	6524523	C56E6.8	21ur-14585	WBGene00165924	-	652	6524781	6524782	79	204	8.4	0.13
chrII	6544837	6546304	1468	125	6545548	6545696	C56E6.10	C56E6.10	WBGene00195432	-	1024	6545859	6545860	59	185	7.24	0.23
chrII	6561123	6561840	718	-21	6559259	6561460	F18C5.10.2	F18C5.10	WBGene00017563	-	433	6561554	6561555	120	164	13.76	0.18
chrII	6561920	6564151	2232	-363	6563399	6563467	F18C5.14	F18C5.14	WBGene00198232	+	497	6562415	6562416	91	476	9.02	0.25
chrII	6588576	6589955	1380	-24	6589290	6591086	C56C10.3.2	vps-32.1	WBGene00016961	+	466	6589040	6589041	75	250	6.65	0.14
chrII	6600587	6601465	879	93	6598342	6601119	C56C10.11	C56C10.11	WBGene00016967	-	488	6601073	6601074	81	134	8.52	0.28
chrII	6612441	6612946	506	-905	6613599	6613740	F54H5.12	F54H5.12	WBGene00201864	+	273	6612712	6612713	88	110	10.38	0.13
chrII	6612978	6614289	1312	34	6613599	6613740	F54H5.12	F54H5.12	WBGene00201864	+	730	6613706	6613707	46	219	4.64	0.14
chrII	6614907	6616003	1097	-191	6615646	6617232	F54H5.13	linc-138	WBGene00219702	+	479	6615384	6615385	75	233	8.48	0.16
chrII	6618615	6619478	864	-338	6619385	6622171	F54H5.4a	klf-3	WBGene00003480	+	418	6619031	6619032	77	119	8.66	0.45
chrII	6620925	6621830	906	-732	6620511	6620645	F54H5.11	F54H5.11	WBGene00201820	-	403	6621326	6621327	73	128	8.21	0.33
chrII	6630363	6631167	805	-389	6631154	6637099	T19D12.4a	T19D12.4	WBGene00020579	+	310	6630671	6630672	44	109	5.05	0.46
chrII	6644266	6645040	775	-1534	6637073	6643119	T19D12.6.2	T19D12.6	WBGene00020581	-	345	6644609	6644610	52	101	6.47	0.46
chrII	6661151	6662019	869	18	6661567	6664728	T19D12.2c.3	T19D12.2	WBGene00020577	+	474	6661623	6661624	55	107	7.03	0.51
chrII	6683442	6684277	836	-376	6684236	6691841	C18H9.3	C18H9.3	WBGene00016002	+	318	6683758	6683759	136	226	16.64	0.24
chrII	6695141	6695838	698	-184	6692748	6695305	C18H9.5	C18H9.5	WBGene00016003	-	436	6695575	6695576	54	93	6.91	0.44
chrII	6705493	6706623	1131	-502	6702234	6705556	C18H9.7	rpy-1	WBGene00004507	-	396	6705887	6705888	89	226	10.69	0.16
chrII	6707365	6708080	716	127	6707595	6707876	T14B4.17	T14B4.17	WBGene00201327	+	237	6707600	6707601	74	112	9.02	0.25
chrII	6712105	6713580	1476	89	6708506	6712932	T14B4.7b.3	dpy-10	WBGene00001072	-	457	6712560	6712561	67	229	6.65	0.17
chrII	6717804	6718786	983	233	6718358	6718528	T14B4.12	T14B4.12	WBGene00195604	-	549	6718351	6718352	70	134	8.56	0.26
chrII	6782404	6783511	1108	-467	6783425	6788459	T13C2.6a.2	T13C2.6	WBGene00020481	+	581	6782983	6782984	312	494	38.01	0.46
chrII	6799959	6800952	994	-311	6799119	6800144	F31E8.4	F31E8.4	WBGene00017954	-	538	6800495	6800496	105	189	10.07	0.12
chrII	6820896	6823752	2857	-984	6823308	6823528	F31E8.8	F31E8.8	WBGene00195677	+	1570	6822464	6822465	140	542	16.99	0.25
chrII	6823826	6826285	2460	-1525	6823310	6823530	F31E8.14	F31E8.14	WBGene00198268	-	879	6824703	6824704	86	418	9.75	0.18
chrII	6826386	6830534	4149	-27	6828295	6828433	F31E8.16	F31E8.16	WBGene00199584	-	2888	6829272	6829273	122	1112	11.84	0.41
chrII	6838094	6839558	1465	896	6837930	6847908	C04A2.3b	egl-27	WBGene00001194	+	417	6838509	6838510	123	414	14.27	0.32
chrII	6840734	6841754	1021	778	6840466	6847908	C04A2.3d	egl-27	WBGene00001194	+	604	6841336	6841337	107	220	12.29	0.16
chrII	6842247	6843715	1469	-259	6843240	6843363	C04A2.16	C04A2.16	WBGene00219797	+	469	6842714	6842715	135	332	14.73	0.23
chrII	6846148	6848537	2390	-717	6848060	6851527	C04A2.1.1	tbc-6	WBGene00015410	+	1899	6848045	6848046	88	524	9.18	0.22
chrII	6848954	6849894	941	1091	6848333	6851527	C04A2.1.2	tbc-6	WBGene00015410	+	505	6849457	6849458	168	309	17.54	0.24
chrII	6858525	6859986	1462	-957	6854434	6858298	C04A2.7b.2	dnj-5	WBGene00001023	-	506	6859029	6859030	158	358	17.43	0.19
chrII	6890827	6892522	1696	-1256	6888552	6890418	C44B7.10.2	C44B7.10	WBGene00016630	-	499	6891324	6891325	160	579	19.1	0.37
chrII	6925824	6928127	2304	-82	6926753	6926893	F22D3.8	F22D3.8	WBGene00198605	-	850	6926672	6926673	119	535	11.22	0.2
chrII	6934105	6935556	1452	4038	6938585	6938869	F22D3.5	F22D3.5	WBGene00017701	-	975	6935078	6935079	55	208	7.03	0.13
chrII	6935714	6937196	1483	2414	6938585	6938869	F22D3.5	F22D3.5	WBGene00017701	-	965	6936677	6936678	58	217	5.95	0.25
chrII	6939038	6940481	1444	-890	6938585	6938869	F22D3.5	F22D3.5	WBGene00017701	-	354	6939390	6939391	44	166	5.63	0.33
chrII	6940566	6942488	1923	-2358	6943885	6944021	F22D3.9	F22D3.9	WBGene00199918	+	602	6941166	6941167	47	271	5.09	0.16
chrII	6942511	6944358	1848	-450	6943885	6944021	F22D3.9	F22D3.9	WBGene00199918	+	1340	6943849	6943850	58	278	7.01	0.15
chrII	6951109	6952079	971	-46	6951640	6955408	F22D3.1b	ceh-38	WBGene00000459	+	469	6951576	6951577	181	260	21.87	0.27
chrII	6967307	6968925	1619	222	6968318	6968338	C15F1.11	21ur-14704	WBGene00169292	-	1317	6968622	6968623	162	412	19.1	0.27
chrII	6973071	6974577	1507	68	6972712	6973892	C15F1.7a	sod-1	WBGene00004930	-	558	6973627	6973628	235	488	24.11	0.4
chrII	6992637	6993539	903	-875	6991969	6992213	C15F1.15	C15F1.15	WBGene00219818	-	461	6993096	6993097	98	148	12.53	0.12
chrII	6996698	6997365	668	1980	6995051	7010621	C52E12.2b	unc-104	WBGene00006831	+	486	6997182	6997183	75	119	9.59	0.12
chrII	7022344	7023147	804	-181	7022927	7024930	C52E12.6	C52E12.6	WBGene00016890	+	409	7022751	7022752	112	151	14.32	0.15
chrII	7025124	7026061	938	-207	7025800	7030162	C52E12.1.2	C52E12.1	WBGene00016888	+	473	7025595	7025596	159	236	20.33	0.24
chrII	7029233	7029922	690	699	7030180	7030277	C52E12.7	mir-236	WBGene00003329	-	457	7029688	7029689	74	111	8.01	0.29
chrII	7031015	7031805	791	1101	7030309	7030435	C52E12.9	C52E12.9	WBGene00200997	+	489	7031502	7031503	60	131	7.16	0.16
chrII	7058766	7059893	1128	-1315	7056172	7058014	ZK1127.10.2	cth-2	WBGene00022856	-	520	7059284	7059285	104	289	11.93	0.26
chrII	7072878	7074066	1189	-324	7073796	7075551	T02G5.8.2	kat-1	WBGene00002183	+	480	7073356	7073357	90	194	9.93	0.12
chrII	7074195	7075093	899	830	7073814	7075551	T02G5.8.1	kat-1	WBGene00002183	+	398	7074591	7074592	79	139	9.06	0.24
chrII	7089813	7090804	992	658	7089650	7092274	T02G5.14	T02G5.14	WBGene00020170	+	347	7090158	7090159	91	222	9.85	0.15
chrII	7102039	7103049	1011	-1379	7099584	7101165	T02G5.13a.1	mmaa-1	WBGene00020169	-	570	7102607	7102608	66	164	7.03	0.17
chrII	7122727	7123387	661	-778	7122261	7122279	F10E7.12	F10E7.12	WBGene00195030	-	396	7123121	7123122	76	98	9.72	0.26
chrII	7131597	7133238	1642	-225	7132643	7137217	T07F8.3a	gld-3	WBGene00001597	+	478	7132073	7132074	245	462	29.97	0.39
chrII	7138843	7140077	1235	-5147	7144607	7147253	T07F8.2	npr-31	WBGene00020319	+	368	7139209	7139210	61	170	7.75	0.15
chrII	7151540	7152364	825	-614	7152566	7155474	C27H5.3.1	fust-1	WBGene00016173	+	462	7152000	7152001	108	183	12.22	0.19
chrII	7156620	7158071	1452	1714	7155631	7159988	C27H5.2b	C27H5.2	WBGene00016172	+	894	7157512	7157513	124	284	15.11	0.19
chrII	7194341	7195622	1282	-166	7192450	7194815	E04F6.5b.1	acdh-12	WBGene00017125	-	440	7194779	7194780	154	331	18.38	0.22
chrII	7199204	7200714	1511	-274	7200233	7200418	E04F6.16	mrpr-1	WBGene00045095	+	971	7200173	7200174	90	240	10.96	0.15
chrII	7228217	7229081	865	-135	7228784	7230615	F32A5.4a.1	F32A5.4	WBGene00017970	+	462	7228677	7228678	63	140	5.85	0.45
chrII	7237933	7238947	1015	-91	7235834	7238349	F32A5.5a	aqp-1	WBGene00000169	-	516	7238447	7238448	180	277	21.48	0.19
chrII	7251761	7253707	1947	429	7252230	7253163	F32A5.7	lsm-4	WBGene00003078	-	694	7252453	7252454	129	360	12.57	0.14
chrII	7255327	7256201	875	-1258	7257022	7258112	F32A5.8	F32A5.8	WBGene00017971	+	419	7255744	7255745	117	163	14.96	0.16
chrII	7264415	7265380	966	-159	7264656	7264738	C30G12.9	C30G12.9	WBGene00219844	-	408	7264821	7264822	83	173	8.99	0.12
chrII	7271653	7272969	1317	-2421	7274732	7277223	C30G12.3	C30G12.3	WBGene00016275	+	1043	7272694	7272695	80	178	10.23	0.16
chrII	7276574	7278591	2018	2850	7274732	7277223	C30G12.3	C30G12.3	WBGene00016275	+	921	7277493	7277494	174	424	22.25	0.23
chrII	7280197	7281167	971	5950	7274732	7277223	C30G12.3	C30G12.3	WBGene00016275	+	490	7280685	7280686	67	163	7.84	0.12
chrII	7282751	7284552	1802	4161	7287417	7287813	C30G12.8	linc-107	WBGene00219655	-	464	7283213	7283214	79	300	8.72	0.17
chrII	7285950	7287572	1623	1052	7287417	7287813	C30G12.8	linc-107	WBGene00219655	-	470	7286418	7286419	71	232	6.7	0.28
chrII	7287617	7288545	929	-268	7287417	7287813	C30G12.8	linc-107	WBGene00219655	-	490	7288105	7288106	70	136	7.89	0.3
chrII	7322846	7324432	1587	-727	7319910	7322912	F21D12.3	F21D12.3	WBGene00017663	-	662	7323506	7323507	121	393	14.77	0.26
chrII	7326116	7327609	1494	-3950	7319910	7322912	F21D12.3	F21D12.3	WBGene00017663	-	808	7326922	7326923	114	317	11.7	0.18
chrII	7336958	7338253	1296	-1623	7339229	7349122	F21D12.1e.1	nhr-21	WBGene00003620	+	838	7337794	7337795	180	522	21.93	0.43
chrII	7338639	7339708	1070	-55	7339229	7349122	F21D12.1e.1	nhr-21	WBGene00003620	+	500	7339137	7339138	112	236	11.49	0.15
chrII	7341545	7342467	923	2770	7339236	7349122	F21D12.1a.1	nhr-21	WBGene00003620	+	514	7342057	7342058	44	133	4.85	0.32
chrII	7342591	7343572	982	-3428	7346510	7349476	F21D12.1c.3	nhr-21	WBGene00003620	+	524	7343113	7343114	82	184	7.27	0.17
chrII	7344806	7345630	825	-1292	7346510	7349476	F21D12.1c.3	nhr-21	WBGene00003620	+	388	7345192	7345193	84	123	8.93	0.37
chrII	7356794	7357730	937	-836	7353578	7356426	F43E2.4	haf-2	WBGene00001812	-	168	7356960	7356961	66	149	8.23	0.12
chrII	7363674	7364614	941	-37	7363216	7364107	F43E2.5.2	msra-1	WBGene00018393	-	576	7364248	7364249	65	154	8.31	0.13
chrII	7373638	7374749	1112	-19	7372596	7374174	F43E2.7a.1	mtch-1	WBGene00018395	-	667	7374303	7374304	133	215	16.91	0.15
chrII	7381869	7382600	732	673	7381561	7383490	C07D10.5.2	C07D10.5	WBGene00015569	+	290	7382157	7382158	63	122	6.95	0.23
chrII	7389957	7390974	1018	3303	7387162	7389142	C07D10.3	sre-3	WBGene00015568	+	538	7390493	7390494	89	221	10.84	0.17
chrII	7391760	7392714	955	-2528	7394765	7397351	C07D10.2b.1	bath-44	WBGene00015567	+	462	7392220	7392221	69	143	8.55	0.15
chrII	7393033	7394587	1555	-955	7394765	7397351	C07D10.2b.1	bath-44	WBGene00015567	+	539	7393570	7393571	116	421	13.57	0.31
chrII	7398161	7398883	723	-488	7399010	7400547	C07D10.1	C07D10.1	WBGene00015566	+	361	7398520	7398521	66	109	8.01	0.24
chrII	7419130	7421559	2430	-8314	7411075	7412030	K02A2.5	K02A2.5	WBGene00019290	-	1831	7420959	7420960	50	325	5.13	0.23
chrII	7478113	7479354	1242	-196	7476220	7478537	D1022.7c.1	aka-1	WBGene00000101	-	627	7478738	7478739	162	304	20.72	0.2
chrII	7527950	7530090	2141	-376	7529396	7529542	ZK1290.22	ZK1290.22	WBGene00201513	+	1153	7529101	7529102	211	681	19.9	0.52
chrII	7554495	7555553	1059	-180	7554092	7554844	ZK1290.14	ZK1290.14	WBGene00044396	-	515	7555008	7555009	123	235	15.05	0.19
chrII	7557603	7558544	942	-3229	7554092	7554844	ZK1290.14	ZK1290.14	WBGene00044396	-	447	7558048	7558049	69	138	8.15	0.25
chrII	7593007	7593827	821	108	7593309	7593587	F35D2.16	F35D2.16	WBGene00201549	+	439	7593444	7593445	72	138	8.47	0.16
chrII	7621137	7621981	845	-1046	7618237	7620513	R07G3.8	R07G3.8	WBGene00019944	-	550	7621685	7621686	86	153	11	0.14
chrII	7622756	7624782	2027	47	7623578	7623816	R07G3.10	R07G3.10	WBGene00195359	-	866	7623620	7623621	189	553	22.11	0.44
chrII	7628339	7629226	888	-3175	7625462	7625607	R153.7	R153.7	WBGene00201433	-	453	7628790	7628791	80	148	9	0.16
chrII	7630431	7632247	1817	-1647	7632986	7633198	R153.9	R153.9	WBGene00202383	+	1386	7631815	7631816	63	296	7.05	0.16
chrII	7634580	7635914	1335	-209	7635456	7635601	R153.5	R153.5	WBGene00200555	+	931	7635509	7635510	66	185	8.43	0.14
chrII	7636777	7638318	1542	2091	7635456	7635601	R153.5	R153.5	WBGene00200555	+	933	7637708	7637709	42	211	5.01	0.17
chrII	7638704	7641403	2700	2110	7627775	7642164	R153.1d	pde-4	WBGene00020114	-	1612	7640314	7640315	127	699	14.02	0.49
chrII	7641545	7642996	1452	-103	7641523	7642167	R153.1f	pde-4	WBGene00020114	-	979	7642522	7642523	133	413	15.06	0.31
chrII	7661986	7663301	1316	-121	7658324	7662522	F18A1.6b.1	F18A1.6	WBGene00017547	-	369	7662353	7662354	88	254	7.92	0.13
chrII	7675665	7677020	1356	-979	7677322	7677491	F18A1.11	F18A1.11	WBGene00219901	+	483	7676146	7676147	64	265	5.94	0.15
chrII	7677056	7678966	1911	689	7677322	7677491	F18A1.11	F18A1.11	WBGene00219901	+	987	7678041	7678042	80	312	7.09	0.16
chrII	7679143	7680706	1564	-876	7678635	7679048	F18A1.10	F18A1.10	WBGene00199206	-	545	7679686	7679687	246	454	25.69	0.31
chrII	7708277	7709118	842	18	7707582	7708716	B0495.9	B0495.9	WBGene00015208	-	417	7708692	7708693	63	111	7.47	0.47
chrII	7714556	7715291	736	-180	7711917	7714743	B0495.10b	cpna-5	WBGene00007044	-	322	7714876	7714877	58	94	7.42	0.46
chrII	7715545	7716395	851	-46	7716016	7716162	B0495.21	B0495.21	WBGene00200617	+	383	7715926	7715927	60	116	7.51	0.29
chrII	7754979	7755848	870	-257	7754147	7755156	B0228.6	B0228.6	WBGene00015063	-	414	7755391	7755392	104	150	13.3	0.13
chrII	7756385	7757454	1070	103	7756952	7757023	B0228.t1	B0228.t1	WBGene00022896	-	637	7757020	7757021	92	173	11.76	0.13
chrII	7758040	7758957	918	-59	7757190	7758439	B0228.7.1	B0228.7	WBGene00015064	-	476	7758514	7758515	118	156	15.09	0.13
chrII	7768272	7768853	582	-778	7766796	7767784	C06A8.8b.1	C06A8.8	WBGene00015517	-	233	7768503	7768504	63	80	8.06	0.44
chrII	7775971	7778721	2751	477	7773880	7777823	C06A8.1a.2	mthf-1	WBGene00015512	-	2381	7778350	7778351	83	457	9.46	0.19
chrII	7808505	7810589	2085	344	7809203	7809409	T05A6.15	T05A6.15	WBGene00199606	+	712	7809215	7809216	101	353	10.94	0.16
chrII	7813232	7814511	1280	-257	7814129	7814331	T05A6.11	T05A6.11	WBGene00197798	+	497	7813727	7813728	37	168	3.93	0.46
chrII	7815850	7817023	1174	-72	7816509	7820278	T05A6.2a.1	cki-2	WBGene00000517	+	442	7816290	7816291	61	182	6.99	0.17
chrII	7834891	7837316	2426	-541	7836645	7836787	T09A5.21	T09A5.21	WBGene00202125	+	1923	7836812	7836813	114	424	11.9	0.17
chrII	7838266	7839260	995	219	7838783	7838982	T09A5.18	T09A5.18	WBGene00197430	-	483	7838747	7838748	215	285	22.86	0.27
chrII	7839322	7840176	855	-767	7838783	7838982	T09A5.18	T09A5.18	WBGene00197430	-	384	7839704	7839705	86	138	10.14	0.15
chrII	7851304	7852111	808	-895	7850670	7850812	T09A5.17	T09A5.17	WBGene00197213	-	366	7851668	7851669	73	137	8.99	0.12
chrII	7860061	7860997	937	-64	7860593	7863563	T09A5.10.2	lin-5	WBGene00002994	+	429	7860488	7860489	78	158	8.64	0.16
chrII	7863759	7864825	1067	-213	7864505	7866259	T09A5.11.2	ostb-1	WBGene00011638	+	560	7864317	7864318	263	389	26.52	0.35
chrII	7869952	7871280	1329	-452	7866383	7870164	T09A5.12.1	ztf-17	WBGene00011639	-	876	7870826	7870827	100	215	11.6	0.14
chrII	7873681	7874531	851	-211	7870887	7873895	T01H3.3.2	T01H3.3	WBGene00011349	-	396	7874075	7874076	81	123	8.95	0.33
chrII	7886275	7890327	4053	67	7888234	7888439	T01H3.8	T01H3.8	WBGene00198541	+	1144	7887417	7887418	245	906	28.65	0.62
chrII	7891594	7892710	1117	40	7892058	7892192	T01H3.7	T01H3.7	WBGene00196994	-	508	7892100	7892101	100	235	10.83	0.15
chrII	7961894	7962649	756	-1502	7960626	7960769	C04H4.4	C04H4.4	WBGene00196523	-	446	7962338	7962339	81	132	8.46	0.24
chrII	7984819	7986507	1689	427	7985236	7988175	DH11.5c	DH11.5	WBGene00008438	+	1412	7986229	7986230	39	189	4.75	0.33
chrII	8001305	8002031	727	1484	7995582	8003152	DH11.3	pgp-11	WBGene00004005	-	493	8001796	8001797	50	121	5.22	0.3
chrII	8011803	8013221	1419	-304	8012816	8015254	DH11.2	DH11.2	WBGene00008436	+	909	8012710	8012711	90	389	9.89	0.26
chrII	8015121	8017435	2315	-1402	8017680	8020759	C08B11.1	zyg-11	WBGene00006996	+	657	8015776	8015777	275	1043	27.26	1.56
chrII	8027109	8028929	1821	-151	8028170	8028555	C08B11.11	C08B11.11	WBGene00199112	+	1331	8028438	8028439	150	397	15.05	0.22
chrII	8061950	8063117	1168	-209	8062743	8066193	T05H10.5a	ufd-2	WBGene00006734	+	449	8062397	8062398	92	202	9.96	0.13
chrII	8070686	8072445	1760	-875	8067998	8070690	T05H10.7b.2	T05H10.7	WBGene00011511	-	1457	8072141	8072142	156	527	19.95	0.57
chrII	8075077	8076087	1011	73	8075509	8075643	K02C4.8	K02C4.8	WBGene00045157	+	380	8075455	8075456	223	386	25.85	0.45
chrII	8086547	8087253	707	-51	8080789	8086849	K02C4.3	K02C4.3	WBGene00010502	-	434	8086979	8086980	113	126	13.63	0.12
chrII	8098851	8099788	938	2821	8100375	8102141	C41C4.2	sre-2	WBGene00005150	-	479	8099328	8099329	101	180	11.58	0.15
chrII	8104663	8105543	881	-51	8102129	8105052	C41C4.10	sfxn-5	WBGene00044049	-	473	8105134	8105135	139	224	17.78	0.23
chrII	8114840	8115664	825	-97	8112266	8115155	C41C4.4b	ire-1	WBGene00002147	-	481	8115319	8115320	63	139	7.25	0.16
chrII	8124551	8127867	3317	-423	8125653	8125786	C41C4.14	C41C4.14	WBGene00199336	-	2862	8127411	8127412	151	873	17.63	0.41
chrII	8127876	8130082	2207	-981	8129960	8133262	C41C4.6	ulp-4	WBGene00006739	+	536	8128410	8128411	90	558	10.3	0.38
chrII	8130216	8132346	2131	586	8130695	8130981	C41C4.16	C41C4.16	WBGene00219852	+	1325	8131539	8131540	175	654	19.27	0.32
chrII	8136587	8138515	1929	-329	8137880	8141276	C41C4.8.2	cdc-48.2	WBGene00008053	+	457	8137042	8137043	96	250	10.42	0.26
chrII	8205141	8205966	826	1212	8204341	8207573	M110.1	col-76	WBGene00000652	+	520	8205659	8205660	40	106	5.12	0.4
chrII	8216124	8217174	1051	-98	8214575	8216551	M110.3	M110.3	WBGene00010913	-	654	8216776	8216777	71	180	8.3	0.13
chrII	8222486	8224476	1991	-2651	8226132	8229150	M110.5b.1	dab-1	WBGene00000894	+	368	8222852	8222853	84	312	9.46	0.16
chrII	8248408	8249290	883	-1071	8249920	8251981	F35C11.4	F35C11.4	WBGene00009403	+	480	8248886	8248887	85	136	10.87	0.16
chrII	8259287	8260412	1126	-712	8258074	8259137	F35C11.6	F35C11.6	WBGene00009405	-	733	8260018	8260019	57	155	6.8	0.24
chrII	8264180	8264943	764	-99	8264661	8267353	K01C8.1.3	K01C8.1	WBGene00010456	+	461	8264639	8264640	85	139	10.87	0.14
chrII	8267406	8268256	851	2083	8267253	8269914	K01C8.2	K01C8.2	WBGene00010457	-	418	8267822	8267823	80	154	9.75	0.14
chrII	8324389	8325686	1298	14	8322631	8325052	C26D10.1.1	ran-3	WBGene00004304	-	894	8325281	8325282	78	215	8.46	0.13
chrII	8328623	8330060	1438	-416	8329758	8333466	C26D10.4	C26D10.4	WBGene00007745	+	517	8329138	8329139	316	547	29.81	0.53
chrII	8338040	8339644	1605	-428	8338302	8338414	C26D10.8	C26D10.8	WBGene00198915	-	216	8338254	8338255	45	212	5.75	0.14
chrII	8377888	8378776	889	1721	8376611	8377357	M195.4a	M195.4	WBGene00010949	+	521	8378407	8378408	97	177	12.07	0.18
chrII	8382452	8383478	1027	1462	8381503	8383738	F49E12.12	F49E12.12	WBGene00009904	+	468	8382918	8382919	72	171	7.14	0.24
chrII	8386495	8388616	2122	-569	8388125	8389534	F49E12.9b	F49E12.9	WBGene00009902	+	1648	8388141	8388142	71	408	9.08	0.19
chrII	8411681	8413608	1928	-26	8412671	8416855	F49E12.6	efl-3	WBGene00009899	+	436	8412115	8412116	101	357	10.95	0.17
chrII	8428681	8430099	1419	-327	8423951	8429063	F14E5.2b.1	F14E5.2	WBGene00008800	-	927	8429606	8429607	53	172	6.2	0.29
chrII	8439835	8442574	2740	-1560	8442765	8444239	F22B5.2a	eif-3.G	WBGene00001230	+	1171	8441004	8441005	86	610	7.18	0.24
chrII	8450397	8452326	1930	-188	8451550	8451696	F22B5.12	F22B5.12	WBGene00201839	+	439	8450834	8450835	106	325	11.94	0.14
chrII	8456428	8458017	1590	-595	8457818	8464565	F22B5.7	zyg-9	WBGene00006994	+	429	8456855	8456856	62	237	6.25	0.24
chrII	8480924	8481731	808	-848	8477952	8480479	M05D6.4.2	lact-4	WBGene00010877	-	391	8481313	8481314	53	114	6.08	0.36
chrII	8482829	8485187	2359	-136	8482372	8483872	M05D6.6.3	M05D6.6	WBGene00010879	-	1819	8484646	8484647	232	688	29.67	0.42
chrII	8488041	8488863	823	426	8487369	8488878	T13H5.1i	T13H5.1	WBGene00011755	-	357	8488396	8488397	63	121	7.84	0.25
chrII	8498680	8499759	1080	-142	8487369	8499077	T13H5.1d	T13H5.1	WBGene00011755	-	504	8499182	8499183	132	255	15.14	0.2
chrII	8515171	8516039	869	521	8515084	8517106	T13H5.2b	ctg-2	WBGene00011756	+	457	8515626	8515627	115	153	14.71	0.14
chrII	8546712	8547538	827	-84	8547209	8547338	W01C9.6	W01C9.6	WBGene00045114	+	427	8547137	8547138	75	119	8.77	0.29
chrII	8560945	8561676	732	41	8559393	8561352	F54C9.1.1	iff-2	WBGene00002065	-	423	8561366	8561367	241	357	29.48	0.6
chrII	8566528	8567494	967	-154	8566520	8566857	F54C9.3	F54C9.3	WBGene00010041	-	502	8567028	8567029	114	206	13.33	0.15
chrII	8569024	8569883	860	22	8569431	8569572	F54C9.16	F54C9.16	WBGene00197791	+	415	8569437	8569438	91	125	10.39	0.29
chrII	8584975	8585972	998	-423	8583030	8585050	F54C9.11	F54C9.11	WBGene00010045	-	500	8585473	8585474	150	243	15.95	0.18
chrII	8603107	8604151	1045	-217	8603846	8606744	F28C6.6.1	suf-1	WBGene00006307	+	586	8603691	8603692	90	207	9.93	0.17
chrII	8624872	8626142	1271	-221	8625728	8627620	T22C8.5	sptf-2	WBGene00011926	+	445	8625315	8625316	65	199	6.79	0.15
chrII	8629956	8630604	649	-162	8627625	8630118	T22C8.6	T22C8.6	WBGene00011927	-	225	8630179	8630180	76	113	8.31	0.23
chrII	8643389	8644719	1331	-3091	8647145	8648202	D2085.7a	D2085.7	WBGene00008432	+	893	8644280	8644281	63	179	7.09	0.3
chrII	8649968	8651212	1245	-517	8651107	8658816	D2085.1	pyr-1	WBGene00004259	+	786	8650752	8650753	273	436	32.19	0.48
chrII	8706724	8707562	839	-12	8707155	8708854	C34C6.7a	C34C6.7	WBGene00007919	+	418	8707140	8707141	69	123	7.21	0.44
chrII	8730125	8731520	1396	-1045	8725533	8729777	T01B7.9	T01B7.9	WBGene00011314	-	1060	8731183	8731184	51	186	5.52	0.32
chrII	8737584	8740094	2511	-1286	8736726	8737553	T01B7.8	T01B7.8	WBGene00011313	-	858	8738440	8738441	72	372	7.02	0.14
chrII	8740098	8740897	800	-2944	8736726	8737553	T01B7.8	T01B7.8	WBGene00011313	-	327	8740423	8740424	73	137	8.21	0.16
chrII	8740955	8748591	7637	-473	8745246	8747216	K08F8.1e.2	mak-1	WBGene00010681	+	7228	8748181	8748182	237	2568	23.1	0.78
chrII	8764752	8766671	1920	-500	8762668	8765211	K08F8.4a	pah-1	WBGene00000240	-	1501	8766251	8766252	98	342	12.53	0.2
chrII	8769148	8769761	614	-1017	8768376	8768437	K08F8.14	K08F8.14	WBGene00200419	-	435	8769581	8769582	74	91	9.46	0.29
chrII	8783170	8785069	1900	-415	8784535	8785513	F07H5.3b	F07H5.3	WBGene00014307	+	1298	8784466	8784467	70	284	7.7	0.13
chrII	8786919	8788071	1153	-275	8787770	8789716	F07H5.5b	F07H5.5	WBGene00014309	+	555	8787472	8787473	333	586	34.77	0.65
chrII	8813238	8814283	1046	2390	8811370	8812632	F46C5.8.1	rer-1	WBGene00009783	+	614	8813850	8813851	76	169	9.64	0.13
chrII	8817900	8819721	1822	-424	8817594	8818386	F46C5.10	F46C5.10	WBGene00009785	-	454	8818352	8818353	104	291	9.81	0.16
chrII	8819839	8821774	1936	393	8820199	8821200	F46C5.1	F46C5.1	WBGene00009778	-	1511	8821348	8821349	55	289	4.8	0.32
chrII	8821923	8823343	1421	-1433	8820199	8821200	F46C5.1	F46C5.1	WBGene00009778	-	942	8822863	8822864	130	264	14.4	0.18
chrII	8844268	8845285	1018	74	8844702	8844924	T14D7.4	T14D7.4	WBGene00197090	+	563	8844829	8844830	52	162	5.96	0.16
chrII	8845718	8846511	794	516	8845598	8849154	T14D7.1	T14D7.1	WBGene00011767	+	312	8846028	8846029	53	118	5.64	0.44
chrII	8851841	8852772	932	-210	8848846	8852096	T14D7.2	oac-46	WBGene00011768	-	485	8852324	8852325	73	129	8.21	0.36
chrII	8853597	8854504	908	-1954	8848846	8852096	T14D7.2	oac-46	WBGene00011768	-	261	8853856	8853857	45	120	5.26	0.44
chrII	8883973	8885617	1645	-104	8884899	8889683	T07D4.4d	ddx-19	WBGene00011580	+	687	8884658	8884659	131	330	14.56	0.2
chrII	8890321	8892015	1695	81	8891077	8891249	B0457.17	B0457.17	WBGene00201815	-	1243	8891562	8891563	46	229	5.16	0.24
chrII	8926071	8926973	903	-10	8926532	8926675	VT21B10L.1	VT21B10L.1	WBGene00197056	+	458	8926527	8926528	62	125	6.76	0.46
chrII	8930793	8932919	2127	-240	8932096	8933799	T21B10.2a.2	enol-1	WBGene00011884	+	1129	8931920	8931921	193	619	19.8	0.46
chrII	8958809	8960245	1437	-1185	8960712	8961570	C18E9.1	cal-2	WBGene00000286	+	524	8959331	8959332	137	385	14.84	0.24
chrII	8991358	8992216	859	-1380	8993167	8994535	C18E9.11a.2	ooc-5	WBGene00003870	+	427	8991783	8991784	106	146	13.45	0.13
chrII	9012936	9014522	1587	-4536	9005799	9009193	F44G4.8b.2	dep-1	WBGene00009717	-	670	9013604	9013605	88	274	9.19	0.15
chrII	9054108	9055082	975	-282	9054264	9054313	T24B8.12	T24B8.12	WBGene00197550	-	565	9054671	9054672	117	199	13.82	0.19
chrII	9059816	9062844	3029	-191	9059419	9061139	T24B8.3a.2	T24B8.3	WBGene00011977	-	666	9060480	9060481	277	1357	25.71	2.78
chrII	9072362	9073801	1440	-64	9072948	9073017	T24B8.17	T24B8.17	WBGene00199104	-	1031	9073391	9073392	82	225	9.99	0.14
chrII	9078014	9078895	882	-807	9077516	9077647	T24B8.19	T24B8.19	WBGene00200126	-	403	9078415	9078416	49	120	5.73	0.36
chrII	9098728	9099697	970	-165	9099378	9100707	T24H10.1	T24H10.1	WBGene00012000	+	443	9099169	9099170	131	204	12.77	0.15
chrII	9111136	9112118	983	555	9112162	9112182	T24H10.10	21ur-15099	WBGene00168488	-	526	9111660	9111661	73	157	8.19	0.15
chrII	9112385	9114331	1947	139	9113219	9132210	T24H10.7a	37043	WBGene00012005	+	480	9112863	9112864	124	507	14.68	0.37
chrII	9116094	9116908	815	-116	9116617	9132210	T24H10.7b	37043	WBGene00012005	+	436	9116528	9116529	77	150	6.93	0.24
chrII	9117616	9118536	921	1459	9116617	9132210	T24H10.7b	37043	WBGene00012005	+	659	9118273	9118274	45	133	5.16	0.29
chrII	9119976	9121323	1348	4032	9116617	9132210	T24H10.7b	37043	WBGene00012005	+	922	9120896	9120897	63	184	7.22	0.25
chrII	9127764	9128686	923	879	9127346	9132213	T24H10.7d	37043	WBGene00012005	+	475	9128237	9128238	90	199	9.93	0.18
chrII	9130014	9130838	825	-360	9130786	9132210	T24H10.7c	37043	WBGene00012005	+	412	9130424	9130425	79	145	8.88	0.14
chrII	9159829	9161251	1423	-839	9161379	9163604	W07A12.7	rhy-1	WBGene00012324	+	489	9160316	9160317	73	215	8.16	0.14
chrII	9169129	9170030	902	-328	9169908	9172563	T23G7.1.2	dpl-1	WBGene00001061	+	461	9169588	9169589	128	180	16.27	0.19
chrII	9196072	9196684	613	-1140	9197518	9207207	ZK1067.1c	let-23	WBGene00002299	+	343	9196413	9196414	64	89	8.18	0.32
chrII	9230351	9231896	1546	-373	9231497	9232341	T26C5.1	gst-13	WBGene00001761	+	1049	9231398	9231399	93	229	11.52	0.14
chrII	9241403	9242269	867	-463	9242299	9249123	T26C5.3b	T26C5.3	WBGene00012033	+	401	9241802	9241803	52	109	6.65	0.45
chrII	9242795	9243378	584	782	9242304	9249123	T26C5.3a	T26C5.3	WBGene00012033	+	192	9242985	9242986	99	118	12.59	0.14
chrII	9259458	9261040	1583	1730	9259060	9261979	C01G6.1b.3	aqp-2	WBGene00000170	-	640	9260096	9260097	149	363	16.53	0.27
chrII	9261132	9263530	2399	44	9262232	9262375	C01G6.13	C01G6.13	WBGene00202300	-	1021	9262151	9262152	263	594	20.78	0.2
chrII	9263564	9264483	920	-1648	9262232	9262375	C01G6.13	C01G6.13	WBGene00202300	-	447	9264009	9264010	110	175	12.39	0.15
chrII	9264540	9266015	1476	-2058	9267336	9268303	C01G6.2	C01G6.2	WBGene00007224	+	504	9265042	9265043	123	298	13.5	0.17
chrII	9273386	9274677	1292	-987	9271262	9273044	C01G6.4.1	C01G6.4	WBGene00007226	-	800	9274184	9274185	107	266	13.57	0.2
chrII	9281300	9282174	875	-1639	9275054	9280098	C01G6.5	C01G6.5	WBGene00007227	-	430	9281728	9281729	83	133	10.61	0.16
chrII	9282597	9285544	2948	-1861	9285932	9289136	C01G6.6a.2	mtrr-1	WBGene00006510	+	1534	9284129	9284130	232	1107	22.61	1.19
chrII	9290863	9292186	1324	-348	9291156	9291176	C01G6.11	21ur-8602	WBGene00165814	-	864	9291725	9291726	109	237	12.77	0.18
chrII	9306552	9307543	992	-2226	9295937	9304821	C01G6.8b	cam-1	WBGene00000289	-	548	9307098	9307099	119	196	14.5	0.18
chrII	9311477	9312318	842	-1596	9295937	9310301	C01G6.8a	cam-1	WBGene00000289	-	407	9311882	9311883	84	121	9.1	0.44
chrII	9319180	9320056	877	-100	9317551	9319518	D2013.3	D2013.3	WBGene00008403	-	421	9319599	9319600	98	174	12.53	0.18
chrII	9343659	9344673	1015	2424	9341392	9346590	F42A8.1	F42A8.1	WBGene00009626	-	500	9344157	9344158	90	185	10.53	0.15
chrII	9352388	9353210	823	-2	9350652	9352797	F42A8.2.2	sdhb-1	WBGene00006433	-	372	9352758	9352759	85	123	10.87	0.2
chrII	9355944	9357182	1239	411	9356152	9356295	F42A8.4	F42A8.4	WBGene00219945	+	849	9356791	9356792	128	325	14.97	0.21
chrII	9418145	9418955	811	-543	9417919	9418007	M176.14	M176.14	WBGene00201759	-	302	9418445	9418446	48	103	6.14	0.44
chrII	9480950	9482995	2046	-1868	9479432	9480104	T19H5.7	T19H5.7	WBGene00045414	-	801	9481749	9481750	74	305	6.76	0.24
chrII	9483098	9483981	884	-3435	9479432	9480104	T19H5.7	T19H5.7	WBGene00045414	-	416	9483512	9483513	74	120	8.71	0.37
chrII	9484771	9486705	1935	1649	9486266	9487387	T19H5.4b.1	T19H5.4	WBGene00011849	-	387	9485156	9485157	50	281	5.85	0.14
chrII	9487241	9488323	1083	64	9486266	9487846	T19H5.4b.2	T19H5.4	WBGene00011849	-	481	9487720	9487721	165	300	15.32	0.22
chrII	9490598	9492138	1541	-3108	9486266	9488260	T19H5.4a	T19H5.4	WBGene00011849	-	677	9491273	9491274	115	287	10.67	0.14
chrII	9493046	9493986	941	-5256	9486266	9488260	T19H5.4a	T19H5.4	WBGene00011849	-	722	9493766	9493767	36	123	4.51	0.3
chrII	9500583	9501499	917	2489	9503510	9503530	R134.3	21ur-15401	WBGene00174785	-	411	9500992	9500993	136	232	15.91	0.21
chrII	9501601	9502413	813	1523	9503510	9503530	R134.3	21ur-15401	WBGene00174785	-	608	9502207	9502208	57	133	6.72	0.15
chrII	9560778	9561472	695	-1181	9559525	9559944	F35H8.4	F35H8.4	WBGene00009449	-	280	9561056	9561057	63	99	8.06	0.29
chrII	9565857	9566595	739	-15	9566241	9566313	F35H8.t1	F35H8.t1	WBGene00014365	+	406	9566261	9566262	48	94	6.14	0.51
chrII	9573176	9573982	807	1303	9572276	9572342	F35H8.9	F35H8.9	WBGene00197031	+	409	9573583	9573584	52	119	6.08	0.3
chrII	9599730	9602332	2603	3417	9597614	9598203	E02H1.8	mrpl-53	WBGene00008459	+	2044	9601772	9601773	184	757	17.36	0.5
chrII	9603206	9606008	2803	919	9598197	9605526	E02H1.7	nhr-19	WBGene00003618	-	402	9603606	9603607	332	1166	37.27	2.27
chrII	9606211	9607077	867	-1118	9598197	9605526	E02H1.7	nhr-19	WBGene00003618	-	578	9606787	9606788	94	181	10.99	0.18
chrII	9607112	9607491	380	-1775	9598197	9605526	E02H1.7	nhr-19	WBGene00003618	-	175	9607285	9607286	70	81	8.35	0.16
chrII	9618894	9622626	3733	-1517	9618322	9619243	T15H9.7b	dnj-20	WBGene00001038	-	576	9619468	9619469	202	1109	18.17	0.45
chrII	9644265	9646634	2370	-983	9640995	9644466	ZK1307.6	fzr-1	WBGene00001510	-	1919	9646182	9646183	101	385	12.92	0.2
chrII	9646673	9647634	962	-784	9647938	9649224	ZK1307.5	sqv-8	WBGene00005026	+	559	9647230	9647231	62	131	7.93	0.25
chrII	9666302	9667942	1641	-502	9667624	9668672	ZK1320.11b	ZK1320.11	WBGene00014259	+	1186	9667486	9667487	103	217	10.57	0.25
chrII	9668651	9669528	878	-234	9669324	9671495	ZK1320.12a	taf-8	WBGene00006390	+	426	9669075	9669076	96	126	12.13	0.23
chrII	9716327	9717239	913	-11	9716752	9716772	Y53C12A.9	21ur-12807	WBGene00168864	-	452	9716777	9716778	129	167	15.72	0.15
chrII	9726994	9727866	873	1973	9729190	9729403	Y53C12B.8	Y53C12B.8	WBGene00197685	-	353	9727345	9727346	42	117	5.23	0.3
chrII	9738358	9739484	1127	2762	9736159	9738011	Y53C12B.5b	mab-3	WBGene00003100	+	586	9738942	9738943	75	188	9.14	0.14
chrII	9745770	9747482	1713	-92	9746718	9749909	Y53C12B.3b	nos-3	WBGene00003785	+	449	9746217	9746218	58	224	7.22	0.16
chrII	9769867	9770698	832	-430	9768451	9769852	ZK1321.3.2	aqp-10	WBGene00000178	-	364	9770229	9770230	154	176	18.84	0.19
chrII	9773920	9775146	1227	-55	9774358	9774478	T10B9.12	T10B9.12	WBGene00200231	-	899	9774817	9774818	159	322	17.88	0.2
chrII	9787043	9788103	1061	-175	9783818	9787398	T10B9.7	cyp-13A2	WBGene00011676	-	510	9787551	9787552	72	191	8.26	0.15
chrII	9790981	9791784	804	1901	9788801	9793284	T10B9.5	cyp-13A3	WBGene00011675	-	378	9791357	9791358	71	119	7.69	0.36
chrII	9797325	9798224	900	-34	9795848	9797740	T10B9.1	cyp-13A4	WBGene00011671	-	454	9797777	9797778	95	140	12.15	0.14
chrII	9799943	9800857	915	-37	9798276	9800363	T10B9.2	cyp-13A5	WBGene00011672	-	449	9800390	9800391	215	267	27.49	0.22
chrII	9802384	9802969	586	44	9800761	9802721	T10B9.3	cyp-13A6	WBGene00011673	-	375	9802757	9802758	79	100	9.71	0.2
chrII	9838313	9839221	909	-465	9837089	9838302	ZK938.2	arrd-4	WBGene00014159	-	479	9838790	9838791	92	161	11.67	0.14
chrII	9879584	9880457	874	-1172	9881193	9882532	C08H9.15	C08H9.15	WBGene00007474	+	665	9880247	9880248	67	146	8.13	0.12
chrII	9891119	9892945	1827	-757	9892789	9894370	C08H9.16	C08H9.16	WBGene00086566	+	831	9891948	9891949	102	316	12.88	0.18
chrII	9921293	9921975	683	-614	9922248	9930770	C05C10.2b.2	C05C10.2	WBGene00007329	+	429	9921720	9921721	109	140	13.94	0.16
chrII	9930826	9932008	1183	-428	9931845	9934427	C05C10.4.2	pho-11	WBGene00007331	+	289	9931113	9931114	95	236	9.92	0.17
chrII	9937331	9938286	956	-913	9934404	9936895	C05C10.3.2	C05C10.3	WBGene00007330	-	486	9937815	9937816	112	185	12.79	0.16
chrII	9970412	9971301	890	-341	9969615	9970515	R53.5	R53.5	WBGene00011274	-	433	9970843	9970844	109	160	13.17	0.14
chrII	9974557	9975657	1101	-61	9971064	9975046	R53.7a.2	aakg-5	WBGene00011276	-	500	9975055	9975056	169	315	19.77	0.23
chrII	9984457	9985546	1090	-3249	9980886	9981752	ZK892.7	sdz-38	WBGene00014131	-	580	9985035	9985036	174	373	22.25	0.43
chrII	9994357	9995233	877	652	9994143	9995306	ZK892.1e	lec-3	WBGene00002266	+	471	9994826	9994827	66	119	8.02	0.32
chrII	10000621	10001663	1043	0	10000333	10001142	ZK892.2	nlt-1	WBGene00003773	-	559	10001178	10001179	103	199	12.05	0.17
chrII	10010528	10011457	930	340	10009769	10011333	F52H3.7b.3	lec-2	WBGene00002265	-	489	10011015	10011016	80	139	8.49	0.3
chrII	10015573	10018020	2448	-736	10009769	10016060	F52H3.7a.2	lec-2	WBGene00002265	-	670	10016241	10016242	79	380	6.24	0.3
chrII	10019341	10020369	1029	-3795	10009769	10016060	F52H3.7a.2	lec-2	WBGene00002265	-	443	10019782	10019783	67	152	8.57	0.16
chrII	10024882	10025706	825	2630	10026594	10027924	F52H3.6	F52H3.6	WBGene00009948	-	375	10025255	10025256	96	182	10.29	0.17
chrII	10027882	10028586	705	-310	10026594	10027924	F52H3.6	F52H3.6	WBGene00009948	-	456	10028336	10028337	139	171	17.78	0.17
chrII	10028768	10029516	749	209	10028933	10028953	F52H3.8	21ur-14218	WBGene00167867	+	459	10029225	10029226	106	165	12.9	0.19
chrII	10033272	10033768	497	-305	10030758	10033215	F52H3.2.2	F52H3.2	WBGene00009944	-	234	10033504	10033505	50	73	6.39	0.45
chrII	10044688	10045992	1305	-151	10042859	10045189	F52H3.3	bath-38	WBGene00009945	-	487	10045173	10045174	118	219	11.7	0.14
chrII	10093965	10095114	1150	-331	10094871	10098785	ZK945.1.1	lact-2	WBGene00014164	+	664	10094627	10094628	53	176	5.34	0.26
chrII	10099619	10100479	861	11	10099963	10100060	ZK945.12	ZK945.12	WBGene00199157	-	454	10100071	10100072	129	157	14.65	0.13
chrII	10136259	10137287	1029	-883	10137656	10139217	F27E5.4	phg-1	WBGene00004017	+	623	10136880	10136881	54	140	6.91	0.23
chrII	10169058	10170065	1008	-240	10157537	10169321	F33H1.1b	daf-19	WBGene00000914	-	532	10169588	10169589	188	284	22.44	0.21
chrII	10204296	10205054	759	-2040	10206715	10209391	T01E8.1.1	T01E8.1	WBGene00011331	+	481	10204775	10204776	57	111	7.29	0.25
chrII	10217526	10218292	767	-562	10218471	10220025	T01E8.2	ref-1	WBGene00004334	+	346	10217870	10217871	56	100	6.91	0.47
chrII	10231736	10232419	684	768	10231309	10236014	T01E8.8	T01E8.8	WBGene00011335	+	276	10232010	10232011	88	124	11.14	0.12
chrII	10284039	10285349	1311	-4235	10278732	10280459	ZK971.1	ZK971.1	WBGene00014175	-	403	10284440	10284441	88	188	8.72	0.33
chrII	10288655	10289520	866	-150	10283479	10288937	ZK970.1b	nep-26	WBGene00014171	-	389	10289042	10289043	130	201	16.46	0.18
chrII	10294004	10294805	802	312	10294092	10295693	ZK970.12	anr-52	WBGene00219642	+	440	10294442	10294443	100	136	12.79	0.12
chrII	10300001	10300941	941	-339	10283479	10300132	ZK970.1a	nep-26	WBGene00014171	-	464	10300463	10300464	135	196	14.35	0.16
chrII	10373417	10374091	675	2600	10371154	10371174	C07E3.12	21ur-14788	WBGene00170796	+	240	10373655	10373656	69	92	8.82	0.43
chrII	10381859	10382974	1116	-165	10382582	10382651	C07E3.15	C07E3.15	WBGene00200273	+	619	10382476	10382477	109	241	13.28	0.19
chrII	10384299	10385266	968	-550	10385333	10388133	T09F3.1	ztf-27	WBGene00011661	+	393	10384690	10384691	179	287	22.76	0.25
chrII	10388455	10391041	2587	227	10389765	10389975	T09F3.6	T09F3.6	WBGene00198634	-	2078	10390531	10390532	193	995	24.68	1.72
chrII	10445396	10448032	2637	-1550	10448264	10450227	ZK673.2.2	ZK673.2	WBGene00014058	+	454	10445848	10445849	144	785	18.41	0.62
chrII	10452182	10452934	753	-362	10452920	10455199	ZK673.4	ZK673.4	WBGene00014060	+	410	10452590	10452591	88	123	10.5	0.15
chrII	10481803	10482642	840	-362	10482585	10484473	ZK666.11b	ZK666.11	WBGene00014049	+	356	10482157	10482158	57	151	6.75	0.13
chrII	10501258	10502076	819	874	10497364	10502541	F59B10.1	pqn-47	WBGene00004134	-	472	10501728	10501729	80	147	8.79	0.14
chrII	10502272	10503284	1013	126	10502652	10503191	F59B10.7	F59B10.7	WBGene00195882	+	424	10502694	10502695	129	281	13.84	0.26
chrII	10503395	10503850	456	970	10502652	10503191	F59B10.7	F59B10.7	WBGene00195882	+	244	10503637	10503638	75	91	8.26	0.2
chrII	10516074	10516765	692	7	10513829	10516427	F59B10.4b	F59B10.4	WBGene00010320	-	479	10516551	10516552	69	112	8.82	0.15
chrII	10527141	10528260	1120	-1746	10529447	10529798	R166.8	R166.8	WBGene00198906	+	570	10527709	10527710	73	208	6.19	0.24
chrII	10543119	10544825	1707	243	10542425	10544215	R166.6	R166.6	WBGene00014492	-	658	10543775	10543776	89	307	8.01	0.13
chrII	10555082	10557947	2866	1129	10557565	10557644	R166.11	R166.11	WBGene00220053	-	2400	10557480	10557481	178	1124	20.61	2
chrII	10558087	10560425	2339	-1612	10557565	10557644	R166.11	R166.11	WBGene00220053	-	874	10558959	10558960	85	454	9.5	0.25
chrII	10626874	10627608	735	-1028	10628269	10633217	M28.8	M28.8	WBGene00010899	+	271	10627143	10627144	52	104	6.57	0.29
chrII	10646139	10647043	905	-923	10647514	10648676	M28.10.2	M28.10	WBGene00010901	+	497	10646634	10646635	57	131	6.16	0.35
chrII	10657380	10658347	968	-62	10652352	10657801	M28.6	lact-3	WBGene00010897	-	483	10657861	10657862	103	189	9.87	0.12
chrII	10661353	10662154	802	-794	10660247	10660959	D2089.2	D2089.2	WBGene00008433	-	363	10661714	10661715	68	110	8.32	0.33
chrII	10693393	10694263	871	-17	10690451	10693811	D2089.5	gbh-1	WBGene00001522	-	439	10693830	10693831	91	116	11.57	0.29
chrII	10703858	10706013	2156	32	10704903	10706020	C09G5.4	col-39	WBGene00000616	+	822	10704678	10704679	90	307	8.22	0.26
chrII	10706579	10707611	1033	-108	10707203	10708286	C09G5.5	col-80	WBGene00000656	+	453	10707030	10707031	54	162	5.33	0.29
chrII	10744764	10745263	500	-2477	10738986	10742536	C52A11.4j	mpz-1	WBGene00003404	-	203	10744965	10744966	76	107	9.48	0.13
chrII	10783189	10784032	844	-321	10778395	10783289	T19E10.1a	ect-2	WBGene00002297	-	475	10783662	10783663	77	119	8.35	0.46
chrII	10850639	10851808	1170	4330	10844530	10855554	M106.2	M106.2	WBGene00010910	-	684	10851321	10851322	170	331	20.29	0.25
chrII	10860457	10861325	869	3	10857492	10860894	M106.3b.2	M106.3	WBGene00010911	-	450	10860905	10860906	103	146	13.17	0.13
chrII	10861631	10863408	1778	-1610	10857492	10860909	M106.3a.2	M106.3	WBGene00010911	-	761	10862390	10862391	166	468	21.23	0.38
chrII	10872249	10873137	889	-82	10870778	10872611	F59E10.2	cyn-4	WBGene00000880	-	471	10872718	10872719	100	145	10.91	0.24
chrII	10886815	10887536	722	1081	10886094	10886114	F44F4.14	21ur-13748	WBGene00169648	+	436	10887249	10887250	80	115	9.17	0.24
chrII	10918009	10918962	954	-220	10918706	10920184	F44F4.11	tba-4	WBGene00006530	+	483	10918490	10918491	86	157	10.48	0.12
chrII	10924487	10925313	827	1184	10923716	10924654	Y19D2B.2	Y19D2B.2	WBGene00012490	+	376	10924861	10924862	98	135	12.53	0.14
chrII	10925447	10926365	919	-655	10926561	10931077	R03D7.1	metr-1	WBGene00010988	+	499	10925944	10925945	86	157	11	0.14
chrII	10934601	10935927	1327	-27	10932788	10935237	R03D7.2	R03D7.2	WBGene00010989	-	824	10935423	10935424	297	445	31.52	0.39
chrII	10946697	10947372	676	-531	10947566	10949184	R03D7.5	R03D7.5	WBGene00010991	+	305	10947000	10947001	98	135	12.53	0.15
chrII	10949147	10950626	1480	-463	10950350	10951606	R03D7.6a	gst-5	WBGene00001753	+	1126	10950271	10950272	102	247	11.93	0.16
chrII	10979058	10980630	1573	-1178	10978458	10978666	C09D8.2	C09D8.2	WBGene00195490	-	1140	10980196	10980197	76	209	9.46	0.14
chrII	10990441	10991762	1322	334	10991323	10991436	C09D8.7	C09D8.7	WBGene00197147	-	897	10991336	10991337	96	211	10.4	0.14
chrII	11014947	11016600	1654	1068	11015588	11016842	F38A3.2	ram-2	WBGene00004300	-	397	11015342	11015343	49	230	5.97	0.12
chrII	11041483	11043536	2054	570	11042934	11043080	F33A8.11	F33A8.11	WBGene00201303	-	1585	11043066	11043067	219	700	26.68	0.56
chrII	11049632	11050323	692	-62	11049144	11049915	F33A8.5.3	sdhd-1	WBGene00009353	-	431	11050061	11050062	61	92	7.8	0.44
chrII	11097020	11097954	935	-61	11097548	11097693	C09H10.11	C09H10.11	WBGene00195891	+	465	11097483	11097484	127	170	16.24	0.16
chrII	11102435	11103555	1121	-47	11100972	11102948	C09H10.5a	C09H10.5	WBGene00007499	-	722	11103155	11103156	148	214	18.45	0.15
chrII	11105719	11106549	831	-47	11106181	11106342	C09H10.20	C09H10.20	WBGene00219809	+	437	11106154	11106155	93	130	11.4	0.15
chrII	11135632	11136427	796	-1101	11132842	11134928	F40F8.5e	F40F8.5	WBGene00009578	-	428	11136058	11136059	159	241	20.26	0.21
chrII	11150560	11151511	952	1564	11150391	11152600	F40F8.7.2	pqm-1	WBGene00004096	-	539	11151097	11151098	81	158	7.77	0.26
chrII	11152802	11153650	849	-626	11150391	11152600	F40F8.7.2	pqm-1	WBGene00004096	-	433	11153233	11153234	84	121	9.11	0.45
chrII	11166753	11167636	884	-22	11167217	11167303	K07C10.2	K07C10.2	WBGene00014425	+	509	11167260	11167261	66	138	8.44	0.16
chrII	11181092	11181828	737	-194	11181654	11183147	F37H8.3a	F37H8.3	WBGene00009512	+	285	11181375	11181376	69	103	8.07	0.45
chrII	11184581	11185401	821	-182	11183075	11184809	F37H8.1	lir-3	WBGene00003046	-	443	11185022	11185023	201	244	25.7	0.21
chrII	11186988	11188687	1700	-368	11188206	11189440	F37H8.5	F37H8.5	WBGene00009514	+	1242	11188228	11188229	91	251	8.06	0.3
chrII	11223782	11224637	856	27	11224182	11224258	T06D8.11	T06D8.11	WBGene00014506	+	320	11224100	11224101	99	165	10.53	0.13
chrII	11238191	11239534	1344	56	11237445	11238919	T06D8.8.2	rpn-9	WBGene00004465	-	889	11239078	11239079	116	230	13.3	0.16
chrII	11279321	11280526	1206	-2062	11281986	11283954	C47G2.2	unc-130	WBGene00006853	+	525	11279844	11279845	43	156	4.85	0.44
chrII	11285033	11287148	2116	-583	11286674	11286857	C47G2.22	C47G2.22	WBGene00202430	+	690	11285721	11285722	81	333	8.03	0.13
chrII	11292723	11294060	1338	180	11290845	11293572	C47G2.4	C47G2.4	WBGene00008165	-	865	11293586	11293587	96	219	12.28	0.16
chrII	11304953	11306183	1231	-831	11306399	11311940	T24F1.3a	rsf-1	WBGene00011995	+	699	11305650	11305651	137	313	15.09	0.26
chrII	11333689	11334831	1143	-176	11334013	11334084	B0491.t2	B0491.t2	WBGene00008179	-	400	11334087	11334088	85	243	10.87	0.2
chrII	11335535	11336416	882	-1384	11334507	11334591	B0491.11	B0491.11	WBGene00200897	-	355	11335888	11335889	43	108	5.5	0.46
chrII	11347461	11348520	1060	-33	11345945	11347957	B0491.6a	B0491.6	WBGene00007193	-	591	11348050	11348051	148	255	18.73	0.24
chrII	11376252	11377412	1161	-561	11375652	11376271	C33B4.4	C33B4.4	WBGene00007892	-	683	11376933	11376934	266	413	34.02	0.51
chrII	11439893	11440985	1093	-677	11439177	11439762	VW02B12L.2	VW02B12L.2	WBGene00012155	-	442	11440333	11440334	91	184	11.64	0.15
chrII	11463875	11465037	1163	-377	11460163	11464079	W02B12.6a	aars-1	WBGene00000196	-	667	11464540	11464541	116	266	14.83	0.24
chrII	11472246	11473208	963	-692	11470010	11472035	W02B12.9.1	mfn-1	WBGene00012204	-	468	11472712	11472713	99	184	10.72	0.14
chrII	11473609	11474216	608	51	11473861	11476264	W02B12.11.1	W02B12.11	WBGene00012206	+	198	11473805	11473806	65	90	7.97	0.32
chrII	11486539	11487450	912	-220	11485510	11486774	B0334.1.1	ttr-18	WBGene00007142	-	440	11486977	11486978	69	137	8.04	0.23
chrII	11492590	11493507	918	6	11493042	11493183	B0334.17	B0334.17	WBGene00197047	+	452	11493040	11493041	68	156	8.7	0.13
chrII	11494855	11495927	1073	-77	11493231	11495314	B0334.11b	ooc-3	WBGene00003868	-	440	11495293	11495294	73	177	7.76	0.16
chrII	11496391	11497257	867	44	11496780	11498060	B0334.15.1	B0334.15	WBGene00195248	+	514	11496903	11496904	58	119	7.42	0.26
chrII	11534150	11535047	898	-117	11533922	11534481	Y62F5A.12	Y62F5A.12	WBGene00077453	-	403	11534551	11534552	63	138	8.06	0.16
chrII	11540309	11541112	804	-78	11538903	11540632	F54D5.12.2	F54D5.12	WBGene00010055	-	427	11540734	11540735	53	107	6.78	0.32
chrII	11542058	11543014	957	19	11540772	11542555	F54D5.11.1	F54D5.11	WBGene00010054	-	474	11542530	11542531	160	215	20.46	0.19
chrII	11545027	11545862	836	-19	11545464	11545613	F54D5.22	F54D5.22	WBGene00201944	+	427	11545452	11545453	220	368	28.13	0.58
chrII	11546086	11547883	1798	-496	11547481	11549313	F54D5.7.2	F54D5.7	WBGene00010052	+	883	11546967	11546968	107	400	9.78	0.19
chrII	11566959	11567904	946	33	11567398	11567560	F54D5.21	F54D5.21	WBGene00198480	+	489	11567446	11567447	53	132	6.59	0.24
chrII	11577996	11578851	856	-292	11578716	11582758	F54D5.14	smc-6	WBGene00010056	+	454	11578448	11578449	89	124	10.58	0.28
chrII	11595069	11596699	1631	-150	11595516	11595734	F07A11.9	F07A11.9	WBGene00195441	-	453	11595520	11595521	62	269	5.58	0.15
chrII	11632384	11633325	942	-581	11614636	11632273	F07A11.6e	din-1	WBGene00008549	-	438	11632820	11632821	254	336	29.59	0.34
chrII	11636498	11637311	814	1679	11635225	11635327	ZK20.9	ZK20.9	WBGene00220236	+	323	11636819	11636820	100	163	11.4	0.15
chrII	11641680	11642591	912	-91	11641913	11642044	ZK20.10	ZK20.10	WBGene00220237	-	468	11642146	11642147	47	127	5.86	0.26
chrII	11644259	11645378	1120	240	11645039	11645059	ZK20.7	21ur-14663	WBGene00168275	-	270	11644527	11644528	55	161	6.43	0.23
chrII	11645979	11646901	923	-307	11646747	11649109	ZK20.1	ghi-1	WBGene00013923	+	513	11646490	11646491	68	136	8.44	0.24
chrII	11675592	11676472	881	-105	11661585	11675927	C47D12.1a	trr-1	WBGene00007028	-	465	11676055	11676056	76	127	7.94	0.46
chrII	11694172	11695091	920	-196	11694828	11696062	C47D12.7b	kel-1	WBGene00002184	+	459	11694629	11694630	110	161	12.37	0.12
chrII	11705526	11706363	838	-44	11705989	11713610	VF13D12L.3	VF13D12L.3	WBGene00012149	+	483	11706007	11706008	189	261	21.26	0.2
chrII	11713256	11714139	884	-138	11713836	11716809	F13D12.10	F13D12.10	WBGene00008744	+	465	11713719	11713720	74	135	7.33	0.44
chrII	11724035	11724920	886	-845	11725323	11726532	F13D12.2.2	ldh-1	WBGene00002262	+	483	11724516	11724517	126	173	15.04	0.16
chrII	11725160	11726120	961	315	11725325	11726532	F13D12.2.1	ldh-1	WBGene00002262	+	522	11725680	11725681	54	140	5.44	0.45
chrII	11728127	11730037	1911	27	11729055	11729990	F13D12.4b.1	alh-8	WBGene00000114	+	611	11728736	11728737	131	456	14.01	0.23
chrII	11746308	11747686	1379	74	11746923	11747060	F13D12.11	F13D12.11	WBGene00195700	+	844	11747150	11747151	160	442	15.86	0.33
chrII	11759135	11759711	577	-112	11757106	11759311	F44E5.4	F44E5.4	WBGene00009691	-	288	11759421	11759422	113	171	14.45	0.21
chrII	11777717	11778567	851	-9	11778151	11782225	F43G6.1a	dna-2	WBGene00001016	+	446	11778161	11778162	106	146	11.72	0.16
chrII	11836456	11837204	749	-59	11836715	11836771	T27D12.10	T27D12.10	WBGene00200349	-	242	11836696	11836697	58	111	6.87	0.29
chrII	11838791	11839664	874	-2456	11836715	11836771	T27D12.10	T27D12.10	WBGene00200349	-	438	11839227	11839228	71	113	9.08	0.33
chrII	11841328	11842504	1177	-701	11842617	11846030	T27D12.1b	T27D12.1	WBGene00012085	+	690	11842016	11842017	82	213	8.72	0.14
chrII	11843132	11844084	953	353	11843255	11846030	T27D12.1a.1	T27D12.1	WBGene00012085	+	528	11843658	11843659	76	142	9.14	0.24
chrII	11874372	11875288	917	-116	11865607	11874714	K12D12.2.2	npp-3	WBGene00003789	-	453	11874823	11874824	176	233	22.04	0.23
chrII	11880197	11881405	1209	-151	11880952	11881033	ZK930.13	ZK930.13	WBGene00202478	+	436	11880631	11880632	78	189	8.77	0.14
chrII	11889133	11890064	932	-212	11889811	11889905	ZK930.8	mir-42	WBGene00003270	+	474	11889605	11889606	152	208	10.71	0.24
chrII	11967155	11967792	638	59	11967048	11967533	W03C9.5	W03C9.5	WBGene00012221	-	453	11967606	11967607	59	91	7.34	0.33
chrII	11979402	11980189	788	63	11977784	11979859	Y17G7B.20b	Y17G7B.20	WBGene00012471	-	443	11979843	11979844	79	107	10.1	0.3
chrII	12039743	12040812	1070	-1136	12036831	12039141	Y17G7B.7.2	tpi-1	WBGene00006601	-	508	12040249	12040250	166	337	21.23	0.33
chrII	12041829	12042902	1074	-219	12041957	12042146	Y17G7B.25	Y17G7B.25	WBGene00220134	-	274	12042101	12042102	53	135	6.78	0.3
chrII	12050441	12051215	775	1225	12049603	12059865	Y17G7B.10a.2	Y17G7B.10	WBGene00012463	+	222	12050661	12050662	80	148	10.23	0.15
chrII	12054112	12055046	935	96	12054483	12059865	Y17G7B.10a.7	Y17G7B.10	WBGene00012463	+	475	12054585	12054586	53	129	5.96	0.36
chrII	12089406	12090334	929	-1009	12072070	12088861	Y17G7B.15a	cnt-1	WBGene00000565	-	384	12089788	12089789	122	231	15.6	0.23
chrII	12102275	12102970	696	-2633	12092457	12099989	Y17G7B.17.2	Y17G7B.17	WBGene00012468	-	259	12102532	12102533	265	327	33.89	0.52
chrII	12222184	12222983	800	135	12222448	12222597	Y57A10A.39	Y57A10A.39	WBGene00196269	+	491	12222673	12222674	167	273	21.36	0.28
chrII	12260342	12261989	1648	-3000	12264166	12266105	Y57A10A.26.1	Y57A10A.26	WBGene00013266	+	1249	12261589	12261590	55	223	6.31	0.2
chrII	12341255	12342214	960	-194	12341929	12344793	C50E10.4c	sop-2	WBGene00004945	+	482	12341735	12341736	185	251	20.41	0.22
chrII	12350558	12351220	663	-1182	12349636	12349707	C44C11.t2	C44C11.t2	WBGene00023254	-	433	12350989	12350990	63	89	8.06	0.45
chrII	12353644	12354392	749	-518	12354536	12354621	C44C11.5	C44C11.5	WBGene00200610	+	323	12353965	12353966	157	203	20.08	0.23
chrII	12425494	12426198	705	-150	12423512	12425696	Y57A10C.6.2	daf-22	WBGene00013284	-	431	12425923	12425924	72	107	9.21	0.25
chrII	12554776	12555427	652	-807	12555909	12557100	F49C5.11c	F49C5.11	WBGene00044163	+	209	12554983	12554984	50	87	6.39	0.47
chrII	12613041	12613922	882	-20	12613502	12614019	Y38E10A.11	nspe-4	WBGene00012589	+	388	12613427	12613428	59	121	6.83	0.41
chrII	12659640	12660379	740	5262	12654747	12663836	Y38E10A.20	Y38E10A.20	WBGene00012598	+	461	12660099	12660100	60	103	7.16	0.4
chrII	12690744	12691925	1182	-3075	12694410	12706843	Y46G5A.1d.2	tbc-17	WBGene00012894	+	762	12691504	12691505	60	170	7.67	0.14
chrII	12692485	12693299	815	-1518	12694410	12706843	Y46G5A.1d.2	tbc-17	WBGene00012894	+	560	12693043	12693044	46	110	5.6	0.4
chrII	12728383	12729271	889	-1	12728756	12728826	Y46G5A.t1	Y46G5A.t1	WBGene00189967	-	441	12728822	12728823	99	133	12.32	0.2
chrII	12737882	12739327	1446	-270	12737031	12738334	Y46G5A.5	pisy-1	WBGene00012897	-	564	12738444	12738445	81	235	10.36	0.17
chrII	12785064	12785952	889	-102	12782749	12785406	Y46G5A.15	Y46G5A.15	WBGene00012906	-	473	12785535	12785536	108	168	11.08	0.12
chrII	12798505	12800703	2199	-3146	12787830	12796458	Y46G5A.17.2	cpt-1	WBGene00012907	-	437	12798940	12798941	285	637	36.45	0.38
chrII	12805556	12806277	722	-655	12801699	12805261	Y46G5A.18b	Y46G5A.18	WBGene00012908	-	238	12805792	12805793	64	112	8.18	0.24
chrII	12823095	12824158	1064	-52	12823679	12824047	Y46G5A.36	Y46G5A.36	WBGene00012921	+	531	12823624	12823625	106	228	9.54	0.15
chrII	12878283	12879337	1055	-706	12866448	12878104	Y46G5A.31	gsy-1	WBGene00001793	-	510	12878791	12878792	253	464	32.16	0.43
chrII	12918875	12919721	847	-279	12919577	12923373	F58G1.1	wago-4	WBGene00010263	+	424	12919297	12919298	100	118	12.79	0.26
chrII	12938912	12939682	771	428	12938869	12943867	F58G1.6	arrd-10	WBGene00010268	+	414	12939324	12939325	73	113	9.34	0.25
chrII	12944265	12945460	1196	104	12944803	12944967	F58G1.10	sup-6	WBGene00006315	-	662	12944925	12944926	66	208	7.42	0.14
chrII	12952939	12953917	979	428	12953683	12953856	Y38F1A.11	Y38F1A.11	WBGene00045389	-	531	12953468	12953469	267	338	30.62	0.33
chrII	12960984	12961957	974	-4097	12965568	12978156	Y38F1A.3	ptr-18	WBGene00004232	+	476	12961458	12961459	77	165	9.85	0.14
chrII	12979844	12980886	1043	-226	12980591	12993118	Y38F1A.5.2	cyd-1	WBGene00000870	+	438	12980280	12980281	58	164	5.3	0.44
chrII	12981699	12982781	1083	1649	12980591	12993118	Y38F1A.5.2	cyd-1	WBGene00000870	+	627	12982324	12982325	92	204	10.55	0.16
chrII	12995368	12996818	1451	103	12994358	12996196	Y38F1A.6.7	Y38F1A.6	WBGene00012608	-	1024	12996390	12996391	113	251	13.85	0.19
chrII	13002438	13003212	775	-1970	12997986	13000855	Y38F1A.8.2	Y38F1A.8	WBGene00012610	-	318	13002754	13002755	56	102	7.16	0.36
chrII	13003935	13004974	1040	-3599	12997986	13000855	Y38F1A.8.2	Y38F1A.8	WBGene00012610	-	321	13004254	13004255	85	193	10.87	0.18
chrII	13006051	13006862	812	1706	13006607	13008163	Y38F1A.9	oig-2	WBGene00003860	-	303	13006352	13006353	62	133	7.93	0.14
chrII	13028794	13031397	2604	279	13029816	13029949	F18A11.8	F18A11.8	WBGene00197188	+	435	13029227	13029228	109	519	13.83	0.26
chrII	13066379	13067363	985	-138	13067009	13070973	F42G4.3b	zyx-1	WBGene00006999	+	551	13066928	13066929	59	143	7.54	0.15
chrII	13071374	13072276	903	-1668	13073493	13076225	F42G4.5b	F42G4.5	WBGene00009642	+	453	13071825	13071826	98	151	12.53	0.13
chrII	13077495	13079202	1708	-1067	13079416	13080756	F42G4.6	F42G4.6	WBGene00009643	+	385	13077878	13077879	112	285	14.32	0.16
chrII	13186888	13187797	910	-8	13185987	13187334	W09H1.5	mecr-1	WBGene00012375	-	449	13187335	13187336	124	186	15.86	0.15
chrII	13188939	13189948	1010	-2109	13185987	13187334	W09H1.5	mecr-1	WBGene00012375	-	566	13189503	13189504	302	466	38.62	0.47
chrII	13190141	13190815	675	-3144	13185987	13187334	W09H1.5	mecr-1	WBGene00012375	-	384	13190523	13190524	95	127	12.15	0.13
chrII	13193382	13194013	632	142	13193696	13193840	W09H1.7	W09H1.7	WBGene00195754	-	364	13193744	13193745	58	106	7.42	0.16
chrII	13196168	13197505	1338	-194	13197031	13199603	W09H1.6b	lec-1	WBGene00002264	+	786	13196952	13196953	98	271	10.42	0.15
chrII	13289562	13292292	2731	-5110	13279773	13285817	Y48C3A.4	ztf-22	WBGene00012988	-	2189	13291749	13291750	193	756	18.91	0.5
chrII	13292505	13293293	789	-7082	13279773	13285817	Y48C3A.4	ztf-22	WBGene00012988	-	440	13292943	13292944	82	121	9.59	0.24
chrII	13298275	13300032	1758	-10136	13309290	13311479	Y48C3A.3	Y48C3A.3	WBGene00012987	+	405	13298678	13298679	77	294	7.9	0.16
chrII	13304188	13305094	907	-4649	13309290	13311479	Y48C3A.3	Y48C3A.3	WBGene00012987	+	461	13304647	13304648	93	147	11.1	0.16
chrII	13333095	13333865	771	347	13333763	13333827	Y48C3A.21	mir-2215	WBGene00194807	-	373	13333466	13333467	83	109	10.61	0.26
chrII	13368940	13369822	883	-224	13369605	13375290	Y48C3A.20.2	Y48C3A.20	WBGene00012998	+	449	13369387	13369388	70	122	8.95	0.24
chrII	13447351	13448025	675	-93	13443185	13447595	E01G4.1	tbc-14	WBGene00008444	-	447	13447796	13447797	130	140	16.62	0.16
chrII	13456263	13457273	1011	-1665	13448835	13455103	E01G4.4c.2	pqn-27	WBGene00004116	-	433	13456694	13456695	125	236	11.98	0.14
chrII	13460412	13461393	982	-260	13448835	13460642	E01G4.4a	pqn-27	WBGene00004116	-	406	13460816	13460817	89	171	11.38	0.15
chrII	13461548	13462724	1177	-66	13461082	13462070	E01G4.3a.3	E01G4.3	WBGene00008446	-	549	13462095	13462096	265	549	33.69	0.71
chrII	13464765	13466110	1346	-3367	13461082	13462070	E01G4.3a.3	E01G4.3	WBGene00008446	-	768	13465531	13465532	234	636	29.92	1
chrII	13467583	13468571	989	1525	13461082	13469602	E01G4.3c.3	E01G4.3	WBGene00008446	-	497	13468078	13468079	111	235	9.02	0.15
chrII	13468730	13471276	2547	-401	13461082	13469602	E01G4.3c.3	E01G4.3	WBGene00008446	-	2050	13470778	13470779	122	588	13.99	0.34
chrII	13473601	13474460	860	1599	13472431	13473923	E01G4.5	E01G4.5	WBGene00008447	+	388	13473987	13473988	83	120	10.61	0.25
chrII	13495394	13496093	700	152	13495049	13495896	F45H10.4	drr-1	WBGene00009741	-	470	13495862	13495863	105	137	13.43	0.15
chrII	13575301	13576063	763	-48	13575730	13584732	Y48E1B.7.2	lin-38	WBGene00013006	+	329	13575628	13575629	82	102	10.49	0.33
chrII	13609230	13610403	1174	-36	13608185	13609780	Y48E1B.10	gst-20	WBGene00001768	-	501	13609729	13609730	161	310	16.52	0.25
chrII	13614296	13615133	838	1385	13614851	13616100	F37B1.3	gst-14	WBGene00001762	-	414	13614708	13614709	79	132	10.1	0.16
chrII	13626902	13627521	620	-70	13625544	13627141	F37B1.8	gst-19	WBGene00001767	-	194	13627094	13627095	74	91	9.46	0.29
chrII	13631864	13632807	944	-319	13632655	13636982	C31C9.1a	tag-10	WBGene00006404	+	482	13632344	13632345	114	194	14.58	0.15
chrII	13637792	13639211	1420	-16	13636983	13638485	C31C9.2.1	C31C9.2	WBGene00007836	-	929	13638719	13638720	119	285	13.13	0.17
chrII	13640041	13640732	692	-1175	13641562	13643823	C31C9.3	fbxa-167	WBGene00007837	+	278	13640317	13640318	82	118	9.79	0.15
chrII	13670607	13671492	886	1945	13669104	13669713	C31C9.7	C31C9.7	WBGene00007841	+	452	13671057	13671058	62	121	7.93	0.26
chrII	13671814	13672960	1147	3283	13669104	13669713	C31C9.7	C31C9.7	WBGene00007841	+	746	13672558	13672559	51	163	6.35	0.16
chrII	13673257	13674491	1235	4770	13669104	13669713	C31C9.7	C31C9.7	WBGene00007841	+	419	13673674	13673675	76	242	7.94	0.17
chrII	13678191	13680228	2038	-385	13670637	13678824	Y48E1A.1b	rpoa-1	WBGene00012999	-	543	13678732	13678733	134	491	11.87	0.26
chrII	13680698	13681656	959	-2353	13670637	13678824	Y48E1A.1b	rpoa-1	WBGene00012999	-	460	13681156	13681157	92	164	11.21	0.13
chrII	13735982	13738575	2594	929	13736349	13736933	R06B9.5	R06B9.5	WBGene00011056	+	1020	13737000	13737001	198	643	21.05	0.37
chrII	13750894	13751830	937	-958	13752320	13756257	R06B9.4	arrd-14	WBGene00011055	+	474	13751366	13751367	169	226	21.61	0.22
chrII	13780419	13781414	996	-411	13781328	13781966	C01B9.5	C01B9.5	WBGene00194939	+	551	13780968	13780969	124	257	11.16	0.16
chrII	13789413	13790323	911	-822	13788897	13789046	C01B9.6	C01B9.6	WBGene00200813	-	490	13789901	13789902	71	130	7.41	0.51
chrII	13813356	13814990	1635	-3820	13817993	13818142	ZK131.14	ZK131.14	WBGene00201623	+	510	13813864	13813865	84	289	8.19	0.14
chrII	13829296	13830119	824	-216	13829305	13829491	F08G2.10	F08G2.10	WBGene00014311	-	401	13829695	13829696	75	128	9.59	0.16
chrII	13834310	13835356	1047	121	13834887	13834954	F08G2.12	F08G2.12	WBGene00044973	-	605	13834913	13834914	76	187	7.94	0.12
chrII	13859558	13860460	903	19	13855785	13860028	Y51H1A.2d	Y51H1A.2	WBGene00013093	-	439	13859995	13859996	52	117	6.39	0.41
chrII	13871904	13873053	1150	-184	13855785	13872294	Y51H1A.2a	Y51H1A.2	WBGene00013093	-	423	13872325	13872326	62	187	7.93	0.14
chrII	13905848	13906440	593	146	13906234	13906290	W02B8.12	W02B8.12	WBGene00200558	-	284	13906130	13906131	71	98	9.08	0.24
chrII	13953782	13954550	769	1826	13951905	13955992	W07G1.3.2	zip-3	WBGene00012330	-	476	13954256	13954257	122	209	15.6	0.24
chrII	13956304	13958126	1823	308	13951905	13957523	W07G1.3.1	zip-3	WBGene00012330	-	403	13956705	13956706	133	369	17.01	0.28
chrII	13967263	13968709	1447	1093	13966534	13969079	W07G1.6	sre-43	WBGene00012333	-	626	13967887	13967888	43	182	5.35	0.24
chrII	13973412	13973826	415	-673	13970791	13972946	Y39G8B.1a	Y39G8B.1	WBGene00012722	-	220	13973630	13973631	59	65	7.54	0.38
chrII	13975895	13976567	673	-10	13973690	13976221	Y39G8B.2	Y39G8B.2	WBGene00012723	-	417	13976310	13976311	110	133	14.07	0.15
chrII	14003750	14005175	1426	-2048	14006511	14008576	F01D5.6	F01D5.6	WBGene00008496	+	440	14004188	14004189	84	219	10.74	0.15
chrII	14010506	14011496	991	-201	14011202	14013802	F01D5.8.2	F01D5.8	WBGene00008498	+	562	14011066	14011067	80	165	8.28	0.17
chrII	14017795	14018703	909	-104	14018353	14018440	F01D5.14	F01D5.14	WBGene00198462	+	566	14018359	14018360	134	231	15.8	0.21
chrII	14035568	14037186	1619	1344	14033233	14037721	W01G7.1	daf-5	WBGene00000901	-	1058	14036624	14036625	54	232	5.3	0.29
chrII	14037249	14038982	1734	-394	14033233	14037721	W01G7.1	daf-5	WBGene00000901	-	506	14037753	14037754	101	362	10.36	0.19
chrII	14039513	14041150	1638	-2610	14033233	14037721	W01G7.1	daf-5	WBGene00000901	-	868	14040379	14040380	231	746	18.76	0.49
chrII	14042105	14043780	1676	-5221	14033233	14037721	W01G7.1	daf-5	WBGene00000901	-	1217	14043320	14043321	168	380	16.65	0.22
chrII	14043817	14044880	1064	-6627	14033233	14037721	W01G7.1	daf-5	WBGene00000901	-	624	14044439	14044440	209	378	19.1	0.28
chrII	14044940	14045838	899	-7668	14033233	14037721	W01G7.1	daf-5	WBGene00000901	-	405	14045343	14045344	200	267	19.17	0.23
chrII	14046121	14047025	905	-8852	14033233	14037721	W01G7.1	daf-5	WBGene00000901	-	433	14046552	14046553	105	193	13.43	0.16
chrII	14048987	14049547	561	-10571	14059838	14060622	W01G7.3.2	rpb-11	WBGene00012187	+	196	14049181	14049182	148	197	17.98	0.28
chrII	14050281	14052598	2318	-8398	14059838	14060622	W01G7.3.2	rpb-11	WBGene00012187	+	266	14050545	14050546	189	739	24.17	0.61
chrII	14054896	14055629	734	-4575	14059838	14060622	W01G7.3.2	rpb-11	WBGene00012187	+	270	14055164	14055165	46	97	5.88	0.41
chrII	14176362	14177207	846	-1610	14172837	14175174	Y48B6A.5	Y48B6A.5	WBGene00012979	-	447	14176807	14176808	72	113	9.15	0.3
chrII	14178328	14179067	740	-116	14178814	14189930	Y48B6A.6a.1	efhd-1	WBGene00012980	+	400	14178726	14178727	70	118	8.95	0.15
chrII	14185564	14186510	947	-1742	14187779	14189930	Y48B6A.6c	efhd-1	WBGene00012980	+	489	14186051	14186052	176	244	22.51	0.26
chrII	14196920	14197832	913	-670	14198046	14205325	Y48B6A.7	ace-4	WBGene00000038	+	454	14197372	14197373	69	126	8.82	0.25
chrII	14233811	14234573	763	-72	14226377	14234120	Y48B6A.12.2	men-1	WBGene00012983	-	412	14234221	14234222	62	110	7.93	0.24
chrII	14247621	14248814	1194	1571	14249642	14249789	Y48B6A.23	Y48B6A.23	WBGene00201670	-	777	14248396	14248397	86	246	6.99	0.12
chrII	14270202	14271013	812	-1454	14256350	14269153	Y54G11A.1	Y54G11A.1	WBGene00013212	-	454	14270654	14270655	60	102	7.67	0.46
chrII	14295921	14296939	1019	-867	14297297	14299843	Y54G11A.7	Y54G11A.7	WBGene00013216	+	540	14296459	14296460	266	376	28.28	0.37
chrII	14299522	14300254	733	2139	14299553	14302027	Y54G11A.5.1	ctl-2	WBGene00000831	-	297	14299817	14299818	42	95	5.37	0.46
chrII	14398927	14400123	1197	-533	14400058	14407857	F26H11.2h	nurf-1	WBGene00009180	+	762	14399687	14399688	173	282	15.1	0.14
chrII	14403936	14405849	1914	352	14404540	14407905	F26H11.2e	nurf-1	WBGene00009180	+	1299	14405233	14405234	266	559	23.57	0.3
chrII	14406381	14408041	1661	203	14407008	14407857	F26H11.2j	nurf-1	WBGene00009180	+	1151	14407530	14407531	96	291	10.8	0.18
chrII	14437537	14438807	1271	-63	14438235	14438289	K04B12.8	K04B12.8	WBGene00202306	+	544	14438079	14438080	286	650	23.56	0.5
chrII	14496399	14497401	1003	6	14496894	14497177	K10H10.14	K10H10.14	WBGene00199674	+	551	14496948	14496949	113	201	13.49	0.19
chrII	14597422	14598878	1457	-2752	14600902	14610551	F19H8.1	tps-2	WBGene00006603	+	1066	14598486	14598487	138	295	15.95	0.19
chrII	14599580	14600451	872	-886	14600902	14610551	F19H8.1	tps-2	WBGene00006603	+	427	14600005	14600006	125	148	15.13	0.12
chrII	14600888	14601993	1106	538	14600902	14610551	F19H8.1	tps-2	WBGene00006603	+	382	14601268	14601269	36	142	4.6	0.26
chrII	14616578	14617428	851	-78	14617081	14617150	F19H8.t1	F19H8.t1	WBGene00014738	+	457	14617033	14617034	97	136	10.31	0.26
chrII	14645055	14645860	806	-1372	14640096	14644085	C38C6.2a	atgp-2	WBGene00000225	-	392	14645445	14645446	220	439	25.92	0.47
chrII	14664419	14665705	1287	1881	14661269	14666943	ZC101.2b	unc-52	WBGene00006787	-	834	14665251	14665252	56	183	5.64	0.33
chrII	14669697	14670758	1062	-3284	14661269	14666943	ZC101.2b	unc-52	WBGene00006787	-	475	14670170	14670171	101	215	9.09	0.13
chrII	14673253	14674361	1109	-4661	14678468	14681152	ZC101.3	hhat-1	WBGene00013852	+	597	14673848	14673849	145	302	16.89	0.2
chrII	14794547	14795591	1045	-335	14795404	14798234	Y54E2A.11a.1	eif-3.B	WBGene00001225	+	586	14795131	14795132	96	213	12	0.16
chrII	14804256	14804888	633	70	14804502	14804559	W01D2.7	W01D2.7	WBGene00045123	+	356	14804610	14804611	56	103	5.95	0.32
chrII	14810241	14812026	1786	-1433	14812567	14814892	W01D2.5.1	osta-3	WBGene00012182	+	448	14810687	14810688	100	270	12.79	0.18
chrII	14818823	14819836	1014	-788	14816169	14818541	W01D2.2b.1	nhr-61	WBGene00003651	-	551	14819372	14819373	92	170	11.76	0.14
chrII	14821987	14822976	990	937	14816169	14823419	W01D2.2b.3	nhr-61	WBGene00003651	-	501	14822486	14822487	106	189	13.56	0.18
chrII	14824024	14824911	888	-1048	14816169	14823419	W01D2.2b.3	nhr-61	WBGene00003651	-	452	14824474	14824475	100	130	12.6	0.24
chrII	14824964	14825999	1036	-2062	14816169	14823419	W01D2.2b.3	nhr-61	WBGene00003651	-	570	14825532	14825533	141	268	16.17	0.24
chrII	14838389	14839147	759	1237	14816169	14840005	W01D2.2b.2	nhr-61	WBGene00003651	-	319	14838706	14838707	84	128	10.74	0.12
chrII	14864273	14864615	343	-3189	14867633	14869577	R05H10.5.2	gpx-2	WBGene00011045	+	169	14864440	14864441	71	72	9.08	0.15
chrII	14865122	14865498	377	-2323	14867633	14869577	R05H10.5.2	gpx-2	WBGene00011045	+	165	14865285	14865286	62	67	7.93	0.26
chrII	14916564	14917364	801	-2741	14919705	14952943	E01F3.1e	pde-3	WBGene00008443	+	456	14917018	14917019	71	115	9.08	0.25
chrII	14928398	14929164	767	4358	14924423	14952943	E01F3.1b	pde-3	WBGene00008443	+	303	14928699	14928700	61	110	7.8	0.26
chrII	15025197	15026409	1213	90	15025814	15025893	Y53F4B.47	Y53F4B.47	WBGene00045141	-	725	15025920	15025921	118	282	15.09	0.26
chrII	15074623	15075364	742	-2279	15077273	15079475	Y53F4B.19	Y53F4B.19	WBGene00013165	+	269	15074890	15074891	156	202	19.95	0.23
chrII	15111181	15111832	652	1356	15110150	15116319	Y53F4B.39a	Y53F4B.39	WBGene00013176	+	299	15111478	15111479	118	142	15.09	0.17
chrII	15165445	15166383	939	23	15165891	15166026	Y53F4B.58	Y53F4B.58	WBGene00199045	+	484	15165927	15165928	206	267	26.34	0.22
chrII	15166991	15167779	789	21	15166195	15167406	Y53F4B.31.2	gst-28	WBGene00001776	-	495	15167484	15167485	139	202	17.78	0.21
chrII	15169576	15170497	922	-176	15168538	15169860	Y53F4B.32	gst-29	WBGene00001777	-	474	15170048	15170049	121	174	15.47	0.17
chrII	15189801	15190425	625	-4728	15183809	15185385	Y1H11.2	gst-35	WBGene00001783	-	371	15190170	15190171	68	104	8.7	0.15
chrII	15195303	15195892	590	-616	15196214	15198075	Y46E12BR.1	Y46E12BR.1	WBGene00021598	+	192	15195493	15195494	69	82	8.82	0.44
chrII	15197219	15197982	764	1386	15196214	15198075	Y46E12BR.1	Y46E12BR.1	WBGene00021598	+	350	15197567	15197568	74	126	9.46	0.14
chrII	15204911	15205842	932	1605	15206833	15206982	Y46E12BR.2	Y46E12BR.2	WBGene00201885	-	484	15205393	15205394	118	210	13.02	0.15
chrII	15212031	15213157	1127	-3975	15216569	15216638	Y46E12BM.1	Y46E12BM.1	WBGene00220162	+	627	15212656	15212657	99	209	9.98	0.13
chrII	15255475	15256440	966	488	15255469	15255577	Y46E12BL.8	Y46E12BL.8	WBGene00199773	+	444	15255917	15255918	73	149	9.34	0.14
chrII	15258341	15259087	747	1343	15257371	15259799	Y46E12BL.10	linc-152	WBGene00219753	+	509	15258848	15258849	61	121	7.43	0.15
chrII	15262598	15263711	1114	-22	15263177	15263458	Y46E12BL.9	Y46E12BL.9	WBGene00201093	+	601	15263197	15263198	125	327	14.33	0.25
chrII	15265715	15266995	1281	-598	15265686	15265757	2RSSE.4	2RSSE.4	WBGene00195865	-	433	15266146	15266147	78	204	7.02	0.28
chrIII	14421	15841	1421	-330	12166	14801	H10E21.3a	nhr-80	WBGene00003670	-	466	14885	14886	93	271	11.89	0.18
chrIII	25368	26301	934	-1872	20527	23962	H10E21.5	H10E21.5	WBGene00019185	-	476	25842	25843	80	153	9.36	0.14
chrIII	62416	64289	1874	-2207	59372	61145	W05G11.5	btb-5	WBGene00021042	-	688	63102	63103	52	254	5.38	0.26
chrIII	64749	67892	3144	-58	62899	66262	W05G11.6d.2	pck-1	WBGene00021043	-	983	65730	65731	284	1028	23.73	0.42
chrIII	86089	86987	899	-154	70442	86384	F54C4.3a	attf-3	WBGene00018794	-	421	86508	86509	235	289	30.05	0.28
chrIII	94696	95531	836	-304	89451	94809	C29F9.7	pat-4	WBGene00003931	-	465	95159	95160	155	202	19.82	0.19
chrIII	119963	120913	951	-54	120492	124686	C29F9.4	C29F9.4	WBGene00016219	+	477	120438	120439	75	148	9.59	0.14
chrIII	188285	189171	887	-108	188836	190943	F40G9.3.2	ubc-20	WBGene00006715	+	419	188702	188703	75	135	9.59	0.16
chrIII	349133	350646	1514	-1280	344315	348609	W07B3.2b.2	gei-4	WBGene00001561	-	744	349875	349876	311	999	26.75	2.56
chrIII	354238	355985	1748	2889	352222	355402	W07B3.3	linc-90	WBGene00219745	+	705	354941	354942	338	986	29.5	1.67
chrIII	356836	357691	856	5041	352222	355402	W07B3.3	linc-90	WBGene00219745	+	533	357367	357368	41	110	5.24	0.4
chrIII	502313	503145	833	-75	502804	502889	F30H5.4	F30H5.4	WBGene00023020	+	491	502802	502803	161	228	20.59	0.26
chrIII	530842	531518	677	-4202	535382	535465	T22F7.t1	T22F7.t1	WBGene00023147	+	258	531098	531099	73	97	8.37	0.44
chrIII	557831	559553	1723	1174	557518	572137	B0353.1b	B0353.1	WBGene00015155	+	1187	559016	559017	90	341	8.35	0.18
chrIII	597914	598768	855	-224	591349	598117	Y55B1AR.2b	Y55B1AR.2	WBGene00021906	-	426	598338	598339	180	230	23.02	0.25
chrIII	599860	601348	1489	5	599509	600609	Y55B1AR.1.1	lec-6	WBGene00002269	-	995	600853	600854	213	570	27.24	0.53
chrIII	623702	624249	548	-60	623810	623915	T19C3.11	T19C3.11	WBGene00220072	-	226	623926	623927	175	216	20.77	0.23
chrIII	647026	647798	773	286	647126	654463	C09F5.2a	orai-1	WBGene00015648	+	449	647473	647474	86	127	11	0.14
chrIII	649894	651150	1257	-2375	652897	654463	C09F5.2b	orai-1	WBGene00015648	+	814	650706	650707	67	172	8.52	0.16
chrIII	651238	652085	848	-1235	652897	654463	C09F5.2b	orai-1	WBGene00015648	+	581	651817	651818	56	127	7.16	0.17
chrIII	658108	659112	1005	-99	658709	662734	C09F5.1	C09F5.1	WBGene00015647	+	478	658584	658585	139	228	14.26	0.15
chrIII	670716	671726	1011	-2788	668098	668433	W02B3.3	W02B3.3	WBGene00020923	-	487	671201	671202	54	151	6.91	0.17
chrIII	748575	749342	768	469	749408	749428	T17H7.8	21ur-13981	WBGene00167172	-	360	748933	748934	60	105	7.67	0.29
chrIII	759343	760308	966	-1664	761490	762308	F42G9.4	F42G9.4	WBGene00018363	+	497	759838	759839	82	165	9.79	0.13
chrIII	831777	834751	2975	-171	833435	833609	K02F3.15	K02F3.15	WBGene00220001	+	1982	833757	833758	254	896	24.76	0.41
chrIII	843678	846059	2382	-978	845847	850334	K02F3.2	K02F3.2	WBGene00019326	+	510	844186	844187	202	767	24.11	0.57
chrIII	861713	862418	706	-238	862304	865399	Y6D11A.2.1	arx-4	WBGene00021170	+	364	862075	862076	94	123	12.02	0.12
chrIII	900944	902154	1211	-105	900016	901444	F23H11.3.1	sucl-2	WBGene00017759	-	882	901824	901825	47	133	5.67	0.45
chrIII	907844	908626	783	-694	904256	907541	F23H11.4b.2	F23H11.4	WBGene00017760	-	308	908150	908151	86	130	9.98	0.15
chrIII	930104	930982	879	-4229	919528	926314	F23H11.8c	pef-1	WBGene00003969	-	459	930561	930562	91	132	10.73	0.25
chrIII	981701	982342	642	-1239	983261	988448	R06B10.5.1	tbc-10	WBGene00019915	+	397	982096	982097	85	106	10.64	0.15
chrIII	1020630	1021876	1247	283	1020970	1021304	Y34F4.1a	Y34F4.1	WBGene00021336	+	352	1020980	1020981	55	139	7.03	0.4
chrIII	1214452	1215316	865	-68	1214952	1215287	Y119D3B.21	Y119D3B.21	WBGene00022497	+	383	1214833	1214834	42	119	5.37	0.26
chrIII	1219234	1220690	1457	-467	1220429	1220570	Y119D3B.23	Y119D3B.23	WBGene00198362	+	1119	1220351	1220352	40	162	4.87	0.44
chrIII	1223484	1224285	802	-1574	1225459	1226065	Y119D3B.10	Y119D3B.10	WBGene00023205	+	418	1223900	1223901	65	100	8.31	0.5
chrIII	1226137	1226857	721	1038	1225459	1226065	Y119D3B.10	Y119D3B.10	WBGene00023205	+	315	1226450	1226451	107	151	13.67	0.17
chrIII	1278778	1279764	987	-280	1277960	1278991	ZC47.8	ZC47.8	WBGene00014978	-	562	1279338	1279339	120	233	15.35	0.22
chrIII	1395322	1396269	948	-2376	1398172	1401399	Y82E9BR.4	Y82E9BR.4	WBGene00022337	+	779	1396099	1396100	40	123	5.12	0.29
chrIII	1418505	1419747	1243	-63	1419189	1419869	Y82E9BR.3.3	Y82E9BR.3	WBGene00022336	+	372	1418875	1418876	80	164	10.23	0.24
chrIII	1603983	1604831	849	-175	1604582	1604653	Y22D7AL.t3	Y22D7AL.t3	WBGene00023170	+	424	1604405	1604406	66	106	8.44	0.44
chrIII	1618717	1619631	915	-220	1617154	1618954	Y22D7AL.10.1	Y22D7AL.10	WBGene00021248	-	475	1619190	1619191	81	129	10.36	0.24
chrIII	1681950	1682768	819	-4631	1686990	1687041	Y22D7AR.16	Y22D7AR.16	WBGene00195303	+	470	1682418	1682419	190	241	24.3	0.2
chrIII	1705327	1705729	403	76	1703547	1705604	Y22D7AR.11	fbxa-13	WBGene00021264	-	207	1705532	1705533	122	136	15.6	0.19
chrIII	1819029	1819480	452	-929	1807759	1818325	Y39A3CL.5b.2	clp-4	WBGene00000545	-	191	1819218	1819219	81	85	10.36	0.16
chrIII	1920602	1921879	1278	2708	1918532	1918708	B0524.10	B0524.10	WBGene00219790	+	795	1921395	1921396	278	647	32.51	0.99
chrIII	1923020	1925937	2918	-5205	1929684	1929732	F53A3.8	F53A3.8	WBGene00199226	+	2154	1925172	1925173	306	1253	23.86	1.32
chrIII	1926152	1927070	919	-3073	1929684	1929732	F53A3.8	F53A3.8	WBGene00199226	+	427	1926577	1926578	84	131	8.93	0.44
chrIII	2090734	2091086	353	-1851	2092761	2099883	Y48G9A.9a	Y48G9A.9	WBGene00021702	+	166	2090898	2090899	112	114	14.32	0.16
chrIII	2170260	2171370	1111	-1637	2172452	2172566	Y48G9A.16	mir-229	WBGene00003322	+	410	2170668	2170669	172	275	22	0.28
chrIII	2294446	2295218	773	536	2295348	2295368	Y54F10BM.16	21ur-11898	WBGene00167100	-	449	2294893	2294894	149	177	19.05	0.16
chrIII	2304521	2305447	927	-64	2295344	2304920	Y54F10BM.9	Y54F10BM.9	WBGene00021863	-	515	2305034	2305035	142	223	12.03	0.16
chrIII	2418109	2418910	802	-55	2418565	2423901	W04B5.3c	W04B5.3	WBGene00021020	+	366	2418473	2418474	154	223	19.69	0.26
chrIII	2471612	2472992	1381	-1566	2473868	2486609	Y54F10AL.2c	smg-6	WBGene00004884	+	510	2472120	2472121	160	289	20.46	0.23
chrIII	2532401	2533434	1034	2302	2530615	2546417	Y54F10AM.4c.1	ceh-44	WBGene00000464	+	578	2532977	2532978	67	167	8.57	0.13
chrIII	2534729	2535789	1061	4644	2530615	2546417	Y54F10AM.4c.1	ceh-44	WBGene00000464	+	496	2535223	2535224	90	230	8.92	0.18
chrIII	2576396	2577554	1159	-1290	2573184	2575685	Y54F10AR.1	Y54F10AR.1	WBGene00021854	-	429	2576823	2576824	89	177	11.38	0.13
chrIII	2578237	2578977	741	-707	2579314	2580664	Y71H2B.8	Y71H2B.8	WBGene00022197	+	475	2578710	2578711	225	272	28.77	0.31
chrIII	2585924	2586994	1071	-26	2586485	2589316	Y71H2B.7.1	gpa-17	WBGene00022196	+	443	2586365	2586366	97	220	8.1	0.12
chrIII	2643296	2644500	1205	-1214	2645112	2645227	H19M22.10	H19M22.10	WBGene00201387	+	438	2643732	2643733	75	181	9.59	0.12
chrIII	2647242	2648592	1351	554	2648346	2648471	H19M22.7	H19M22.7	WBGene00198836	-	426	2647666	2647667	85	225	10.87	0.18
chrIII	2655979	2656727	749	-1730	2658083	2681111	H19M22.2a	let-805	WBGene00002915	+	446	2656423	2656424	89	132	11.38	0.12
chrIII	2675839	2676734	896	-122	2676409	2681108	H19M22.2c	let-805	WBGene00002915	+	405	2676242	2676243	103	187	10.72	0.15
chrIII	2724529	2725750	1222	-47	2718158	2725092	Y71H2AM.11	Y71H2AM.11	WBGene00022176	-	887	2725414	2725415	98	194	12.53	0.14
chrIII	2739177	2739924	748	-19	2734078	2739531	Y71H2AM.13	Y71H2AM.13	WBGene00022178	-	472	2739647	2739648	131	176	15.02	0.15
chrIII	2760488	2761172	685	-14	2757168	2760816	Y71H2AM.16	pho-9	WBGene00022181	-	453	2760939	2760940	74	98	9.26	0.3
chrIII	2785567	2786378	812	20	2782734	2785993	Y71H2AM.20a.2	Y71H2AM.20	WBGene00022185	-	431	2785996	2785997	63	103	8.06	0.44
chrIII	2804223	2805210	988	-714	2805431	2811002	Y71H2AM.3	Y71H2AM.3	WBGene00022168	+	492	2804713	2804714	277	375	31.76	0.42
chrIII	2814817	2815828	1012	-351	2811915	2814971	Y71H2AM.23.2	tufm-1	WBGene00007000	-	406	2815221	2815222	72	155	9.21	0.14
chrIII	2816328	2817089	762	-1737	2811915	2814971	Y71H2AM.23.2	tufm-1	WBGene00007000	-	339	2816665	2816666	75	97	9.59	0.47
chrIII	2869277	2870825	1549	-4766	2874817	2880705	F56F11.3.3	klf-1	WBGene00018990	+	411	2869686	2869687	80	215	10.17	0.12
chrIII	2871550	2872498	949	-2793	2874817	2880705	F56F11.3.3	klf-1	WBGene00018990	+	473	2872021	2872022	192	273	22.02	0.19
chrIII	2875627	2876605	979	1298	2874818	2880728	F56F11.3.2	klf-1	WBGene00018990	+	434	2876059	2876060	82	154	10.49	0.12
chrIII	2966504	2967165	662	-1198	2962170	2965636	H05C05.2a.2	H05C05.2	WBGene00019158	-	201	2966703	2966704	137	170	17.52	0.18
chrIII	2976258	2976712	455	-700	2970677	2975785	Y55D5A.3	Y55D5A.3	WBGene00021917	-	169	2976425	2976426	76	80	9.63	0.23
chrIII	3026487	3027423	937	1747	3006850	3028702	Y55D5A.5b	daf-2	WBGene00000898	-	473	3026958	3026959	63	137	6.46	0.44
chrIII	3031086	3031915	830	-2700	2995763	3028800	Y55D5A.5a	daf-2	WBGene00000898	-	420	3031504	3031505	96	143	11.23	0.14
chrIII	3035776	3036768	993	1271	3035541	3037543	Y55D5A.11	linc-143	WBGene00219761	-	493	3036267	3036268	202	287	24.61	0.22
chrIII	3040747	3041658	912	-3659	3035541	3037543	Y55D5A.11	linc-143	WBGene00219761	-	447	3041192	3041193	127	176	16.24	0.18
chrIII	3067101	3067751	651	-143	3067569	3067793	H06I04.10	H06I04.10	WBGene00195901	+	401	3067500	3067501	80	108	10.23	0.16
chrIII	3095793	3096673	881	-1213	3097446	3100006	H06I04.1c.2	H06I04.1	WBGene00019167	+	432	3096223	3096224	111	145	14.11	0.12
chrIII	3104539	3105209	671	-268	3105142	3105214	Y53G8B.t5	Y53G8B.t5	WBGene00023377	+	217	3104754	3104755	91	124	11.64	0.13
chrIII	3127389	3128236	848	-695	3112803	3127117	Y53G8B.4a	nipa-1	WBGene00021820	-	434	3127821	3127822	87	106	11.13	0.44
chrIII	3128927	3129714	788	1	3129319	3131254	Y53G8B.1	Y53G8B.1	WBGene00021817	+	327	3129252	3129253	65	106	7.88	0.41
chrIII	3138788	3139615	828	19	3131574	3139221	C44B11.3	mec-12	WBGene00003175	-	450	3139236	3139237	78	108	9.97	0.33
chrIII	3304536	3304999	464	-2535	3307303	3307353	Y53G8AR.10	Y53G8AR.10	WBGene00196747	+	178	3304712	3304713	66	75	8.44	0.29
chrIII	3307133	3307824	692	175	3307303	3307353	Y53G8AR.10	Y53G8AR.10	WBGene00196747	+	471	3307602	3307603	93	128	11.89	0.13
chrIII	3322364	3323213	850	-181	3322970	3331726	Y53G8AR.2a	phf-15	WBGene00021810	+	471	3322833	3322834	113	163	14.45	0.17
chrIII	3339332	3340256	925	-249	3339474	3339545	F45H7.t1	F45H7.t1	WBGene00014758	-	480	3339810	3339811	88	152	9.36	0.22
chrIII	3343272	3343872	601	-1303	3344875	3363427	F45H7.2b	gei-1	WBGene00001559	+	424	3343694	3343695	56	83	7.16	0.45
chrIII	3351430	3352386	957	-2144	3354052	3354072	F45H7.7	21ur-12980	WBGene00170659	+	521	3351949	3351950	56	131	7.16	0.25
chrIII	3355613	3356745	1133	2127	3354052	3354072	F45H7.7	21ur-12980	WBGene00170659	+	456	3356067	3356068	63	177	8.06	0.13
chrIII	3389139	3390049	911	34	3389532	3389628	C56G7.4	C56G7.4	WBGene00199910	-	636	3389773	3389774	98	221	12.53	0.21
chrIII	3395054	3395758	705	-1178	3396584	3397675	F59A2.3.2	cri-3	WBGene00010303	+	375	3395427	3395428	73	124	9.34	0.12
chrIII	3404169	3405068	900	-139	3400641	3404479	F59A2.1a.2	npp-9	WBGene00003795	-	474	3404641	3404642	58	116	7.42	0.33
chrIII	3434972	3435788	817	-1909	3437289	3437429	K01A11.7	K01A11.7	WBGene00199510	+	333	3435303	3435304	47	110	6.01	0.28
chrIII	3455986	3456870	885	-49	3456477	3460104	C34C12.2	C34C12.2	WBGene00007921	+	448	3456432	3456433	92	131	11.76	0.15
chrIII	3471174	3472657	1484	-85	3472001	3473722	C34C12.5.3	rsu-1	WBGene00007924	+	408	3471580	3471581	181	360	23.15	0.24
chrIII	3509806	3510453	648	-96	3505643	3510033	M01F1.4a	M01F1.4	WBGene00010810	-	262	3510066	3510067	94	132	12.02	0.15
chrIII	3515152	3515864	713	1254	3510937	3516762	M01F1.5.3	hmit-1.3	WBGene00010811	-	254	3515404	3515405	56	103	7.16	0.26
chrIII	3515917	3516979	1063	314	3510937	3516762	M01F1.5.3	hmit-1.3	WBGene00010811	-	713	3516628	3516629	42	130	5.37	0.36
chrIII	3519512	3519957	446	-127	3510937	3519607	M01F1.5.2	hmit-1.3	WBGene00010811	-	206	3519716	3519717	66	71	8.44	0.28
chrIII	3531751	3532640	890	-1095	3533291	3533440	C54C6.8	C54C6.8	WBGene00197670	+	444	3532193	3532194	62	126	7.55	0.26
chrIII	3541742	3542671	930	-578	3538293	3541628	C54C6.2	ben-1	WBGene00000248	-	480	3542220	3542221	114	187	14.58	0.14
chrIII	3546080	3547405	1326	-323	3545579	3546419	C54C6.7	C54C6.7	WBGene00044166	-	453	3546531	3546532	64	194	7.8	0.12
chrIII	3559584	3560929	1346	6607	3553649	3556627	C54C6.4a	C54C6.4	WBGene00008286	+	924	3560506	3560507	56	182	7.12	0.16
chrIII	3570916	3572026	1111	-2114	3573585	3578772	C48D5.1a	nhr-6	WBGene00003605	+	583	3571497	3571498	106	274	11.48	0.21
chrIII	3583087	3583889	803	-1756	3578832	3581732	C48D5.3	C48D5.3	WBGene00008180	-	532	3583617	3583618	52	111	6.65	0.3
chrIII	3600410	3601906	1497	2022	3599136	3611993	C48D5.2b	ptp-1	WBGene00004213	+	947	3601355	3601356	87	237	11.06	0.16
chrIII	3619322	3622243	2922	-737	3621520	3621644	C32A3.7	C32A3.7	WBGene00202440	+	2061	3621381	3621382	87	626	9.98	0.31
chrIII	3633608	3634665	1058	1651	3633005	3635788	C32A3.8	linc-95	WBGene00219563	-	379	3633985	3633986	57	130	7.29	0.37
chrIII	3636964	3637848	885	-77	3637483	3643672	C32A3.3b	rilp-1	WBGene00007860	+	492	3637454	3637455	177	281	22.63	0.27
chrIII	3650117	3651287	1171	130	3648803	3650832	C46F11.3	madf-8	WBGene00008118	-	409	3650524	3650525	84	164	10.74	0.16
chrIII	3672646	3673478	833	-82	3672879	3672980	C46F11.8	C46F11.8	WBGene00201171	-	408	3673052	3673053	125	181	14.16	0.18
chrIII	3677140	3677941	802	-995	3678536	3678685	T27D1.4	T27D1.4	WBGene00202195	+	396	3677534	3677535	69	120	8.82	0.24
chrIII	3700591	3703062	2472	-350	3699719	3701476	C14B1.1.2	pdi-1	WBGene00003962	-	1181	3701770	3701771	118	410	11.13	0.16
chrIII	3763774	3764647	874	1345	3760589	3765556	C44F1.1	C44F1.1	WBGene00008091	-	497	3764269	3764270	49	117	5.96	0.33
chrIII	3772865	3773798	934	1	3771421	3773333	C44F1.3	lec-4	WBGene00002267	-	535	3773398	3773399	238	368	30.44	0.5
chrIII	3796832	3798252	1421	-1851	3799393	3799447	T24A11.5	T24A11.5	WBGene00197284	+	618	3797448	3797449	186	437	23.79	0.45
chrIII	3800897	3802312	1416	-1139	3789982	3800465	T24A11.1b	mtm-3	WBGene00003476	-	662	3801557	3801558	302	904	33.96	3.57
chrIII	3819962	3820809	848	-112	3820206	3820273	R13G10.5	R13G10.5	WBGene00220044	-	344	3820304	3820305	107	166	12.39	0.15
chrIII	3831268	3831903	636	-163	3830279	3831422	C36A4.14b	C36A4.14	WBGene00194650	-	229	3831495	3831496	105	122	13.43	0.13
chrIII	3834505	3835365	861	-286	3835221	3837150	C36A4.2	cyp-25A2	WBGene00007964	+	499	3835002	3835003	93	167	10.26	0.14
chrIII	3857794	3858479	686	3064	3855072	3856931	C36A4.12	C36A4.12	WBGene00164983	+	336	3858128	3858129	86	122	11	0.12
chrIII	3863925	3865846	1922	396	3864489	3867098	C36A4.9b	acs-19	WBGene00007969	+	1161	3865084	3865085	38	228	4.54	0.3
chrIII	3867085	3867974	890	-322	3867852	3869546	F13B10.2d.1	rpl-3	WBGene00004414	+	463	3867546	3867547	131	174	14.35	0.14
chrIII	3873030	3877120	4091	-1557	3869596	3873518	F13B10.1b	tir-1	WBGene00006575	-	2692	3875720	3875721	198	1151	19.26	0.54
chrIII	3877191	3878138	948	-4146	3869596	3873518	F13B10.1b	tir-1	WBGene00006575	-	482	3877671	3877672	102	160	10.73	0.15
chrIII	3878654	3879915	1262	3439	3869592	3882724	F13B10.1e.2	tir-1	WBGene00006575	-	474	3879126	3879127	98	235	10.81	0.17
chrIII	3887263	3888136	874	-89	3869596	3887610	F13B10.1c	tir-1	WBGene00006575	-	426	3887687	3887688	135	216	14.38	0.17
chrIII	3898706	3899511	806	2357	3869592	3901466	F13B10.1a	tir-1	WBGene00006575	-	455	3899159	3899160	59	105	7.54	0.36
chrIII	3908007	3908821	815	-725	3903114	3907689	ZK1058.1.2	mmcm-1	WBGene00014202	-	445	3908450	3908451	149	256	19.05	0.23
chrIII	3915463	3916346	884	-1028	3916933	3918809	ZK1058.4.2	ccdc-47	WBGene00014204	+	431	3915892	3915893	69	136	7.21	0.29
chrIII	3921676	3922534	859	-102	3922207	3923787	ZK1058.6	nit-1	WBGene00014206	+	430	3922104	3922105	78	130	8.77	0.26
chrIII	3927115	3927941	827	-929	3928457	3929146	F37A8.1	F37A8.1	WBGene00009501	+	335	3927448	3927449	124	198	15.27	0.18
chrIII	3951739	3952713	975	-1024	3953250	3953401	F37A8.7	F37A8.7	WBGene00219936	+	437	3952174	3952175	168	314	18.54	0.25
chrIII	3952928	3953906	979	167	3953250	3953401	F37A8.7	F37A8.7	WBGene00219936	+	592	3953518	3953519	58	179	7.42	0.17
chrIII	3953912	3954715	804	1063	3953250	3953401	F37A8.7	F37A8.7	WBGene00219936	+	422	3954332	3954333	98	146	12.46	0.14
chrIII	3973278	3973944	667	2780	3965167	3976391	R10E9.1.1	msi-1	WBGene00003423	-	297	3973573	3973574	65	96	8.26	0.29
chrIII	3978222	3979109	888	-2268	3965167	3976397	R10E9.1.2	msi-1	WBGene00003423	-	426	3978646	3978647	66	135	8.44	0.16
chrIII	3979763	3980767	1005	-3868	3965167	3976397	R10E9.1.2	msi-1	WBGene00003423	-	395	3980156	3980157	108	289	13.81	0.24
chrIII	3983690	3984868	1179	391	3984367	3984670	Y1A5A.2	Y1A5A.2	WBGene00012380	-	365	3984053	3984054	159	408	20.33	0.48
chrIII	3991213	3992772	1560	181	3989375	3992174	C36E8.2	glb-11	WBGene00007981	-	1223	3992434	3992435	44	184	5.63	0.25
chrIII	3994076	3995097	1022	-2412	3989375	3992174	C36E8.2	glb-11	WBGene00007981	-	529	3994603	3994604	86	182	10.26	0.15
chrIII	4003981	4004841	861	-24	4004435	4004617	C36E8.11	C36E8.11	WBGene00219850	+	424	4004403	4004404	86	112	11	0.35
chrIII	4005104	4006020	917	-580	4006142	4009960	C36E8.3	pxd-1	WBGene00007982	+	492	4005594	4005595	61	135	7.8	0.17
chrIII	4009808	4010776	969	-1603	4011895	4011915	C36E8.8	21ur-14745	WBGene00173248	+	416	4010222	4010223	160	298	15.09	0.27
chrIII	4017808	4020391	2584	-964	4020064	4021877	T02C12.2	T02C12.2	WBGene00011367	+	881	4018687	4018688	115	709	13.72	0.34
chrIII	4039523	4040485	963	-2486	4037390	4037518	T02C12.6	T02C12.6	WBGene00198119	-	486	4040007	4040008	159	213	20.33	0.18
chrIII	4087320	4088189	870	-1111	4084035	4086643	C03C10.1.3	kin-19	WBGene00002202	-	473	4087791	4087792	67	127	8.16	0.25
chrIII	4088231	4089104	874	1269	4089803	4089937	C03C10.9	C03C10.9	WBGene00185075	-	526	4088755	4088756	66	125	8.32	0.25
chrIII	4099429	4100647	1219	-1905	4096901	4098133	C03C10.4	C03C10.4	WBGene00007270	-	760	4100187	4100188	83	261	10.61	0.21
chrIII	4113453	4114181	729	-3799	4109871	4110018	C03C10.10	C03C10.10	WBGene00195511	-	256	4113707	4113708	58	101	7.42	0.3
chrIII	4193216	4194952	1737	263	4193821	4195321	R74.3b.2	xbp-1	WBGene00006959	+	528	4193742	4193743	265	598	28.18	0.32
chrIII	4195126	4196325	1200	-1557	4197283	4202289	R74.5a	asd-1	WBGene00011279	+	316	4195440	4195441	46	156	5.88	0.25
chrIII	4220542	4221320	779	-1288	4216770	4219643	F43C1.2a	mpk-1	WBGene00003401	-	307	4220847	4220848	65	111	7.31	0.45
chrIII	4222101	4224374	2274	-3594	4216770	4219643	F43C1.2a	mpk-1	WBGene00003401	-	1771	4223870	4223871	159	480	20.21	0.27
chrIII	4235950	4236820	871	-3166	4230434	4233219	F43C1.4	nhr-20	WBGene00003619	-	381	4236329	4236330	53	111	6.57	0.44
chrIII	4237541	4238275	735	4685	4241477	4242593	F43C1.7	F43C1.7	WBGene00023423	-	361	4237900	4237901	319	586	40.73	1.79
chrIII	4239171	4240742	1572	2636	4241477	4242593	F43C1.7	F43C1.7	WBGene00023423	-	473	4239642	4239643	77	226	9.85	0.14
chrIII	4278184	4279616	1433	358	4277354	4279258	R10E4.2j	sup-26	WBGene00006331	-	1018	4279200	4279201	55	201	6.31	0.2
chrIII	4280073	4281520	1448	-577	4277354	4280219	R10E4.2f.2	sup-26	WBGene00006331	-	701	4280772	4280773	63	271	7.2	0.15
chrIII	4283003	4283777	775	-210	4283600	4283620	R10E4.12	21ur-13313	WBGene00171985	+	333	4283334	4283335	52	109	6.01	0.4
chrIII	4284329	4285358	1030	1243	4283600	4283620	R10E4.12	21ur-13313	WBGene00171985	+	509	4284836	4284837	145	299	16.21	0.21
chrIII	4302653	4303448	796	-655	4301620	4302395	R10E4.9	R10E4.9	WBGene00011205	-	332	4302983	4302984	167	190	21.36	0.18
chrIII	4313143	4314090	948	-308	4313925	4317577	H38K22.2a.2	dcn-1	WBGene00010428	+	466	4313607	4313608	142	199	14.32	0.16
chrIII	4328249	4329036	788	-655	4324607	4327987	H38K22.5c.1	gly-6	WBGene00001631	-	457	4328704	4328705	111	191	12.98	0.17
chrIII	4357206	4358720	1515	-35	4357998	4358057	B0285.14	B0285.14	WBGene00197514	+	1250	4358454	4358455	65	229	7.58	0.13
chrIII	4358965	4359852	888	839	4360099	4360248	B0285.15	B0285.15	WBGene00197767	-	460	4359423	4359424	90	131	10.32	0.26
chrIII	4369148	4370128	981	129	4369475	4369767	B0285.12	B0285.12	WBGene00045168	-	528	4369674	4369675	65	155	8.31	0.12
chrIII	4378248	4379366	1119	-100	4378907	4379199	B0284.6	B0284.6	WBGene00045189	+	553	4378799	4378800	151	325	16.98	0.23
chrIII	4428421	4429285	865	-79	4428932	4429024	C28A5.10	C28A5.10	WBGene00199870	+	476	4428895	4428896	80	141	10.23	0.12
chrIII	4475147	4476066	920	30	4475576	4475782	F56F3.10	F56F3.10	WBGene00197669	+	423	4475568	4475569	58	132	7.33	0.23
chrIII	4488730	4489656	927	-164	4489357	4491396	C07G2.1a.2	cpg-1	WBGene00000465	+	343	4489071	4489072	88	171	11.25	0.16
chrIII	4494072	4496660	2589	-890	4491960	4494476	C07G2.2d.3	atf-7	WBGene00000223	-	598	4494668	4494669	129	638	11.43	0.25
chrIII	4496903	4498438	1536	-158	4497829	4497976	C07G2.4	C07G2.4	WBGene00200598	+	1175	4498076	4498077	51	225	5.85	0.14
chrIII	4501616	4503462	1847	-959	4499191	4501580	C07G2.3b.5	cct-5	WBGene00000380	-	1414	4503028	4503029	75	355	8.9	0.21
chrIII	4504101	4507374	3274	2376	4499273	4508114	C07G2.3a.2	cct-5	WBGene00000380	-	2793	4506892	4506893	72	589	7.96	0.27
chrIII	4551574	4552644	1071	48	4552061	4552275	M88.10	M88.10	WBGene00198216	+	557	4552129	4552130	273	495	33.47	0.51
chrIII	4560161	4561001	841	-2157	4562738	4566280	M88.6b	pan-1	WBGene00003915	+	507	4560666	4560667	57	124	7.29	0.24
chrIII	4561864	4562733	870	-439	4562738	4566280	M88.6b	pan-1	WBGene00003915	+	445	4562307	4562308	62	109	7.93	0.45
chrIII	4567435	4569066	1632	-120	4566277	4568130	F35G12.1a	mlcd-1	WBGene00009439	-	1087	4568520	4568521	182	376	18.67	0.24
chrIII	4600046	4601197	1152	-115	4600737	4603051	F35G12.6	mab-21	WBGene00003112	+	446	4600490	4600491	73	202	8.23	0.14
chrIII	4612242	4613118	877	-20	4612700	4612754	F10F2.12	F10F2.12	WBGene00199745	+	470	4612710	4612711	63	127	7.22	0.29
chrIII	4648772	4650065	1294	-35	4649454	4649602	T23F11.10	T23F11.10	WBGene00202487	+	701	4649471	4649472	211	571	22.43	0.47
chrIII	4650772	4651446	675	615	4650494	4653926	T23F11.1.1	ppm-2	WBGene00011953	+	351	4651121	4651122	122	157	15.6	0.15
chrIII	4666308	4667608	1301	105	4666853	4667214	T23F11.9	T23F11.9	WBGene00201962	+	748	4667054	4667055	91	292	8.72	0.16
chrIII	4667764	4668707	944	-999	4666950	4667236	T23F11.8	T23F11.8	WBGene00197298	-	493	4668255	4668256	158	258	16.5	0.22
chrIII	4688829	4690306	1478	203	4689634	4689771	T04A8.17	T04A8.17	WBGene00045118	-	913	4689740	4689741	72	229	7.66	0.14
chrIII	4692843	4694077	1235	-161	4692092	4693299	T04A8.6	T04A8.6	WBGene00011408	-	645	4693486	4693487	128	259	12.69	0.18
chrIII	4730965	4731980	1016	-465	4731938	4734092	F17C8.3	F17C8.3	WBGene00008910	+	414	4731377	4731378	83	160	10.55	0.12
chrIII	4740489	4741443	955	115	4740894	4741081	F17C8.12	F17C8.12	WBGene00200212	-	490	4740977	4740978	81	149	10.36	0.12
chrIII	4785448	4786278	831	-215	4786078	4792393	C38D4.3.2	mel-28	WBGene00003210	+	404	4785850	4785851	119	153	15.22	0.15
chrIII	4795693	4797071	1379	-457	4796839	4802910	C38D4.5.1	tag-325	WBGene00008006	+	495	4796186	4796187	112	211	13.5	0.13
chrIII	4881633	4883424	1792	1049	4881914	4883578	C35D10.14	clec-5	WBGene00016450	-	1219	4882850	4882851	110	365	8.25	0.13
chrIII	4887029	4887839	811	8	4885697	4887442	C35D10.15	clec-6	WBGene00016451	-	449	4887476	4887477	66	116	8.16	0.26
chrIII	4899335	4900324	990	120	4899802	4899950	F26F4.14	F26F4.14	WBGene00198575	-	553	4899886	4899887	166	297	19.45	0.23
chrIII	4967848	4968546	699	320	4968391	4968517	C27F2.14	C27F2.14	WBGene00199754	-	426	4968272	4968273	73	117	9.34	0.17
chrIII	4998056	4999532	1477	-586	4999380	5001549	R144.5	R144.5	WBGene00020095	+	1017	4999071	4999072	153	289	18.26	0.18
chrIII	5012990	5015746	2757	2156	5009859	5016524	R144.7a	larp-1	WBGene00020097	-	982	5013970	5013971	167	679	14.36	0.25
chrIII	5017798	5018855	1058	-321	5018648	5021108	R144.4b	wip-1	WBGene00020094	+	523	5018319	5018320	284	457	32.57	0.34
chrIII	5024137	5025051	915	-287	5024881	5025007	R144.17	linc-2	WBGene00219720	+	434	5024569	5024570	141	202	14.99	0.18
chrIII	5030956	5032059	1104	200	5031410	5031708	R144.15	R144.15	WBGene00195017	-	731	5031685	5031686	74	216	7.87	0.16
chrIII	5046878	5047617	740	-105	5046169	5047142	C45G9.7	C45G9.7	WBGene00016678	-	513	5047389	5047390	66	120	8.44	0.16
chrIII	5076792	5077582	791	-576	5077763	5080579	F54D8.3b.2	alh-1	WBGene00000107	+	503	5077293	5077294	85	166	10.87	0.19
chrIII	5077752	5078873	1122	-106	5078419	5080674	F54D8.3b.3	alh-1	WBGene00000107	+	503	5078253	5078254	235	456	30.05	0.36
chrIII	5080571	5081668	1098	-221	5080798	5080898	F54D8.7	F54D8.7	WBGene00195000	-	640	5081209	5081210	81	189	10.36	0.16
chrIII	5089359	5089919	561	3162	5086477	5086558	F54D8.8	F54D8.8	WBGene00199278	+	211	5089568	5089569	71	93	8.14	0.3
chrIII	5108602	5109195	594	-802	5109701	5130675	F21H11.2a	sax-2	WBGene00004728	+	315	5108915	5108916	87	121	10.45	0.13
chrIII	5128777	5130285	1509	6788	5130927	5136319	F21H11.3	tbx-2	WBGene00006543	-	490	5129265	5129266	73	241	8.05	0.13
chrIII	5135907	5136772	866	-20	5130927	5136319	F21H11.3	tbx-2	WBGene00006543	-	491	5136396	5136397	68	121	7.81	0.36
chrIII	5139710	5142799	3090	-3718	5144973	5144993	Y54H5A.6	21ur-15343	WBGene00174448	+	971	5140679	5140680	219	900	19.4	0.58
chrIII	5143892	5144981	1090	-536	5144973	5144993	Y54H5A.6	21ur-15343	WBGene00174448	+	672	5144562	5144563	69	188	5.93	0.29
chrIII	5145655	5147900	2246	1804	5144973	5144993	Y54H5A.6	21ur-15343	WBGene00174448	+	1351	5147004	5147005	127	526	13.45	0.26
chrIII	5180260	5181010	751	-30	5180665	5180841	K10D2.10	K10D2.10	WBGene00220017	+	394	5180652	5180653	215	311	25.61	0.38
chrIII	5181143	5181996	854	904	5180665	5180841	K10D2.10	K10D2.10	WBGene00220017	+	373	5181514	5181515	87	147	10.36	0.12
chrIII	5182627	5184041	1415	-2584	5185918	5188647	K10D2.2.2	pup-2	WBGene00019628	+	956	5183581	5183582	98	238	9.55	0.14
chrIII	5200119	5201007	889	-875	5196678	5199688	K10D2.6.1	emb-8	WBGene00001262	-	454	5200571	5200572	66	129	8.44	0.22
chrIII	5201030	5202121	1092	-1887	5196678	5199688	K10D2.6.1	emb-8	WBGene00001262	-	510	5201538	5201539	89	207	11.38	0.15
chrIII	5208502	5209265	764	319	5207560	5209203	ZC155.7	syx-16	WBGene00022534	-	459	5208959	5208960	158	191	19.17	0.18
chrIII	5210202	5211866	1665	-186	5211220	5211518	ZC155.8	ZC155.8	WBGene00195016	+	437	5210637	5210638	62	249	7.25	0.13
chrIII	5221794	5223348	1555	-3050	5225621	5226804	ZC155.1.1	nex-1	WBGene00003588	+	1093	5222885	5222886	189	382	16.5	0.2
chrIII	5224313	5226116	1804	-406	5225621	5226804	ZC155.1.1	nex-1	WBGene00003588	+	701	5225012	5225013	112	329	13.18	0.18
chrIII	5267088	5268101	1014	-214	5267809	5268781	ZC395.5	ZC395.5	WBGene00022597	+	533	5267619	5267620	128	219	13.37	0.18
chrIII	5294557	5295427	871	58	5294979	5295050	T15B12.t1	T15B12.t1	WBGene00023140	-	463	5295018	5295019	115	174	12.93	0.15
chrIII	5305475	5306301	827	-17	5305905	5305976	F52C9.t1	F52C9.t1	WBGene00023062	+	322	5305795	5305796	152	226	19.44	0.26
chrIII	5308223	5308894	672	-41	5308600	5311140	F52C9.7.2	mog-3	WBGene00003391	+	229	5308450	5308451	55	98	6.67	0.32
chrIII	5367878	5368726	849	-255	5364512	5368047	Y32H12A.3.2	dhs-9	WBGene00000973	-	474	5368350	5368351	251	319	29.96	0.35
chrIII	5372590	5374124	1535	-1041	5369055	5372316	Y32H12A.4.2	Y32H12A.4	WBGene00021312	-	484	5373072	5373073	156	341	19.41	0.19
chrIII	5374897	5375522	626	-2893	5369055	5372316	Y32H12A.4.2	Y32H12A.4	WBGene00021312	-	210	5375105	5375106	69	100	8.82	0.24
chrIII	5405408	5406174	767	-325	5406116	5408102	W03A5.2	W03A5.2	WBGene00020967	+	351	5405757	5405758	109	130	13.94	0.12
chrIII	5417826	5418553	728	1375	5416135	5419565	W03A5.7	dnj-24	WBGene00001042	-	277	5418101	5418102	78	109	9.97	0.23
chrIII	5421054	5422105	1052	-2014	5416135	5419565	W03A5.7	dnj-24	WBGene00001042	-	562	5421614	5421615	139	256	17.78	0.25
chrIII	5423620	5424805	1186	-4647	5416135	5419565	W03A5.7	dnj-24	WBGene00001042	-	884	5424502	5424503	55	150	6.36	0.44
chrIII	5434431	5435449	1019	-473	5431407	5434467	W03A5.4.2	W03A5.4	WBGene00020968	-	520	5434949	5434950	106	203	12.91	0.14
chrIII	5437268	5438605	1338	2695	5438826	5440632	W03A5.6	W03A5.6	WBGene00020970	-	323	5437589	5437590	57	191	7.29	0.12
chrIII	5442560	5443520	961	-127	5443167	5446508	F48E8.6	F48E8.6	WBGene00018612	+	467	5443025	5443026	133	207	15.91	0.16
chrIII	5449617	5450484	868	-55	5450106	5453138	F48E8.5.2	paa-1	WBGene00003901	+	477	5450092	5450093	74	131	8.94	0.24
chrIII	5453161	5454257	1097	103	5453606	5459668	F48E8.4	F48E8.4	WBGene00018611	+	431	5453590	5453591	49	156	6.27	0.16
chrIII	5501269	5502480	1212	13	5501861	5505481	R02F2.1c.1	R02F2.1	WBGene00019831	+	531	5501798	5501799	227	387	24.58	0.32
chrIII	5502517	5503882	1366	1309	5501890	5505481	R02F2.1c.2	R02F2.1	WBGene00019831	+	845	5503360	5503361	175	496	19.13	0.54
chrIII	5541503	5542572	1070	1130	5535658	5543168	D1044.6	D1044.6	WBGene00017031	-	635	5542136	5542137	137	266	12.52	0.16
chrIII	5546261	5547372	1112	-251	5547068	5550831	F09F7.5c.1	F09F7.5	WBGene00017302	+	264	5546523	5546524	71	183	8.89	0.14
chrIII	5549225	5550883	1659	2061	5551221	5552115	F09F7.6	F09F7.6	WBGene00017303	-	1267	5550490	5550491	47	210	5	0.3
chrIII	5551886	5552767	882	-211	5551221	5552115	F09F7.6	F09F7.6	WBGene00017303	-	551	5552435	5552436	251	366	32.1	0.52
chrIII	5552774	5553792	1019	-1168	5551221	5552115	F09F7.6	F09F7.6	WBGene00017303	-	310	5553082	5553083	133	253	16.62	0.24
chrIII	5563357	5564374	1018	-1159	5565025	5567384	F09F7.2a.1	mlc-3	WBGene00003371	+	531	5563886	5563887	49	150	5.85	0.24
chrIII	5564507	5565427	921	-58	5565025	5567384	F09F7.2a.1	mlc-3	WBGene00003371	+	461	5564966	5564967	82	139	8.56	0.32
chrIII	5570592	5571476	885	-2256	5568210	5568778	F09F7.8	nspb-12	WBGene00017305	-	439	5571029	5571030	65	116	8.31	0.3
chrIII	5571608	5572232	625	-2074	5573994	5576684	F09F7.1	molo-1	WBGene00017299	+	432	5572038	5572039	63	91	8.06	0.29
chrIII	5595107	5595951	845	-242	5595771	5598435	F56D2.7	ced-6	WBGene00000420	+	506	5595611	5595612	68	125	8.5	0.24
chrIII	5601737	5602603	867	129	5602041	5602188	C05D2.15	C05D2.15	WBGene00197666	+	425	5602160	5602161	97	159	10.91	0.13
chrIII	5603221	5604244	1024	-76	5600382	5603656	C05D2.6b	madf-11	WBGene00015468	-	546	5603765	5603766	150	244	18.31	0.21
chrIII	5619461	5620436	976	-1561	5621510	5621558	C05D2.13	C05D2.13	WBGene00196287	+	498	5619957	5619958	167	235	21.05	0.22
chrIII	5620604	5621880	1277	-268	5621510	5621558	C05D2.13	C05D2.13	WBGene00196287	+	811	5621413	5621414	182	384	18.35	0.25
chrIII	5623156	5624708	1553	-1082	5625014	5632319	C05D2.1a	daf-4	WBGene00000900	+	394	5623548	5623549	173	324	20.9	0.26
chrIII	5653178	5654248	1071	255	5653866	5653968	C05H8.3	C05H8.3	WBGene00045089	-	542	5653718	5653719	55	164	6.56	0.16
chrIII	5664976	5667792	2817	2012	5664372	5676077	F54E7.3b.2	par-3	WBGene00003918	+	492	5665466	5665467	138	619	16.14	0.34
chrIII	5687912	5688871	960	-4293	5682346	5684098	F54E7.7	rcn-1	WBGene00004321	-	447	5688357	5688358	152	220	19.44	0.2
chrIII	5707760	5709070	1311	914	5708192	5709329	B0336.11b	hpo-28	WBGene00015148	-	440	5708198	5708199	62	192	7.04	0.15
chrIII	5710515	5711356	842	-426	5710062	5710509	B0336.12	B0336.12	WBGene00015149	-	370	5710883	5710884	181	268	20.92	0.22
chrIII	5714830	5716113	1284	-641	5716113	5717583	B0336.2.1	arf-1.2	WBGene00000182	+	850	5715678	5715679	112	313	12.92	0.27
chrIII	5721542	5722407	866	-875	5722850	5727114	B0336.1	wrm-1	WBGene00006943	+	453	5721993	5721994	58	129	5.95	0.45
chrIII	5757176	5758123	948	2110	5755539	5765815	B0244.2	ida-1	WBGene00002048	+	457	5757631	5757632	100	162	12.29	0.13
chrIII	5763845	5764817	973	-1967	5762282	5762364	B0244.13	B0244.13	WBGene00196359	-	347	5764190	5764191	84	185	8.33	0.12
chrIII	5785293	5785994	702	-509	5782736	5785134	Y37B11A.3	Y37B11A.3	WBGene00021345	-	409	5785700	5785701	90	128	11.51	0.13
chrIII	5809935	5810382	448	-2683	5812842	5812967	R12B2.12	R12B2.12	WBGene00200251	+	252	5810185	5810186	57	72	7.29	0.3
chrIII	5840016	5842399	2384	-3378	5837716	5837829	W04D12.2	W04D12.2	WBGene00220119	-	1962	5841976	5841977	100	479	11.1	0.28
chrIII	5842735	5844541	1807	-5809	5837716	5837829	W04D12.2	W04D12.2	WBGene00220119	-	1369	5844102	5844103	71	323	7.28	0.18
chrIII	5845128	5846084	957	7663	5848839	5853269	F01F1.7	ddx-23	WBGene00017162	-	482	5845608	5845609	107	223	12.51	0.18
chrIII	5873956	5876577	2622	1203	5874679	5876470	F01F1.12b.1	aldo-2	WBGene00017166	-	1944	5875898	5875899	127	536	15.64	0.29
chrIII	5897254	5898109	856	-1668	5890399	5896013	C28H8.6c	pxl-1	WBGene00016197	-	451	5897703	5897704	84	127	10.45	0.24
chrIII	5905840	5907402	1563	-423	5907044	5908423	C28H8.4.2	C28H8.4	WBGene00016195	+	342	5906180	5906181	58	211	6.28	0.25
chrIII	5914331	5915636	1306	-1851	5916835	5916938	C28H8.14	C28H8.14	WBGene00219838	+	495	5914824	5914825	94	212	10.57	0.13
chrIII	5917254	5918240	987	560	5917628	5918307	C28H8.11c.2	tdo-2	WBGene00016201	-	632	5917884	5917885	52	136	6.39	0.26
chrIII	5919466	5920540	1075	-48	5918808	5919955	C28H8.11b.1	tdo-2	WBGene00016201	-	722	5920186	5920187	157	314	17.62	0.23
chrIII	5920976	5922787	1812	-1305	5923187	5924431	C28H8.2	C28H8.2	WBGene00016193	+	1391	5922365	5922366	65	261	7.6	0.13
chrIII	5930483	5932144	1662	-116	5931430	5931560	EGAP1.4	EGAP1.4	WBGene00197245	+	381	5930862	5930863	49	205	6.27	0.2
chrIII	5937579	5941079	3501	-915	5940244	5943834	F25B5.4c.3	ubq-1	WBGene00006727	+	2995	5940572	5940573	201	979	22.12	0.55
chrIII	5948125	5949112	988	25	5946217	5948644	F25B5.6a	F25B5.6	WBGene00017777	-	525	5948648	5948649	98	180	10.05	0.12
chrIII	5949586	5950515	930	-83	5950134	5953571	F25B5.3c.1	F25B5.3	WBGene00017775	+	305	5949889	5949890	56	139	6.17	0.3
chrIII	5965705	5966481	777	-323	5966416	5971511	F25B5.1b	dct-6	WBGene00017773	+	324	5966027	5966028	87	145	9.75	0.12
chrIII	5980080	5980912	833	23	5980384	5980519	T04C9.10	T04C9.10	WBGene00199937	-	377	5980455	5980456	63	110	8.06	0.32
chrIII	5980920	5982009	1090	-47	5976783	5981417	T04C9.6b.1	frm-2	WBGene00001489	-	672	5981590	5981591	94	214	12.02	0.16
chrIII	5982756	5983568	813	-1035	5976783	5982127	T04C9.6a.4	frm-2	WBGene00001489	-	365	5983119	5983120	97	156	11.12	0.14
chrIII	5988686	5989751	1066	-134	5989353	5989491	T04C9.8	T04C9.8	WBGene00198737	+	734	5989418	5989419	59	179	7.04	0.13
chrIII	5989883	5990801	919	989	5989353	5989491	T04C9.8	T04C9.8	WBGene00198737	+	485	5990366	5990367	56	134	7.16	0.17
chrIII	5990910	5992587	1678	-131	5991880	5992230	T04C9.2	T04C9.2	WBGene00020210	+	285	5991193	5991194	40	201	4.77	0.26
chrIII	5999259	6000201	943	2927	5996803	5996854	T04C9.13	T04C9.13	WBGene00220057	+	486	5999743	5999744	89	163	11.38	0.14
chrIII	6116453	6118195	1743	-993	6114482	6116331	T17E9.2a	nmt-1	WBGene00020549	-	888	6117339	6117340	46	219	5.42	0.25
chrIII	6136532	6137963	1432	-971	6124162	6136276	Y42G9A.4d	mvk-1	WBGene00021534	-	896	6137426	6137427	59	215	7.54	0.14
chrIII	6138049	6139011	963	-2254	6124162	6136276	Y42G9A.4d	mvk-1	WBGene00021534	-	434	6138481	6138482	57	142	7.29	0.16
chrIII	6139679	6140745	1067	-3936	6124162	6136276	Y42G9A.4d	mvk-1	WBGene00021534	-	382	6140059	6140060	64	183	8.18	0.15
chrIII	6144135	6146465	2331	115	6141965	6145415	Y42G9A.6b.2	wht-7	WBGene00021535	-	1289	6145422	6145423	89	571	10.21	0.37
chrIII	6149413	6150354	942	-98	6149982	6154933	Y42G9A.1	Y42G9A.1	WBGene00021531	+	442	6149853	6149854	122	199	12.09	0.15
chrIII	6168544	6169481	938	-458	6164919	6168554	F42A10.4b.2	efk-1	WBGene00001160	-	441	6168983	6168984	130	204	15.2	0.15
chrIII	6169845	6170723	879	-1730	6164919	6168554	F42A10.4b.2	efk-1	WBGene00001160	-	413	6170256	6170257	100	173	12.71	0.18
chrIII	6171086	6171905	820	1304	6171147	6172800	F42A10.5.1	F42A10.5	WBGene00018341	-	415	6171499	6171500	67	117	8.32	0.26
chrIII	6172494	6173593	1100	-241	6171147	6172802	F42A10.5.2	F42A10.5	WBGene00018341	-	645	6173137	6173138	50	147	5.62	0.4
chrIII	6179984	6180909	926	-1744	6177915	6178702	F42A10.7.2	F42A10.7	WBGene00018343	-	423	6180405	6180406	98	169	11.94	0.15
chrIII	6198251	6199623	1373	35	6198902	6202627	C23G10.4b.1	rpn-2	WBGene00004459	+	547	6198796	6198797	106	245	10.51	0.13
chrIII	6231674	6232491	818	-2679	6224430	6229403	T12A2.15a	esyt-2	WBGene00020443	-	420	6232092	6232093	86	147	11	0.14
chrIII	6278083	6279361	1279	-365	6276009	6278357	C18F10.7a.1	C18F10.7	WBGene00015978	-	468	6278549	6278550	137	244	16.35	0.15
chrIII	6279536	6280767	1232	-231	6280383	6283119	F47D12.4c.2	hmg-1.2	WBGene00001972	+	766	6280300	6280301	205	577	24.67	0.71
chrIII	6302656	6303983	1328	-102	6299330	6303217	F47D12.9a.3	F47D12.9	WBGene00018564	-	832	6303486	6303487	208	552	26.6	0.56
chrIII	6339732	6340934	1203	-105	6338508	6340228	C56G2.6a.2	let-767	WBGene00002891	-	451	6340181	6340182	112	233	13.1	0.14
chrIII	6341781	6342675	895	-301	6340113	6341927	C56G2.7.2	C56G2.7	WBGene00016981	-	453	6342232	6342233	115	162	11.21	0.15
chrIII	6344445	6345320	876	-1595	6342386	6343287	C56G2.9	C56G2.9	WBGene00016982	-	399	6344842	6344843	131	299	14.11	0.25
chrIII	6345635	6346600	966	-858	6346976	6348056	C56G2.3	C56G2.3	WBGene00016978	+	481	6346114	6346115	161	213	17.44	0.15
chrIII	6348383	6349222	840	5	6348659	6348808	C56G2.18	C56G2.18	WBGene00197633	-	408	6348789	6348790	70	128	7.06	0.45
chrIII	6358494	6363310	4817	683	6360219	6360385	C56G2.21	C56G2.21	WBGene00219865	+	1803	6360295	6360296	124	1126	8.63	0.21
chrIII	6374659	6375587	929	78	6375045	6375184	C16A3.15	C16A3.15	WBGene00200702	+	478	6375135	6375136	188	254	22.35	0.27
chrIII	6396215	6397334	1120	-86	6396637	6396688	C16A3.14	C16A3.14	WBGene00196070	-	709	6396922	6396923	79	201	9.62	0.16
chrIII	6397930	6398541	612	-246	6398482	6398502	C16A3.12	21ur-15082	WBGene00171286	+	348	6398276	6398277	77	113	9.01	0.16
chrIII	6401686	6403068	1383	3895	6398482	6398502	C16A3.12	21ur-15082	WBGene00171286	+	901	6402585	6402586	124	357	14.8	0.24
chrIII	6403542	6404460	919	-3128	6407129	6410018	C05D11.4	let-756	WBGene00002881	+	474	6404014	6404015	80	139	10.23	0.16
chrIII	6404690	6405606	917	-1981	6407129	6410018	C05D11.4	let-756	WBGene00002881	+	497	6405185	6405186	83	178	9.52	0.15
chrIII	6411033	6412007	975	39	6410036	6411559	C05D11.5	C05D11.5	WBGene00015483	-	501	6411532	6411533	93	165	10.07	0.16
chrIII	6418119	6419705	1587	545	6415779	6419457	C05D11.7a.1	C05D11.7	WBGene00015484	-	483	6418600	6418601	121	263	13.35	0.15
chrIII	6419779	6423536	3758	54	6415779	6421712	C05D11.7a.2	C05D11.7	WBGene00015484	-	511	6420288	6420289	139	1090	16.39	0.9
chrIII	6441505	6443301	1797	419	6440145	6442822	C05D11.11b.3	mel-32	WBGene00003214	-	910	6442413	6442414	66	310	6.23	0.13
chrIII	6443959	6445096	1138	-556	6443075	6443971	C05D11.13	C05D11.13	WBGene00015488	-	501	6444458	6444459	160	275	17.99	0.22
chrIII	6447166	6448156	991	-718	6444692	6446943	C05D11.12.2	let-721	WBGene00002855	-	517	6447681	6447682	117	260	14.28	0.27
chrIII	6453270	6454208	939	-742	6454481	6457306	T26A5.5b.2	jhdm-1	WBGene00020821	+	505	6453773	6453774	103	164	12.82	0.14
chrIII	6456202	6456985	784	2110	6454483	6457306	T26A5.5b.1	jhdm-1	WBGene00020821	+	379	6456579	6456580	66	109	8.01	0.32
chrIII	6463628	6464947	1320	0	6464287	6464567	T26A5.10	T26A5.10	WBGene00198530	+	528	6464154	6464155	185	531	20.03	0.35
chrIII	6505457	6506271	815	-2268	6508132	6509502	F23F12.12	F23F12.12	WBGene00017756	+	247	6505702	6505703	64	142	8.18	0.13
chrIII	6508892	6509878	987	1253	6508132	6509502	F23F12.12	F23F12.12	WBGene00017756	+	496	6509386	6509387	58	139	6.28	0.4
chrIII	6536930	6537630	701	-285	6534467	6536995	C09E7.4	C09E7.4	WBGene00015638	-	442	6537370	6537371	71	129	9.08	0.13
chrIII	6551005	6552235	1231	-342	6546724	6551278	C09E7.7.2	C09E7.7	WBGene00015641	-	873	6551876	6551877	142	263	18.16	0.21
chrIII	6577095	6577881	787	1273	6577827	6578761	F27B3.6	F27B3.6	WBGene00017848	-	387	6577480	6577481	87	100	11.13	0.44
chrIII	6604183	6607003	2821	2513	6606250	6608106	F20H11.3.1	mdh-2	WBGene00003162	-	2040	6606221	6606222	87	528	9.38	0.25
chrIII	6694763	6695787	1025	-238	6695513	6703996	F37A4.7b	rbf-1	WBGene00004316	+	455	6695216	6695217	57	154	5.38	0.51
chrIII	6742301	6743308	1008	-117	6742922	6743160	K07E12.6	K07E12.6	WBGene00200938	+	706	6743005	6743006	56	143	6.68	0.25
chrIII	6816615	6817457	843	-25	6816643	6817011	F28F5.4	F28F5.4	WBGene00043297	-	420	6817033	6817034	104	142	10.14	0.26
chrIII	6817666	6818562	897	-1103	6816643	6817011	F28F5.4	F28F5.4	WBGene00043297	-	468	6818132	6818133	94	155	11.2	0.12
chrIII	6819330	6820821	1492	-258	6819699	6819817	F28F5.11	F28F5.11	WBGene00197100	-	992	6820320	6820321	72	218	6.58	0.44
chrIII	6848068	6849226	1159	408	6847316	6849055	R13F6.5	dhhc-5	WBGene00020066	-	398	6848464	6848465	61	149	6.95	0.45
chrIII	6849841	6850644	804	-1009	6851252	6853131	R13F6.3	srv-1	WBGene00005712	+	525	6850364	6850365	73	155	8.44	0.14
chrIII	6857094	6858108	1015	-797	6853108	6856804	R13F6.6c	zak-1	WBGene00006971	-	499	6857591	6857592	127	244	16.22	0.23
chrIII	6863603	6864568	966	-116	6860963	6863969	R13F6.9	sma-3	WBGene00004857	-	475	6864076	6864077	122	199	14.89	0.15
chrIII	6870729	6873229	2501	-1069	6873048	6873707	K04C2.3a.3	K04C2.3	WBGene00019381	+	468	6871195	6871196	149	475	15.56	0.22
chrIII	6894774	6896264	1491	-2496	6898015	6900603	T07E3.4a	T07E3.4	WBGene00020315	+	553	6895325	6895326	100	269	12.79	0.17
chrIII	6897469	6898199	731	-181	6898015	6900603	T07E3.4a	T07E3.4	WBGene00020315	+	331	6897798	6897799	58	98	7.42	0.4
chrIII	6898204	6899091	888	631	6898016	6900603	T07E3.4b.1	T07E3.4	WBGene00020315	+	412	6898614	6898615	63	115	7.52	0.51
chrIII	6960869	6961786	918	-385	6959110	6960942	F57B9.10b.2	rpn-6.1	WBGene00004462	-	426	6961293	6961294	148	205	16.3	0.15
chrIII	6961869	6962659	791	-56	6962320	6963320	F57B9.1	F57B9.1	WBGene00018996	+	345	6962212	6962213	66	124	7.47	0.24
chrIII	6969464	6970853	1390	615	6969543	6970019	F31E3.12	F31E3.12	WBGene00219317	+	469	6969931	6969932	59	202	7.04	0.14
chrIII	6978450	6979589	1140	-862	6979882	6981788	F31E3.1.2	ceh-20	WBGene00000443	+	620	6979068	6979069	185	384	17.45	0.28
chrIII	6987850	6988697	848	-1897	6990171	7002311	C06E8.3d	prk-1	WBGene00004182	+	347	6988195	6988196	96	214	12.28	0.22
chrIII	6988876	6990353	1478	-556	6990171	7002311	C06E8.3d	prk-1	WBGene00004182	+	419	6989293	6989294	44	194	5.63	0.16
chrIII	6990845	6992064	1220	1209	6990245	7002286	C06E8.3c	prk-1	WBGene00004182	+	731	6991574	6991575	74	197	9.27	0.14
chrIII	6992223	6993933	1711	-1083	6994161	6994303	C06E8.6	C06E8.6	WBGene00195582	+	496	6992717	6992718	87	320	9.6	0.16
chrIII	7029875	7031251	1377	65	7030557	7030628	F11H8.t1	F11H8.t1	WBGene00022985	-	672	7030545	7030546	146	320	15.25	0.21
chrIII	7067149	7068057	909	-163	7065437	7067440	R01H2.5	ger-1	WBGene00019813	-	424	7067571	7067572	114	164	11.7	0.16
chrIII	7106599	7107509	911	-594	7105441	7106460	B0280.6	B0280.6	WBGene00023224	-	490	7107087	7107088	97	153	12.4	0.13
chrIII	7140186	7142709	2524	56	7141391	7141499	B0280.15	sls-2.16	WBGene00004848	+	2021	7142205	7142206	90	375	9.23	0.14
chrIII	7153647	7154295	649	-201	7145816	7153770	K04G7.3a	ogt-1	WBGene00003858	-	268	7153913	7153914	62	102	7.93	0.24
chrIII	7155019	7156196	1178	-1837	7145816	7153770	K04G7.3a	ogt-1	WBGene00003858	-	800	7155817	7155818	96	239	12.28	0.18
chrIII	7162001	7162813	813	-287	7162694	7164960	K04G7.1.1	K04G7.1	WBGene00019400	+	379	7162378	7162379	93	112	11.17	0.36
chrIII	7165350	7167514	2165	-1406	7167838	7170992	F37C12.7	acs-4	WBGene00018152	+	509	7165857	7165858	184	581	22.14	0.48
chrIII	7179380	7180239	860	-203	7178693	7179606	F37C12.9.2	rps-14	WBGene00004483	-	444	7179822	7179823	84	111	10.74	0.33
chrIII	7181507	7182362	856	-56	7181991	7184436	F37C12.2.3	epg-4	WBGene00018150	+	437	7181942	7181943	79	119	9.62	0.29
chrIII	7183639	7184590	952	-233	7184348	7187865	F37C12.1	F37C12.1	WBGene00018149	+	496	7184133	7184134	206	253	21.13	0.2
chrIII	7187984	7188870	887	-27	7187846	7188400	F37C12.10	F37C12.10	WBGene00018153	-	522	7188504	7188505	45	110	5.75	0.45
chrIII	7207648	7208497	850	-359	7208432	7209862	R151.3.2	rpl-6	WBGene00004417	+	416	7208062	7208063	133	140	17.01	0.12
chrIII	7215280	7216025	746	305	7215795	7215958	R151.15	R151.15	WBGene00197486	-	505	7215783	7215784	47	102	5.63	0.44
chrIII	7216590	7217668	1079	-19	7217055	7217110	R151.14	R151.14	WBGene00196459	-	485	7217073	7217074	153	354	16.88	0.3
chrIII	7271655	7274234	2580	-1801	7268414	7271143	B0361.5a	psd-1	WBGene00015159	-	523	7272176	7272177	303	697	38.75	0.36
chrIII	7280839	7281755	917	-107	7281404	7283956	B0361.3.1	B0361.3	WBGene00015157	+	459	7281296	7281297	104	164	9.81	0.24
chrIII	7295505	7298562	3058	2609	7298348	7299643	B0361.9	B0361.9	WBGene00015163	-	1731	7297234	7297235	92	597	10.61	0.24
chrIII	7299185	7301316	2132	-607	7298348	7299643	B0361.9	B0361.9	WBGene00015163	-	1192	7300375	7300376	158	554	18.41	0.4
chrIII	7304766	7306096	1331	-547	7305978	7308364	B0361.2b	B0361.2	WBGene00015156	+	955	7305719	7305720	56	194	6.18	0.24
chrIII	7319166	7320036	871	-47	7316160	7319554	F56C9.8	F56C9.8	WBGene00018952	-	409	7319573	7319574	88	148	11.25	0.13
chrIII	7321801	7322544	744	-2618	7316160	7319554	F56C9.8	F56C9.8	WBGene00018952	-	298	7322097	7322098	66	111	8.44	0.23
chrIII	7334676	7337356	2681	-569	7336585	7338761	F56C9.1.1	gsp-2	WBGene00001748	+	622	7335296	7335297	146	596	17.5	0.36
chrIII	7358226	7359293	1068	311	7357662	7359071	F08F8.4	F08F8.4	WBGene00017269	-	497	7358721	7358722	206	334	22.31	0.25
chrIII	7374515	7377066	2552	-1065	7370149	7374725	T20B12.6b	mml-1	WBGene00003378	-	1953	7376466	7376467	225	894	22.69	0.66
chrIII	7381173	7382359	1187	-170	7379142	7381596	T20B12.8	hmg-4	WBGene00001974	-	717	7381888	7381889	138	230	15.82	0.19
chrIII	7453290	7454263	974	-235	7454012	7455982	Y69F12A.2a.2	alh-12	WBGene00000118	+	517	7453805	7453806	140	257	17.9	0.28
chrIII	7463407	7464133	727	-68	7463838	7465238	H14A12.3	H14A12.3	WBGene00019196	+	324	7463729	7463730	55	96	6.87	0.47
chrIII	7465068	7466042	975	-74	7465629	7467634	H14A12.2b.5	fum-1	WBGene00001503	+	388	7465454	7465455	67	150	7.84	0.15
chrIII	7489834	7490856	1023	-1270	7479681	7489075	K07D8.1	mup-4	WBGene00003497	-	457	7490289	7490290	46	143	5.36	0.26
chrIII	7494591	7495495	905	-31	7494873	7495012	C07H6.17	C07H6.17	WBGene00199514	-	443	7495032	7495033	71	135	7.41	0.36
chrIII	7497529	7499297	1769	-579	7495705	7497834	C07H6.5.2	cgh-1	WBGene00000479	-	914	7498441	7498442	147	453	16.82	0.3
chrIII	7520369	7521371	1003	-65	7518634	7520805	C07H6.8.1	cux-7	WBGene00000854	-	479	7520846	7520847	150	239	18.55	0.21
chrIII	7543941	7544807	867	690	7543476	7545064	R13A5.17	linc-57	WBGene00219719	-	470	7544409	7544410	73	109	9.34	0.45
chrIII	7544875	7545727	853	-146	7545057	7545155	R13A5.14	mir-231	WBGene00003324	-	488	7545361	7545362	72	132	7.94	0.26
chrIII	7559602	7560589	988	-2076	7562172	7564529	R13A5.4	lgc-12	WBGene00020048	+	517	7560117	7560118	143	242	13.71	0.16
chrIII	7565806	7566681	876	-169	7566413	7567489	R13A5.3	ttr-32	WBGene00020047	+	413	7566217	7566218	85	129	10.87	0.17
chrIII	7569818	7571059	1242	-305	7567467	7570133	R13A5.7	R13A5.7	WBGene00020050	-	752	7570568	7570569	193	411	19.13	0.31
chrIII	7572177	7573384	1208	50	7572105	7572831	R13A5.8.2	rpl-9	WBGene00004420	-	816	7572991	7572992	65	185	7.04	0.17
chrIII	7583730	7584577	848	-27	7584181	7591534	R13A5.1c	cup-5	WBGene00000846	+	369	7584097	7584098	43	108	5.5	0.43
chrIII	7617136	7618102	967	653	7616966	7617548	T04A6.1b	T04A6.1	WBGene00020200	+	502	7617636	7617637	124	184	12.09	0.12
chrIII	7643805	7644857	1053	-1228	7641034	7643103	ZK783.2.2	upp-1	WBGene00022817	-	487	7644290	7644291	111	224	14.19	0.18
chrIII	7658913	7660044	1132	383	7659803	7659862	C18H2.7	C18H2.7	WBGene00201519	-	585	7659496	7659497	102	240	7.75	0.17
chrIII	7709722	7711384	1663	-1081	7700134	7709472	C03B8.4	lin-13	WBGene00003002	-	1351	7711071	7711072	231	492	23.29	0.34
chrIII	7711423	7712437	1015	-400	7712330	7717312	C03B8.3	C03B8.3	WBGene00015386	+	587	7712008	7712009	67	138	8.57	0.25
chrIII	7716345	7717172	828	592	7716166	7716446	C03B8.2	C03B8.2	WBGene00015385	+	362	7716705	7716706	63	118	7.52	0.29
chrIII	7718219	7718763	545	2325	7716166	7716446	C03B8.2	C03B8.2	WBGene00015385	+	244	7718461	7718462	173	194	22.12	0.2
chrIII	7718946	7719891	946	3252	7716166	7716446	C03B8.2	C03B8.2	WBGene00015385	+	515	7719459	7719460	61	132	7.8	0.25
chrIII	7722731	7724922	2192	-2345	7726172	7727858	ZK112.3	ZK112.3	WBGene00022659	+	1223	7723952	7723953	224	636	25.69	0.6
chrIII	7725097	7727256	2160	4	7726172	7727858	ZK112.3	ZK112.3	WBGene00022659	+	457	7725552	7725553	64	377	5.94	0.15
chrIII	7733200	7734953	1754	2689	7731387	7737706	ZK112.2	ncl-1	WBGene00003559	+	1297	7734495	7734496	51	273	4.66	0.25
chrIII	7735269	7736522	1254	3760	7738085	7739656	ZK112.5	ZK112.5	WBGene00022661	-	947	7736214	7736215	43	170	4.61	0.36
chrIII	7758359	7759226	868	62	7758730	7761273	ZK112.1	pcp-1	WBGene00003956	+	324	7758681	7758682	62	140	6.36	0.26
chrIII	7761923	7762537	615	1373	7761989	7763603	ZC97.1b	mtx-2	WBGene00022516	-	383	7762304	7762305	89	127	10.98	0.14
chrIII	7778231	7778963	733	-2570	7774689	7776027	C08C3.2	bath-15	WBGene00015590	-	430	7778659	7778660	94	139	11.22	0.13
chrIII	7780298	7781219	922	2695	7776907	7783454	C08C3.3	mab-5	WBGene00003102	-	349	7780645	7780646	60	167	5.66	0.22
chrIII	7854188	7855012	825	-518	7855118	7855646	ZK652.4.1	rpl-35	WBGene00004449	+	451	7854637	7854638	69	115	8.82	0.26
chrIII	7879955	7880986	1032	-1631	7877212	7878839	C02C2.5	C02C2.5	WBGene00015334	-	473	7880426	7880427	145	246	16.31	0.19
chrIII	7891592	7892791	1200	-159	7892351	7894625	ZK688.3.1	fahd-1	WBGene00022798	+	377	7891967	7891968	103	289	11.52	0.23
chrIII	7911396	7912255	860	-195	7910759	7911630	ZK688.7	ZK688.7	WBGene00022802	-	392	7911786	7911787	237	293	30.31	0.31
chrIII	7948565	7949680	1116	284	7948838	7950067	C29E4.1	col-90	WBGene00000665	+	642	7949205	7949206	45	158	4.62	0.44
chrIII	7972793	7974796	2004	69	7973725	7977325	F54H12.1b	aco-2	WBGene00000041	+	1365	7974156	7974157	198	780	19.3	0.58
chrIII	7977827	7979186	1360	35	7978471	7978545	C06G4.7	C06G4.7	WBGene00199731	+	956	7978781	7978782	217	424	23.46	0.34
chrIII	8020660	8021479	820	37	8021034	8021107	F44B9.11	F44B9.11	WBGene00202107	-	385	8021043	8021044	51	104	6.44	0.46
chrIII	8021801	8022659	859	-233	8022463	8025197	F44B9.2	F44B9.2	WBGene00018407	+	453	8022252	8022253	65	122	7.9	0.26
chrIII	8092827	8093642	816	-350	8093585	8096307	K06H7.2	K06H7.2	WBGene00019456	+	363	8093188	8093189	97	126	11.82	0.22
chrIII	8100630	8101556	927	-133	8101226	8101315	C14B9.15	C14B9.15	WBGene00219815	+	466	8101094	8101095	151	197	15.77	0.17
chrIII	8109125	8110011	887	-35	8109603	8109724	C14B9.t2	C14B9.t2	WBGene00022924	+	415	8109538	8109539	67	120	8.34	0.29
chrIII	8123999	8124867	869	1042	8111166	8125475	C14B9.6b	gei-8	WBGene00001565	-	481	8124478	8124479	73	125	9.22	0.23
chrIII	8124925	8126342	1418	-158	8111166	8125475	C14B9.6b	gei-8	WBGene00001565	-	433	8125356	8125357	90	287	11.15	0.2
chrIII	8126573	8127538	966	-1580	8111166	8125475	C14B9.6b	gei-8	WBGene00001565	-	507	8127078	8127079	134	204	13.28	0.15
chrIII	8127718	8128629	912	2053	8129550	8130227	C14B9.7.2	rpl-21	WBGene00004433	-	502	8128218	8128219	70	142	8.9	0.14
chrIII	8129521	8130861	1341	36	8129550	8130227	C14B9.7.2	rpl-21	WBGene00004433	-	943	8130462	8130463	63	172	7.37	0.29
chrIII	8133011	8133992	982	-163	8133665	8136649	C14B9.2	C14B9.2	WBGene00015752	+	489	8133498	8133499	135	209	15.48	0.15
chrIII	8157833	8158889	1057	-116	8155990	8158245	D2007.5.2	atg-13	WBGene00017045	-	675	8158506	8158507	91	169	9.18	0.25
chrIII	8163562	8164369	808	-411	8164377	8172704	C50C3.6	prp-8	WBGene00004187	+	402	8163962	8163963	90	131	9.35	0.26
chrIII	8226968	8228744	1777	-7	8227863	8228045	C02F5.15	C02F5.15	WBGene00219795	+	586	8227552	8227553	199	556	19.4	0.41
chrIII	8229155	8230054	900	-120	8229725	8232561	C02F5.7b.2	C02F5.7	WBGene00015350	+	444	8229597	8229598	113	153	10.33	0.29
chrIII	8242577	8243442	866	-6	8240878	8243003	C02F5.12	C02F5.12	WBGene00015352	-	386	8242961	8242962	129	217	14.51	0.19
chrIII	8263160	8264118	959	25	8262361	8263664	F09G8.6	col-91	WBGene00000666	-	453	8263611	8263612	73	165	7.85	0.14
chrIII	8265030	8265934	905	-580	8266062	8267836	F09G8.3	mrps-9	WBGene00017319	+	436	8265464	8265465	89	145	10.21	0.15
chrIII	8267989	8268907	919	-91	8267947	8268357	F09G8.7	F09G8.7	WBGene00017321	-	456	8268443	8268444	125	195	15.89	0.16
chrIII	8287239	8288194	956	-65	8287782	8287922	F10E9.16	F10E9.16	WBGene00199613	+	552	8287789	8287790	56	140	6.85	0.24
chrIII	8290824	8292241	1418	-140	8291333	8291392	F10E9.13	F10E9.13	WBGene00195649	-	359	8291181	8291182	75	269	8.28	0.14
chrIII	8309936	8310834	899	-620	8311005	8312587	F10E9.3.1	F10E9.3	WBGene00017355	+	447	8310381	8310382	121	165	15.47	0.16
chrIII	8354351	8355672	1322	162	8351249	8355174	R05D3.7.1	unc-116	WBGene00006840	-	469	8354818	8354819	160	347	19.49	0.25
chrIII	8356021	8357152	1132	-1410	8351249	8355176	R05D3.7.2	unc-116	WBGene00006840	-	625	8356644	8356645	111	281	11.8	0.22
chrIII	8357887	8358791	905	-286	8358625	8362445	R05D3.4b	rfp-1	WBGene00007008	+	451	8358336	8358337	72	127	8.4	0.3
chrIII	8370473	8372019	1547	834	8371944	8372080	R05D3.13	R05D3.13	WBGene00196470	-	333	8370804	8370805	140	365	15.56	0.28
chrIII	8411533	8412713	1181	2627	8409496	8412019	ZK353.9.2	ZK353.9	WBGene00022704	+	593	8412124	8412125	118	284	15.09	0.28
chrIII	8424496	8425745	1250	-1219	8426340	8428582	ZK1236.2	cec-1	WBGene00000414	+	505	8424999	8425000	271	657	33.02	1.23
chrIII	8443611	8445332	1722	-862	8439468	8443609	ZK1236.7a.1	ZK1236.7	WBGene00022865	-	502	8444111	8444112	60	323	7.19	0.19
chrIII	8446309	8447497	1189	6	8443917	8446909	C30C11.4.1	C30C11.4	WBGene00016250	-	717	8447024	8447025	143	249	16.08	0.16
[truncated: 3,397 more rows]

## Sheet: 2
Chromosome	PeakStart	PeakEnd	Peak length	Distance	GeneStart	GeneEnd	ClosestTSS_ID	Symbol	WB Gene ID	Strand	summit	summit start	summnit end	Height of the summit	tags	log10 p value	fold_enrichment	FDR(%)
chrI	3554	4321	768	-28	3747	3909	Y74C9A.6	Y74C9A.6	WBGene00023193	-	390	3942	3943	38	66	58.26	5.21	0.14
chrI	10911	11664	754	-207	11495	16793	Y74C9A.2.2	nlp-40	WBGene00022276	+	352	11261	11262	31	74	86.33	4.25	0.06
chrI	33571	34226	656	-1416	27779	32482	Y74C9A.5.1	sesn-1	WBGene00022279	-	298	33867	33868	50	85	159.8	6.86	0.06
chrI	39543	40267	725	-3828	43733	44677	Y74C9A.1	Y74C9A.1	WBGene00022275	+	344	39885	39886	60	93	160.87	7.92	0.06
chrI	41194	41790	597	-2241	43733	44677	Y74C9A.1	Y74C9A.1	WBGene00022275	+	226	41418	41419	42	63	62.4	4.91	0.13
chrI	69832	70581	750	-1651	71858	81071	Y48G1C.2.1	csk-1	WBGene00000812	+	326	70156	70157	46	84	97.09	5.55	0.06
chrI	110366	111094	729	41	110551	110771	F53G12.16	F53G12.16	WBGene00199899	-	369	110733	110734	59	75	96	8.09	0.06
chrI	129618	131313	1696	1768	128697	134065	F53G12.5a.1	mex-3	WBGene00003229	+	1317	130933	130934	48	229	431.89	6.58	0
chrI	137531	138168	638	4	137845	144565	F53G12.3	duox-2	WBGene00018771	+	238	137767	137768	45	60	66.13	6.17	0.12
chrI	153746	154542	797	706	146488	154850	F56C11.1	bli-3	WBGene00000253	-	425	154169	154170	49	76	83.13	6.72	0.06
chrI	168445	169223	779	-2015	160172	166819	F56C11.2	ptr-11	WBGene00004225	-	439	168882	168883	46	76	75.07	5.89	0.09
chrI	279601	280442	842	-98	280120	280445	C53D5.3	C53D5.3	WBGene00016904	+	387	279986	279987	109	169	451.99	12.9	0
chrI	290223	290900	678	-653	291215	305460	C53D5.1a	C53D5.1	WBGene00016902	+	274	290495	290496	59	78	121.95	8.09	0.05
chrI	295780	296445	666	749	295363	305460	C53D5.1b	C53D5.1	WBGene00016902	+	258	296036	296037	29	66	79.84	3.98	0.09
chrI	297431	299016	1586	2860	295363	305460	C53D5.1b	C53D5.1	WBGene00016902	+	1200	298629	298630	73	180	191.44	8.59	0.03
chrI	299425	300192	768	-1387	301196	305460	C53D5.1d	C53D5.1	WBGene00016902	+	435	299858	299859	38	68	64.11	5.21	0.13
chrI	314853	316401	1549	-636	310980	314991	C53D5.6.2	imb-3	WBGene00002077	-	746	315597	315598	73	249	598.7	10.01	0
chrI	381164	382963	1800	-159	379073	381904	R119.4.2	pqn-59	WBGene00004143	-	500	381662	381663	179	362	1150.83	24.55	0
chrI	394993	395745	753	-954	388507	394415	R119.5b	R119.5	WBGene00020090	-	390	395381	395382	35	65	55.37	4.71	0.14
chrI	397437	398372	936	-986	398891	412510	Y50C1A.1	otub-2	WBGene00021733	+	517	397952	397953	85	167	462.9	11.66	0
chrI	424337	424860	524	3676	420922	423718	C07F11.2	C07F11.2	WBGene00015570	+	370	424705	424706	45	52	65.57	6.17	0.12
chrI	428963	429733	771	8426	420922	423718	C07F11.2	C07F11.2	WBGene00015570	+	388	429349	429350	41	70	65.33	5.47	0.12
chrI	433303	433990	688	-10352	443999	461607	C07F11.1	tol-1	WBGene00006593	+	413	433714	433715	84	110	272.03	11.52	0
chrI	434313	434926	614	-9379	443999	461607	C07F11.1	tol-1	WBGene00006593	+	382	434693	434694	42	63	77.15	5.58	0.09
chrI	435280	435951	672	-8383	443999	461607	C07F11.1	tol-1	WBGene00006593	+	244	435522	435523	48	76	115.68	6.58	0.05
chrI	436452	437253	802	-7146	443999	461607	C07F11.1	tol-1	WBGene00006593	+	352	436802	436803	51	85	113.47	7	0.05
chrI	442907	443525	619	-783	443999	461607	C07F11.1	tol-1	WBGene00006593	+	379	443284	443285	35	55	54.37	4.8	0.15
chrI	514993	515671	679	968	514364	514492	Y65B4BL.9	Y65B4BL.9	WBGene00196389	+	305	515296	515297	87	101	228.45	11.93	0
chrI	516394	517294	901	-388	511048	516456	Y65B4BL.5	acs-13	WBGene00022037	-	404	516796	516797	40	95	124.05	5.49	0.05
chrI	517816	519051	1236	-1977	511048	516456	Y65B4BL.5	acs-13	WBGene00022037	-	853	518667	518668	98	281	995.73	13.44	0
chrI	519262	520064	803	871	520113	520534	Y65B4BL.6b	Y65B4BL.6	WBGene00022038	-	288	519548	519549	38	98	165.5	5.21	0.06
chrI	526883	528176	1294	-1390	526048	526139	Y65B4BL.8	Y65B4BL.8	WBGene00195369	-	432	527313	527314	108	199	434.48	14.45	0
chrI	529878	530962	1085	205	530215	530326	Y65B4BL.11	Y65B4BL.11	WBGene00197961	+	724	530600	530601	29	101	100.89	3.98	0.06
chrI	535077	535808	732	-346	535789	536670	Y65B4BR.5b.2	icd-2	WBGene00022042	+	408	535483	535484	61	81	117.76	8.37	0.05
chrI	535820	537312	1493	365	536804	536931	Y65B4BR.10	Y65B4BR.10	WBGene00201456	-	987	536805	536806	161	325	1099.65	22.08	0
chrI	545271	546047	777	-5049	550708	556638	Y65B4BR.3	ptr-21	WBGene00004235	+	377	545646	545647	55	77	91.14	7.54	0.06
chrI	636453	637198	746	-21	636847	637852	Y65B4A.3	vps-20	WBGene00022027	+	349	636800	636801	62	88	141.82	8.5	0.05
chrI	716423	717054	632	-888	700274	715850	Y18H1A.3	Y18H1A.3	WBGene00021209	-	358	716779	716780	101	125	393.62	13.85	0
chrI	756753	757463	711	-98	748228	757010	Y18H1A.9	Y18H1A.9	WBGene00021213	-	273	757024	757025	44	77	108.27	6.04	0.05
chrI	821370	822003	634	5650	816036	816306	ZC123.9	ZC123.9	WBGene00200506	+	348	821716	821717	44	60	67.01	6.04	0.1
chrI	851653	852630	978	-1309	853451	871947	Y95B8A.8	Y95B8A.8	WBGene00022388	+	469	852120	852121	84	159	394.21	11.52	0
chrI	879441	880409	969	2788	875071	882713	Y95B8A.10b	pde-6	WBGene00022389	-	546	879985	879986	46	115	144.48	5.55	0.05
chrI	881148	883563	2416	357	875071	882713	Y95B8A.10b	pde-6	WBGene00022389	-	1950	883096	883097	137	684	2927.91	18.79	0
chrI	920979	921805	827	-2245	912415	919147	Y95B8A.12a	Y95B8A.12	WBGene00022391	-	428	921405	921406	56	89	121.67	7.68	0.05
chrI	933113	933669	557	-5092	938483	941776	Y95B8A.2	Y95B8A.2	WBGene00022383	+	395	933506	933507	53	67	70.53	5.61	0.09
chrI	957148	957960	813	-181	948566	957373	Y34D9B.1a	mig-1	WBGene00003238	-	390	957536	957537	39	74	73.32	5.35	0.09
chrI	972819	973655	837	-100	971950	973137	F54A5.3c	shc-1	WBGene00018788	-	427	973244	973245	103	138	350.49	14.13	0
chrI	984317	985001	685	-5012	989671	992163	F54A5.1	hmbx-1	WBGene00018786	+	293	984608	984609	61	95	195.74	8.37	0.03
chrI	986472	987185	714	-2842	989671	992163	F54A5.1	hmbx-1	WBGene00018786	+	385	986855	986856	46	63	59.72	6.31	0.13
chrI	987326	988012	687	-2002	989671	992163	F54A5.1	hmbx-1	WBGene00018786	+	413	987737	987738	42	69	85.19	5.76	0.06
chrI	988696	989473	778	-586	989671	992163	F54A5.1	hmbx-1	WBGene00018786	+	331	989025	989026	112	145	425	15.36	0
chrI	998724	999736	1013	-2654	996277	996576	C54G6.7	C54G6.7	WBGene00199650	-	446	999168	999169	39	108	142.24	5.35	0.05
chrI	1000525	1001321	797	-2966	1003889	1010765	C54G6.2	C54G6.2	WBGene00016931	+	443	1000966	1000967	36	81	97.64	4.87	0.06
chrI	1053529	1054200	672	-219	1050921	1053645	Y34D9A.8b	Y34D9A.8	WBGene00021333	-	282	1053809	1053810	103	136	437.27	14.13	0
chrI	1061655	1062646	992	-142	1062293	1065269	Y34D9A.2	npr-23	WBGene00021328	+	566	1062219	1062220	117	269	1122.61	16.05	0
chrI	1067742	1070566	2825	543	1068611	1074435	R06A10.2.2	gsa-1	WBGene00001745	+	509	1068249	1068250	140	917	3100	19.2	0
chrI	1074032	1074795	764	4820	1078424	1079234	R06A10.3	R06A10.3	WBGene00019910	-	339	1074369	1074370	35	73	80.66	4.8	0.08
chrI	1077189	1077659	471	1810	1078424	1079234	R06A10.3	R06A10.3	WBGene00019910	-	170	1077357	1077358	104	117	462.43	14.27	0
chrI	1155797	1156528	732	0	1156163	1156454	Y48G8AL.17	Y48G8AL.17	WBGene00195424	+	370	1156165	1156166	47	65	62.18	6.45	0.13
chrI	1227623	1228488	866	-197	1223956	1227858	Y48G8AL.13.3	Y48G8AL.13	WBGene00021691	-	494	1228115	1228116	65	119	201.08	8	0.03
chrI	1229049	1229805	757	-145	1223956	1229282	Y48G8AL.13.1	Y48G8AL.13	WBGene00021691	-	392	1229439	1229440	31	67	63.27	4.25	0.13
chrI	1230332	1230853	522	-1310	1223956	1229282	Y48G8AL.13.1	Y48G8AL.13	WBGene00021691	-	271	1230601	1230602	28	48	52.6	3.84	0.15
chrI	1251323	1251962	640	-320	1251252	1251322	Y48G8AL.19	Y48G8AL.19	WBGene00201777	-	324	1251645	1251646	61	106	274.57	8.37	0
chrI	1270693	1271723	1031	-3053	1259489	1268155	Y48G8AR.1	grh-1	WBGene00001707	-	564	1271255	1271256	63	155	347.12	8.64	0
chrI	1273633	1274463	831	-4760	1278808	1279042	Y48G8AR.7	Y48G8AR.7	WBGene00201534	+	497	1274128	1274129	29	75	72.73	3.98	0.09
chrI	1296338	1297068	731	-8872	1305575	1328228	K12C11.4	dapk-1	WBGene00003400	+	422	1296758	1296759	76	114	272.46	10.42	0
chrI	1313343	1314154	812	-6124	1307480	1307624	K12C11.8	K12C11.8	WBGene00197361	-	417	1313758	1313759	56	81	68.21	6.59	0.09
chrI	1316833	1317504	672	-9544	1307480	1307624	K12C11.8	K12C11.8	WBGene00197361	-	482	1317313	1317314	33	71	96.31	4.53	0.06
chrI	1360947	1361876	930	-3897	1365309	1375883	Y92H12BL.5	Y92H12BL.5	WBGene00022366	+	417	1361362	1361363	145	208	730.33	19.89	0
chrI	1392514	1393386	873	-191	1386257	1392759	Y92H12BM.1	Y92H12BM.1	WBGene00022367	-	441	1392953	1392954	182	202	733.76	24.96	0
chrI	1415866	1416623	758	-346	1416591	1424608	Y92H12BR.3b	Y92H12BR.3	WBGene00022369	+	383	1416247	1416248	64	95	136.46	7.77	0.05
chrI	1435010	1436066	1057	-741	1436279	1441314	Y92H12BR.8	mrpl-15	WBGene00022373	+	667	1435675	1435676	92	200	589.41	12.62	0
chrI	1444005	1444912	908	-48	1444507	1444641	F37F2.4	F37F2.4	WBGene00219937	+	400	1444403	1444404	80	154	403.04	10.97	0
chrI	1446496	1447237	742	200	1446666	1465340	F47G6.4	spe-15	WBGene00004969	+	513	1447007	1447008	65	124	321.95	8.92	0
chrI	1470627	1471431	805	-268	1471297	1479924	F47G6.2	acs-16	WBGene00018579	+	502	1471127	1471128	69	141	385.09	9.46	0
chrI	1481178	1481994	817	-1497	1483083	1491280	F47G6.1	dyb-1	WBGene00001115	+	351	1481527	1481528	48	88	116.13	6.45	0.05
chrI	1540257	1541104	848	-2844	1543525	1556195	Y92H12A.2	Y92H12A.2	WBGene00022358	+	412	1540667	1540668	83	121	255.39	11.39	0
chrI	1558819	1559755	937	-2626	1556641	1556661	Y92H12A.7	21ur-12465	WBGene00172419	-	345	1559162	1559163	76	156	398.83	10.42	0
chrI	1651075	1651923	849	-119	1649143	1651380	Y71G12B.20b	mab-20	WBGene00003111	-	452	1651525	1651526	69	110	202.51	9.46	0.03
chrI	1676492	1677041	550	-336	1672871	1676430	Y71G12B.35	Y71G12B.35	WBGene00185098	-	185	1676675	1676676	38	51	56.2	5.21	0.14
chrI	1687367	1688282	916	-3672	1691497	1691645	Y71G12B.37	Y71G12B.37	WBGene00200707	+	501	1687866	1687867	102	204	713.64	13.99	0
chrI	1690865	1691849	985	-140	1691497	1691645	Y71G12B.37	Y71G12B.37	WBGene00200707	+	383	1691246	1691247	51	126	225.22	7	0
chrI	1692882	1693751	870	-83	1686216	1693233	Y71G12B.31	Y71G12B.31	WBGene00044348	-	391	1693271	1693272	38	98	65.17	3.67	0.12
chrI	1694830	1695577	748	-995	1696199	1697676	Y71G12B.40	linc-131	WBGene00219767	+	427	1695255	1695256	41	71	64.44	5.18	0.13
chrI	1697676	1698588	913	38	1698094	1701130	Y71G12B.15.1	ubc-3	WBGene00006702	+	371	1698045	1698046	107	239	961.72	14.68	0
chrI	1717269	1717883	615	-4016	1721592	1733032	Y71G12B.11b	Y71G12B.11	WBGene00022151	+	274	1717541	1717542	24	55	55.17	3.29	0.14
chrI	1718988	1719702	715	-2247	1721592	1733032	Y71G12B.11b	Y71G12B.11	WBGene00022151	+	291	1719277	1719278	74	112	269.5	10.15	0
chrI	1778637	1779306	670	-3038	1771369	1775933	Y71G12B.25	Y71G12B.25	WBGene00022160	-	364	1778999	1779000	33	64	72.12	4.53	0.09
chrI	1807561	1808408	848	-106	1808091	1811782	Y71G12B.4	pghm-1	WBGene00022144	+	403	1807962	1807963	62	109	198.33	8.5	0.03
chrI	1835187	1837620	2434	724	1835679	1841191	M01D7.7a	egl-30	WBGene00001196	+	1543	1836728	1836729	154	759	3100	21.12	0
chrI	1844691	1845384	694	-183	1845221	1850516	M01D7.4	tag-96	WBGene00006461	+	387	1845076	1845077	98	126	360.7	13.44	0
chrI	1873572	1874468	897	-127	1874147	1883472	Y71G12A.3	tub-2	WBGene00022139	+	463	1874033	1874034	84	196	673.49	11.52	0
chrI	1877389	1878200	812	3647	1874147	1883472	Y71G12A.3	tub-2	WBGene00022139	+	439	1877826	1877827	48	91	130.59	6.5	0.05
chrI	1894982	1895471	490	65	1895161	1910513	Y71G12A.2a	Y71G12A.2	WBGene00022138	+	231	1895211	1895212	37	59	102.84	5.08	0.07
chrI	1915752	1916459	708	-943	1917049	1923096	Y71G12A.2c	Y71G12A.2	WBGene00022138	+	360	1916110	1916111	65	100	202.59	8.68	0.03
chrI	1919080	1919759	680	-2355	1916942	1917064	Y51F10.14	anr-19	WBGene00219760	-	267	1919345	1919346	72	97	207.7	9.88	0.03
chrI	2011073	2011761	689	-938	1988723	2010479	Y20F4.3	gap-3	WBGene00021238	-	273	2011344	2011345	74	111	277.01	10.15	0
chrI	2019325	2020608	1284	534	2019432	2019523	Y20F4.11	Y20F4.11	WBGene00220136	+	844	2020167	2020168	83	165	266.2	10.55	0
chrI	2024398	2024915	518	-1659	2026316	2033948	Y20F4.2	crtc-1	WBGene00021237	+	331	2024727	2024728	61	70	142.69	8.37	0.05
chrI	2076800	2077461	662	-1828	2078959	2085678	Y37E3.11a	Y37E3.11	WBGene00021352	+	281	2077079	2077080	37	69	91.57	5.08	0.06
chrI	2084600	2085367	768	43	2084806	2085027	Y37E3.29	Y37E3.29	WBGene00200606	-	359	2084957	2084958	44	76	89.85	6.04	0.06
chrI	2124827	2125719	893	-3317	2128590	2145968	Y37E3.17b	Y37E3.17	WBGene00021355	+	413	2125238	2125239	165	234	950.28	22.63	0
chrI	2126412	2127296	885	-1736	2128590	2145968	Y37E3.17b	Y37E3.17	WBGene00021355	+	449	2126859	2126860	92	142	347.99	12.62	0
chrI	2153821	2154450	630	3916	2150219	2150238	Y37E3.23	Y37E3.23	WBGene00195031	+	233	2154052	2154053	38	57	58.28	5.21	0.14
chrI	2155243	2156301	1059	-4270	2160042	2209635	W03F11.6a	afd-1	WBGene00021009	+	407	2155648	2155649	48	134	234.46	6.58	0
chrI	2179573	2180266	694	-18059	2197979	2209635	W03F11.6b	afd-1	WBGene00021009	+	313	2179884	2179885	42	72	94.17	5.76	0.06
chrI	2253627	2254361	735	3863	2250131	2254892	F12B6.2a	F12B6.2	WBGene00017398	+	359	2253984	2253985	30	61	50.16	4.12	0.15
chrI	2290772	2291764	993	-85	2281114	2291183	Y39G10AL.3.2	cdk-7	WBGene00000408	-	516	2291286	2291287	273	453	2766.05	37.45	0
chrI	2292499	2293413	915	-176	2293132	2297312	Y39G10AR.11.3	Y39G10AR.11	WBGene00021469	+	465	2292962	2292963	56	112	161.13	7.03	0.06
chrI	2299246	2300244	999	-339	2300084	2302824	Y39G10AR.10.2	epg-2	WBGene00021468	+	597	2299841	2299842	29	97	76.55	3.45	0.09
chrI	2306521	2307307	787	-71	2306985	2308971	Y39G10AR.9a	Y39G10AR.9	WBGene00021467	+	410	2306929	2306930	56	74	78.83	7.68	0.09
chrI	2315738	2316546	809	-155	2315821	2315987	Y39G10AR.30	Y39G10AR.30	WBGene00199088	-	414	2316150	2316151	65	89	97	7.79	0.06
chrI	2393195	2393898	704	-131	2382965	2393415	Y39G10AR.18b.1	Y39G10AR.18	WBGene00021474	-	382	2393575	2393576	46	65	67.91	6.31	0.09
chrI	2421425	2422195	771	-68	2420831	2421742	F23C8.6	F23C8.6	WBGene00017735	-	373	2421796	2421797	51	68	63.52	7	0.13
chrI	2485236	2486036	801	-232	2485868	2489773	Y74C10AR.1	eif-3.I	WBGene00001232	+	409	2485643	2485644	57	89	129.04	7.82	0.05
chrI	2574052	2574910	859	1539	2573866	2576020	C55C2.5c.1	aat-5	WBGene00000006	-	486	2574536	2574537	44	105	162.91	5.75	0.06
chrI	2576970	2577811	842	-1368	2573866	2576022	C55C2.5c.2	aat-5	WBGene00000006	-	513	2577481	2577482	39	97	141.69	5.21	0.05
chrI	2585900	2586737	838	-192	2581015	2586126	K07A3.1.3	fbp-1	WBGene00001404	-	486	2586384	2586385	182	250	1123.97	24.96	0
chrI	2587093	2588169	1077	-1505	2581015	2586126	K07A3.1.3	fbp-1	WBGene00001404	-	510	2587601	2587602	182	340	1603.16	24.96	0
chrI	2591251	2592042	792	-755	2587541	2590891	K07A3.2b	ptr-12	WBGene00004226	-	416	2591665	2591666	36	70	65.39	4.94	0.12
chrI	2597225	2597918	694	-2291	2587541	2595280	K07A3.2a	ptr-12	WBGene00004226	-	348	2597571	2597572	58	83	137.66	7.96	0.05
chrI	2603418	2604498	1081	-1325	2605283	2605605	K07A3.5	K07A3.5	WBGene00201499	+	406	2603822	2603823	53	116	153.68	7.27	0.06
chrI	2605065	2605904	840	120	2605283	2605605	K07A3.4	K07A3.4	WBGene00201331	-	451	2605514	2605515	61	121	253.83	8.37	0
chrI	2628043	2629196	1154	-42	2623101	2628577	Y23H5A.7a	cars-1	WBGene00000800	-	303	2628344	2628345	32	95	70.57	4.39	0.09
chrI	2642192	2642867	676	-192	2642722	2643771	F40E3.2	mage-1	WBGene00018230	+	263	2642453	2642454	59	76	114.48	8.09	0.05
chrI	2648765	2649395	631	2631	2650737	2651711	F40E3.6	F40E3.6	WBGene00018233	-	265	2649028	2649029	40	63	74.43	5.49	0.09
chrI	2652976	2653526	551	-1540	2650737	2651711	F40E3.6	F40E3.6	WBGene00018233	-	381	2653355	2653356	65	75	153.46	8.92	0.06
chrI	2654115	2655082	968	1324	2655867	2655923	F40E3.9	F40E3.9	WBGene00200510	-	477	2654590	2654591	195	454	2821.41	26.75	0
chrI	2655402	2656319	918	62	2655867	2655923	F40E3.9	F40E3.9	WBGene00200510	-	447	2655847	2655848	138	191	624.68	18.93	0
chrI	2656690	2657811	1122	-9	2645266	2657241	F40E3.5.2	F40E3.5	WBGene00018232	-	454	2657142	2657143	74	204	440.26	8.24	0
chrI	2658296	2659063	768	-1438	2645266	2657241	F40E3.5.2	F40E3.5	WBGene00018232	-	423	2658717	2658718	117	140	400.72	16.05	0
chrI	2659333	2660449	1117	-2650	2645266	2657241	F40E3.5.2	F40E3.5	WBGene00018232	-	414	2659745	2659746	50	152	290.78	6.86	0
chrI	2662075	2662992	918	-3850	2666384	2666468	F32B5.17	F32B5.17	WBGene00219930	+	429	2662502	2662503	79	153	382.23	10.62	0
chrI	2663672	2664480	809	-2308	2666384	2666468	F32B5.17	F32B5.17	WBGene00219930	+	390	2664060	2664061	40	79	90.39	5.49	0.06
chrI	2665635	2666407	773	-363	2666384	2666468	F32B5.17	F32B5.17	WBGene00219930	+	327	2665960	2665961	27	73	75.26	3.63	0.09
chrI	2667443	2669114	1672	111	2668167	2672408	F32B5.6b.1	F32B5.6	WBGene00017979	+	412	2667853	2667854	63	242	504.82	8.64	0
chrI	2670136	2671067	932	1808	2668793	2672429	F32B5.6d.1	F32B5.6	WBGene00017979	+	549	2670683	2670684	32	95	116.05	4.39	0.05
chrI	2677784	2678707	924	186	2678059	2678205	F32B5.12	F32B5.12	WBGene00198883	+	428	2678210	2678211	136	211	631.85	15.7	0
chrI	2679180	2679985	806	1523	2678059	2678205	F32B5.12	F32B5.12	WBGene00198883	+	339	2679517	2679518	39	83	102.42	5.28	0.07
chrI	2682508	2683476	969	126	2682866	2683011	F32B5.13	F32B5.13	WBGene00199900	+	532	2683038	2683039	43	114	178.77	5.9	0.03
chrI	2687317	2687973	657	-1302	2688947	2689069	F32B5.9	F32B5.9	WBGene00044927	+	358	2687673	2687674	35	56	50.06	4.8	0.15
chrI	2689044	2689772	729	65	2686640	2689473	F32B5.8	cpz-1	WBGene00000788	-	409	2689451	2689452	72	100	202.02	9.88	0.03
chrI	2710674	2711438	765	3457	2707599	2717525	Y71F9B.5b.1	lin-17	WBGene00003006	+	361	2711033	2711034	36	76	90.57	4.94	0.06
chrI	2727229	2728163	935	684	2727012	2727545	Y71F9B.4.2	snr-7	WBGene00004920	+	469	2727696	2727697	109	187	574.27	14.65	0
chrI	2728434	2729258	825	-1156	2730002	2731454	Y71F9B.3.2	yop-1	WBGene00022127	+	416	2728848	2728849	45	83	67.87	5.2	0.09
chrI	2752797	2753572	776	5019	2755579	2758204	Y71F9B.7.1	plk-2	WBGene00004043	-	361	2753156	2753157	41	66	56.8	5.62	0.14
chrI	2775918	2776677	760	-194	2761157	2776103	Y71F9B.10a.2	sop-3	WBGene00004946	-	356	2776272	2776273	62	79	102.49	8.5	0.07
chrI	2800457	2801325	869	-1002	2798213	2799889	W03D8.2b	W03D8.2	WBGene00020985	-	547	2801002	2801003	45	102	136.9	5.65	0.05
chrI	2801663	2802320	658	-830	2802822	2815786	W03D8.6b	itx-1	WBGene00002174	+	312	2801973	2801974	52	63	68.32	6.98	0.09
chrI	2831174	2832152	979	-64	2831450	2831599	W10C8.12	W10C8.12	WBGene00199081	-	730	2831902	2831903	47	141	298.93	6.45	0
chrI	2857406	2858100	695	-2019	2853970	2855734	W10C8.5.1	W10C8.5	WBGene00021128	-	417	2857821	2857822	62	92	177.46	8.5	0.03
chrI	2859534	2860395	862	-117	2858599	2859847	W10C8.6	W10C8.6	WBGene00044433	-	439	2859971	2859972	54	99	150.69	7.41	0.06
chrI	2860876	2861484	609	-1223	2862403	2864464	Y71F9AL.11	Y71F9AL.11	WBGene00022116	+	306	2861180	2861181	118	170	734.92	16.19	0
chrI	2863758	2864538	781	-87	2864011	2864061	Y71F9AL.21	Y71F9AL.21	WBGene00200294	-	376	2864132	2864133	42	80	100.7	5.76	0.06
chrI	2865986	2866741	756	-65	2866429	2869376	Y71F9AL.10.1	Y71F9AL.10	WBGene00022115	+	361	2866345	2866346	43	64	54.77	5.9	0.14
chrI	2869702	2870375	674	3530	2866508	2869376	Y71F9AL.10.2	Y71F9AL.10	WBGene00022115	+	324	2870024	2870025	42	69	88.46	5.76	0.06
chrI	2876103	2877122	1020	-58	2876337	2876554	Y71F9AL.19	Y71F9AL.19	WBGene00199201	-	451	2876552	2876553	123	202	617.04	16.65	0
chrI	2927796	2928639	844	-175	2928393	2929679	Y71F9AM.6.1	trap-1	WBGene00022122	+	437	2928231	2928232	98	124	267.16	13.44	0
chrI	2961967	2962876	910	-4545	2949609	2957876	Y71F9AR.1	bam-2	WBGene00000237	-	480	2962445	2962446	84	151	384.99	11.52	0
chrI	3019415	3020142	728	-1870	3021649	3028384	Y54E10BR.3	Y54E10BR.3	WBGene00021842	+	436	3019849	3019850	43	82	122.89	5.9	0.05
chrI	3058873	3059601	729	-14	3059251	3069393	Y54E10BR.1b	Y54E10BR.1	WBGene00021840	+	341	3059212	3059213	45	66	65.83	6.17	0.12
chrI	3101425	3102390	966	-1303	3103211	3103283	C45E1.9	C45E1.9	WBGene00199215	+	378	3101801	3101802	52	125	218	6.94	0.04
chrI	3113436	3114114	679	2400	3116084	3116175	C45E1.8	C45E1.8	WBGene00197996	-	338	3113772	3113773	60	96	203.16	8.23	0.03
chrI	3118923	3119634	712	-2732	3122011	3127661	K09H9.10	linc-167	WBGene00219712	+	267	3119188	3119189	48	86	144.49	6.58	0.05
chrI	3121711	3122446	736	67	3122011	3127661	K09H9.10	linc-167	WBGene00219712	+	407	3122116	3122117	41	70	77.07	5.62	0.09
chrI	3142876	3143687	812	-106	3141705	3143175	K09H9.5	K09H9.5	WBGene00019597	-	403	3143277	3143278	72	104	188.85	9.88	0.03
chrI	3162186	3162972	787	-203	3159191	3162376	Y54E10A.9b.2	vbh-1	WBGene00006888	-	427	3162611	3162612	48	80	99.18	6.58	0.06
chrI	3171428	3172008	581	3525	3168193	3171226	Y54E10A.5.2	dnc-6	WBGene00021827	+	248	3171674	3171675	44	61	65.44	5.35	0.12
chrI	3227709	3228369	661	-17	3223162	3228022	Y54E10A.15	cdt-1	WBGene00000413	-	354	3228061	3228062	39	57	52.2	5.35	0.15
chrI	3245812	3246576	765	-27	3246221	3246370	Y54E10A.24	Y54E10A.24	WBGene00198001	+	424	3246234	3246235	29	68	64.7	3.98	0.13
chrI	3246923	3249493	2571	3	3248205	3248416	Y54E10A.25	Y54E10A.25	WBGene00199669	+	1378	3248299	3248300	96	444	1153.55	13.17	0
chrI	3265734	3266288	555	-154	3264286	3265857	Y44E3B.1b.2	zip-4	WBGene00021552	-	347	3266079	3266080	47	57	75.64	6.45	0.09
chrI	3266366	3267198	833	-20	3264286	3266762	Y44E3B.1b.1	zip-4	WBGene00021552	-	424	3266788	3266789	82	108	199.31	11.25	0.03
chrI	3295250	3295647	398	-1090	3293169	3294358	W01B11.6a.1	W01B11.6	WBGene00020917	-	213	3295461	3295462	43	51	99.73	5.9	0.06
chrI	3296814	3297595	782	-2401	3299606	3300490	W01B11.1	W01B11.1	WBGene00020913	+	399	3297211	3297212	122	154	478.56	16.73	0
chrI	3298122	3298822	701	-1134	3299606	3300490	W01B11.1	W01B11.1	WBGene00020913	+	392	3298512	3298513	60	90	165.99	8.23	0.06
chrI	3309387	3310174	788	-2315	3302092	3307465	Y44E3A.2	ace-2	WBGene00000036	-	361	3309746	3309747	100	126	282.39	12.8	0
chrI	3316249	3316884	636	2019	3317978	3318586	Y44E3A.3	trx-4	WBGene00021548	-	345	3316592	3316593	47	82	153.5	6.45	0.06
chrI	3332376	3333182	807	-2106	3320921	3330673	Y44E3A.4	Y44E3A.4	WBGene00021549	-	450	3332824	3332825	116	155	468.58	15.91	0
chrI	3334246	3335032	787	-3728	3338367	3340044	Y44E3A.1a	Y44E3A.1	WBGene00021547	+	376	3334620	3334621	46	80	99.18	6.31	0.06
chrI	3338109	3338886	778	130	3338367	3339656	Y44E3A.1b	Y44E3A.1	WBGene00021547	+	528	3338635	3338636	42	86	123.98	5.76	0.05
chrI	3349582	3350301	720	-41	3340231	3349900	Y44E3A.6a	Y44E3A.6	WBGene00021551	-	444	3350024	3350025	77	108	240.27	10.38	0
chrI	3382500	3383261	762	336	3374780	3383217	W05F2.4c	W05F2.4	WBGene00021036	-	356	3382854	3382855	41	64	50.1	5.47	0.15
chrI	3384914	3385804	891	-275	3385013	3385084	F25F1.3	F25F1.3	WBGene00200218	-	452	3385364	3385365	128	164	471.62	17.56	0
chrI	3403889	3404546	658	-1351	3376599	3402866	W05F2.4e.1	W05F2.4	WBGene00021036	-	363	3404250	3404251	41	61	65	5.62	0.12
chrI	3405334	3406291	958	65	3405747	3405879	K03E5.6	K03E5.6	WBGene00198120	+	539	3405871	3405872	40	109	161.8	5.49	0.06
chrI	3500815	3501646	832	-1505	3502736	3508424	Y47G6A.7a.3	Y47G6A.7	WBGene00021637	+	421	3501234	3501235	60	108	191.31	8.01	0.03
chrI	3514029	3514797	769	-1678	3508635	3512735	Y47G6A.18.2	Y47G6A.18	WBGene00021644	-	355	3514382	3514383	44	76	89.61	6.04	0.06
chrI	3533432	3534235	804	-160	3533994	3539156	Y47G6A.5a	Y47G6A.5	WBGene00021635	+	415	3533845	3533846	56	70	55.75	7.31	0.14
chrI	3559825	3560537	713	-372	3551951	3559809	Y47G6A.21.1	Y47G6A.21	WBGene00021646	-	355	3560178	3560179	34	62	56.96	4.66	0.14
chrI	3562629	3563391	763	-151	3559917	3562859	Y47G6A.22.1	Y47G6A.22	WBGene00021647	-	392	3563019	3563020	43	63	50.79	5.9	0.15
chrI	3600451	3601248	798	-172	3578692	3600677	Y47G6A.29	Y47G6A.29	WBGene00021652	-	410	3600859	3600860	59	80	93.93	7.99	0.06
chrI	3627724	3628533	810	-1342	3629471	3630744	T28F2.3	cah-6	WBGene00000284	+	396	3628118	3628119	29	74	73.94	3.98	0.09
chrI	3638702	3639435	734	-144	3638852	3638924	T28F2.t1	T28F2.t1	WBGene00023156	-	351	3639051	3639052	42	76	98.33	5.76	0.06
chrI	3647642	3648558	917	-1091	3641705	3647009	T28F2.5	ccb-1	WBGene00000368	-	702	3648342	3648343	94	215	763.85	12.46	0
chrI	3650371	3651269	899	1779	3651230	3652599	T28F2.6	col-50	WBGene00000627	-	497	3650866	3650867	38	94	120.9	5.21	0.05
chrI	3671228	3672466	1239	-145	3667124	3671702	D1037.2.2	smp-2	WBGene00004890	-	777	3672003	3672004	116	275	814.53	13.73	0
chrI	3672497	3673371	875	-1232	3667124	3671702	D1037.2.2	smp-2	WBGene00004890	-	554	3673049	3673050	30	82	85.44	4.12	0.06
chrI	3681717	3682333	617	-1081	3680178	3680944	D1037.3	ftn-2	WBGene00001501	-	335	3682050	3682051	45	62	77.84	6.17	0.09
chrI	3684252	3685093	842	-129	3684802	3690154	D1037.1	D1037.1	WBGene00017025	+	401	3684651	3684652	107	179	599.8	14.68	0
chrI	3718438	3719293	856	2291	3713517	3721157	T12F5.4	lin-59	WBGene00003040	-	342	3718778	3718779	34	94	117.19	4.37	0.05
chrI	3720451	3722340	1890	-238	3713517	3721157	T12F5.4	lin-59	WBGene00003040	-	1383	3721832	3721833	212	742	3100	29.08	0
chrI	3723165	3724105	941	-2376	3726011	3731224	T12F5.3.1	glh-4	WBGene00001601	+	445	3723608	3723609	131	221	812.48	17.97	0
chrI	3724494	3725210	717	-1159	3726011	3731224	T12F5.3.1	glh-4	WBGene00001601	+	345	3724837	3724838	43	67	71.51	5.9	0.09
chrI	3740126	3741586	1461	-377	3733468	3740479	T12F5.5a	larp-5	WBGene00004147	-	531	3740655	3740656	126	260	708.48	17.28	0
chrI	3749029	3749626	598	-1183	3748001	3748144	Y8G1A.3	Y8G1A.3	WBGene00201829	-	402	3749429	3749430	36	54	55.55	4.94	0.14
chrI	3750214	3750941	728	-2433	3748001	3748144	Y8G1A.3	Y8G1A.3	WBGene00201829	-	343	3750555	3750556	111	154	516	15.23	0
chrI	3753855	3754990	1136	-461	3748524	3753961	Y8G1A.2.2	inx-13	WBGene00002135	-	396	3754249	3754250	60	146	167.19	6.45	0.06
chrI	3758738	3759667	930	-129	3755470	3759073	ZK770.3.1	inx-12	WBGene00002134	-	424	3759160	3759161	65	125	194.27	7.89	0.03
chrI	3781490	3782197	708	-185	3778090	3781658	C32E8.7	ric-19	WBGene00004368	-	377	3781865	3781866	108	154	522.73	14.59	0
chrI	3784075	3784862	788	633	3783835	3784435	C32E8.4.1	C32E8.4	WBGene00016322	+	382	3784455	3784456	52	77	82.12	6.89	0.06
chrI	3784883	3785905	1023	-1200	3786594	3787495	C32E8.3	C32E8.3	WBGene00016321	+	602	3785483	3785484	81	185	519.02	11.11	0
chrI	3787559	3788177	619	-162	3788030	3788911	C32E8.2a.2	rpl-13	WBGene00004425	+	197	3787754	3787755	104	117	334.38	13.64	0
chrI	3805364	3806153	790	-40	3799205	3805718	C32E8.10d	unc-11	WBGene00006751	-	382	3805744	3805745	64	88	128.33	8.78	0.05
chrI	3806250	3807332	1083	-1073	3799205	3805718	C32E8.10d	unc-11	WBGene00006751	-	423	3806671	3806672	50	146	280.5	6.86	0
chrI	3822266	3823119	854	-702	3821656	3821990	F53F10.7	F53F10.7	WBGene00023066	-	338	3822602	3822603	52	158	382.84	6.16	0
chrI	3823953	3825167	1215	-385	3824945	3826514	F53F10.4.2	unc-108	WBGene00006833	+	401	3824352	3824353	74	219	579.43	9.74	0
chrI	3829052	3830158	1107	762	3828843	3829313	F53F10.6	F53F10.6	WBGene00023065	+	733	3829783	3829784	152	250	882.28	20.85	0
chrI	3830327	3831025	699	-441	3831117	3834117	F53F10.2b.2	F53F10.2	WBGene00018764	+	304	3830629	3830630	40	66	65.93	5.26	0.12
chrI	3841259	3841821	563	18	3839809	3841558	T03F1.6a	T03F1.6	WBGene00020188	-	403	3841660	3841661	36	59	80.89	4.94	0.08
chrI	3842203	3843090	888	-1088	3839809	3841558	T03F1.6a	T03F1.6	WBGene00020188	-	458	3842659	3842660	44	95	127.55	6.04	0.05
chrI	3862207	3862932	726	159	3859378	3862729	T03F1.8a	guk-1	WBGene00020190	-	390	3862595	3862596	48	63	57.23	6.57	0.14
chrI	3866918	3867926	1009	-117	3867539	3869133	T03F1.3.2	pgk-1	WBGene00020185	+	494	3867410	3867411	90	182	477.66	11.7	0
chrI	3891145	3892015	871	-62	3889025	3891518	C50F2.4.1	C50F2.4	WBGene00016838	-	417	3891560	3891561	86	149	378.28	11.4	0
chrI	3905988	3906858	871	-1223	3901432	3905200	C50F2.8	magu-3	WBGene00016841	-	427	3906413	3906414	71	117	226.62	9.74	0
chrI	3956507	3957111	605	-672	3956075	3956137	F47B3.9	F47B3.9	WBGene00219953	-	302	3956807	3956808	89	131	452.19	12.21	0
chrI	3959358	3960108	751	-1241	3960974	3962199	F47B3.4	F47B3.4	WBGene00018528	+	411	3959767	3959768	83	118	284.21	11.39	0
chrI	3982360	3983147	788	-417	3983171	3986915	F28H1.3.2	aars-2	WBGene00000197	+	369	3982727	3982728	45	82	106.12	6.17	0.07
chrI	3986113	3987052	940	-1308	3987891	3988702	F28H1.2	cpn-3	WBGene00000779	+	504	3986615	3986616	120	211	692.63	15.35	0
chrI	3988387	3989205	819	905	3987891	3988702	F28H1.2	cpn-3	WBGene00000779	+	505	3988890	3988891	35	92	119.71	4.49	0.05
chrI	3994194	3994959	766	-1132	3995709	3996963	F28H1.1	F28H1.1	WBGene00017908	+	460	3994652	3994653	140	196	778.41	19.09	0
chrI	4005029	4006764	1736	461	4005435	4006019	F55C7.2	F55C7.2	WBGene00018868	+	718	4005745	4005746	113	410	1392.97	14.4	0
chrI	4008042	4008940	899	-155	4002098	4008336	F55C7.7d.1	unc-73	WBGene00006805	-	443	4008483	4008484	37	98	122.18	4.8	0.05
chrI	4012052	4013395	1344	-1138	4002098	4011585	F55C7.7e.1	unc-73	WBGene00006805	-	924	4012974	4012975	63	156	233.66	8.64	0
chrI	4016994	4017787	794	77	4017386	4017468	F55C7.9	F55C7.9	WBGene00219973	-	393	4017385	4017386	33	77	78.46	4.31	0.09
chrI	4020328	4021133	806	-188	4002098	4020542	F55C7.7g.1	unc-73	WBGene00006805	-	414	4020740	4020741	64	101	155.01	8.22	0.06
chrI	4029083	4029835	753	2168	4015763	4031627	F55C7.7b	unc-73	WBGene00006805	-	432	4029513	4029514	42	79	104.33	5.76	0.07
chrI	4030237	4030983	747	1017	4015763	4031627	F55C7.7b	unc-73	WBGene00006805	-	437	4030672	4030673	27	73	84.57	3.7	0.06
chrI	4032223	4032997	775	-983	4015763	4031627	F55C7.7b	unc-73	WBGene00006805	-	493	4032714	4032715	147	236	1087.81	20.16	0
chrI	4035108	4035960	853	-210	4035744	4078795	C09D1.1a	unc-89	WBGene00006820	+	454	4035560	4035561	73	118	238.58	10.01	0
chrI	4037533	4038338	806	2191	4035744	4084507	C09D1.1g	unc-89	WBGene00006820	+	410	4037941	4037942	80	118	258.57	10.97	0
chrI	4046507	4047297	791	-3289	4043553	4043613	C09D1.4	C09D1.4	WBGene00198824	-	408	4046913	4046914	39	83	109	5.35	0.05
chrI	4050250	4051118	869	-7071	4043553	4043613	C09D1.4	C09D1.4	WBGene00198824	-	391	4050639	4050640	102	156	436.69	13.99	0
chrI	4138999	4139649	651	-190	4139514	4142819	E01A2.1b	E01A2.1	WBGene00017084	+	454	4139451	4139452	32	67	79.84	4.2	0.09
chrI	4140145	4141267	1123	57	4140649	4142819	E01A2.1a	E01A2.1	WBGene00017084	+	679	4140822	4140823	38	137	225.46	5.21	0
chrI	4157862	4158511	650	546	4155542	4158733	R12E2.8	R12E2.8	WBGene00020034	-	414	4158274	4158275	52	79	135.21	7.13	0.05
chrI	4171690	4172972	1283	-25	4172204	4172306	R12E2.18	R12E2.18	WBGene00197595	-	436	4172124	4172125	131	223	593.28	17.97	0
chrI	4173565	4175411	1847	286	4173750	4174774	R12E2.12.2	mrps-6	WBGene00020037	-	819	4174382	4174383	39	165	129.4	4.74	0.05
chrI	4178253	4179102	850	-132	4178810	4182158	R12E2.2.2	R12E2.2	WBGene00020031	+	403	4178654	4178655	84	119	230.48	11.06	0
chrI	4224595	4225367	773	-4596	4229577	4236032	C43E11.6d.2	nab-1	WBGene00003516	+	335	4224928	4224929	74	133	356.53	10.15	0
chrI	4227498	4228107	610	-1774	4229577	4236032	C43E11.6d.2	nab-1	WBGene00003516	+	369	4227865	4227866	27	53	50.15	3.7	0.15
chrI	4247051	4247968	918	70	4242819	4247580	C43E11.8	exoc-7	WBGene00016606	-	505	4247554	4247555	135	201	543.46	14.86	0
chrI	4253513	4254599	1087	-324	4254380	4264683	C43E11.3a	met-1	WBGene00016603	+	524	4254035	4254036	131	256	810.39	15.51	0
chrI	4297563	4298736	1174	-109	4298259	4302245	Y47D9A.2b	scpl-3	WBGene00021629	+	505	4298066	4298067	173	490	2820.3	23.73	0
chrI	4299073	4300001	929	1278	4298259	4302245	Y47D9A.2a	scpl-3	WBGene00021629	+	214	4299285	4299286	56	109	170.75	7.68	0.06
chrI	4311296	4312197	902	-69	4311816	4311888	T03A1.5	T03A1.5	WBGene00199036	+	416	4311710	4311711	102	188	616.29	13.99	0
chrI	4312486	4313181	696	1017	4311816	4311888	T03A1.5	T03A1.5	WBGene00199036	+	365	4312849	4312850	61	99	210.82	8.37	0.04
chrI	4320397	4321220	824	-286	4321095	4359105	ZK973.6	anc-1	WBGene00000140	+	473	4320868	4320869	100	179	608.65	13.62	0
chrI	4322370	4323195	826	-323	4322310	4322459	ZK973.19	ZK973.19	WBGene00199217	-	423	4322791	4322792	59	101	129.65	6.94	0.05
chrI	4327603	4328522	920	1176	4329116	4329239	ZK973.23	ZK973.23	WBGene00200644	-	442	4328043	4328044	67	132	266.72	8.9	0
chrI	4328631	4329827	1197	10	4329116	4329239	ZK973.23	ZK973.23	WBGene00200644	-	454	4329083	4329084	92	194	374.19	10.62	0
chrI	4330351	4331364	1014	-1618	4329116	4329239	ZK973.23	ZK973.23	WBGene00200644	-	440	4330789	4330790	64	162	317.12	7.53	0
chrI	4333521	4334915	1395	419	4334502	4334637	ZK973.15	ZK973.15	WBGene00196493	-	424	4333943	4333944	69	186	250.84	7.83	0
chrI	4367611	4368390	780	-86	4368087	4370504	ZK973.3.1	pdp-1	WBGene00022832	+	415	4368024	4368025	45	75	83.66	6.17	0.06
chrI	4381534	4382369	836	-53	4379320	4381898	ZK973.11	ZK973.11	WBGene00022836	-	353	4381885	4381886	36	83	87.07	4.68	0.06
chrI	4420398	4421211	814	-6219	4427024	4428026	C41D11.10	C41D11.10	WBGene00195180	+	414	4420810	4420811	54	97	120.32	6.39	0.05
chrI	4431720	4432399	680	-143	4429547	4431916	C41D11.3a	C41D11.3	WBGene00016562	-	231	4431949	4431950	40	73	95.27	5.3	0.06
chrI	4432843	4433742	900	-1376	4429547	4431916	C41D11.3a	C41D11.3	WBGene00016562	-	377	4433218	4433219	73	168	448.96	9.28	0
chrI	4433816	4434477	662	-2230	4429547	4431916	C41D11.3a	C41D11.3	WBGene00016562	-	302	4434116	4434117	60	77	122.84	8.23	0.05
chrI	4436399	4437265	867	-4916	4429547	4431916	C41D11.3a	C41D11.3	WBGene00016562	-	607	4437004	4437005	81	190	655.37	11.11	0
chrI	4474852	4475568	717	4449	4479639	4479659	T01A4.4	21ur-14920	WBGene00173238	-	397	4475247	4475248	59	106	237.01	8.09	0
chrI	4486383	4487604	1222	-4707	4491701	4508361	T01A4.1c	gcy-28	WBGene00020131	+	411	4486792	4486793	60	139	119.29	6.42	0.05
chrI	4489190	4491158	1969	-1527	4491701	4508361	T01A4.1c	gcy-28	WBGene00020131	+	1470	4490658	4490659	193	490	1876.55	26.47	0
chrI	4493411	4494492	1082	808	4494681	4494760	T01A4.8	T01A4.8	WBGene00220054	-	403	4493812	4493813	33	103	66.51	3.74	0.12
chrI	4494550	4495295	746	135	4494898	4495058	T01A4.5	T01A4.5	WBGene00201470	-	279	4494827	4494828	41	76	95.26	5.62	0.06
chrI	4515901	4516602	702	-168	4511440	4516083	Y119C1B.5	Y119C1B.5	WBGene00022471	-	409	4516308	4516309	82	115	292.49	11.25	0
chrI	4535710	4536703	994	-1406	4528372	4534800	Y119C1B.8b.1	bet-1	WBGene00022473	-	395	4536103	4536104	106	238	889.64	14.54	0
chrI	4557003	4557636	634	-344	4557664	4563757	D1007.15	D1007.15	WBGene00017010	+	268	4557269	4557270	42	64	74.13	5.52	0.09
chrI	4563526	4564328	803	-114	4564041	4565976	D1007.14	pqn-24	WBGene00004113	+	441	4563965	4563966	95	136	279.81	10.84	0
chrI	4584404	4585290	887	-59	4584768	4584788	D1007.21	21ur-11631	WBGene00168457	-	437	4584839	4584840	103	143	307.4	12.75	0
chrI	4597439	4598107	669	4893	4597890	4602666	D1007.7	nrd-1	WBGene00017004	-	308	4597745	4597746	49	76	116.59	6.72	0.05
chrI	4636131	4636899	769	-102	4635715	4636413	C44E4.6.1	acbp-1	WBGene00016655	-	337	4636466	4636467	49	81	107.46	6.72	0.04
chrI	4644037	4644877	841	20	4644437	4645626	B0041.3	B0041.3	WBGene00015008	+	418	4644453	4644454	74	104	178.57	10.15	0.03
chrI	4646849	4647649	801	-69	4647318	4648278	B0041.8.1	B0041.8	WBGene00015011	+	414	4647261	4647262	69	91	136.98	9.46	0.05
chrI	4650812	4652384	1573	-828	4648269	4650770	B0041.5	B0041.5	WBGene00015009	-	1170	4651980	4651981	148	273	744.16	20.3	0
chrI	4653347	4654601	1255	447	4653527	4659518	B0041.2d	ain-2	WBGene00015007	+	864	4654209	4654210	75	213	551.23	10.29	0
chrI	4672044	4673134	1091	-851	4665744	4671738	B0041.7	xnp-1	WBGene00006961	-	326	4672368	4672369	67	148	275.15	8.94	0
chrI	4673402	4674562	1161	-1153	4675135	4679409	T04D1.3d	unc-57	WBGene00006791	+	696	4674096	4674097	64	205	557.27	8.78	0
chrI	4698885	4700637	1753	151	4699610	4702866	W09C3.9	linc-91	WBGene00219746	+	797	4699680	4699681	152	417	1533.73	20.85	0
chrI	4700709	4702246	1538	1867	4699610	4702866	W09C3.9	linc-91	WBGene00219746	+	457	4701164	4701165	119	445	1948.12	16.32	0
chrI	4702336	4703863	1528	-1522	4704622	4705870	W09C3.4	W09C3.4	WBGene00021112	+	1058	4703392	4703393	73	218	326.84	8.18	0
chrI	4720889	4721568	680	22	4721206	4723960	C10H11.6b	ugt-26	WBGene00015695	+	308	4721195	4721196	37	68	67.03	4.58	0.1
chrI	4744667	4745928	1262	157	4745315	4745455	C10H11.11	C10H11.11	WBGene00195426	-	819	4745484	4745485	48	147	171.86	5.75	0.06
chrI	4769337	4770100	764	24	4769694	4771361	M04F3.1.2	rpa-2	WBGene00019767	+	321	4769656	4769657	41	66	59	5.62	0.14
chrI	4772791	4773476	686	-86	4771491	4773047	M04F3.4a	M04F3.4	WBGene00019770	-	353	4773142	4773143	98	124	353.45	13.44	0
chrI	4785807	4786428	622	-3115	4789233	4789592	F54D7.6	F54D7.6	WBGene00023067	+	250	4786055	4786056	27	58	63.14	3.7	0.13
chrI	4787581	4788418	838	-1233	4789233	4789592	F54D7.6	F54D7.6	WBGene00023067	+	458	4788037	4788038	56	92	130.06	7.68	0.05
chrI	4789601	4790365	765	-307	4790290	4790653	F54D7.7	F54D7.7	WBGene00023068	+	379	4789978	4789979	45	79	101.19	6.17	0.06
chrI	4804160	4805160	1001	-945	4805605	4809675	F54D7.2.2	F54D7.2	WBGene00018797	+	809	4804967	4804968	49	115	172.89	6.72	0.03
chrI	4840591	4841396	806	-3914	4844908	4847336	F57C9.2	clec-90	WBGene00019009	+	379	4840968	4840969	74	101	173.18	10.15	0.03
chrI	4847054	4847734	681	-1026	4848420	4850717	F57C9.1b	F57C9.1	WBGene00019008	+	245	4847297	4847298	46	77	116.98	6.31	0.05
chrI	4881063	4881723	661	-3508	4884901	4895495	F25F8.1.1	F25F8.1	WBGene00017795	+	270	4881331	4881332	51	82	131.98	6.62	0.05
chrI	4893448	4894186	739	397	4893420	4893440	F25F8.3	21ur-10520	WBGene00166055	+	329	4893775	4893776	71	102	195.07	9.34	0.03
chrI	4908782	4909506	725	2321	4906823	4911788	F21F3.1.2	pgal-1	WBGene00017671	+	320	4909100	4909101	43	72	79.73	5.68	0.09
chrI	4913966	4918618	4653	-2100	4918392	4920866	F21F3.7	F21F3.7	WBGene00017676	+	2556	4916520	4916521	72	678	1285.32	9.35	0
chrI	4926174	4926965	792	-78	4926648	4928742	F28B3.5a	F28B3.5	WBGene00017886	+	406	4926578	4926579	73	88	127.74	10.01	0.05
chrI	4932640	4933865	1226	-784	4934037	4940509	F28B3.4	F28B3.4	WBGene00017885	+	463	4933101	4933102	131	274	903.05	17	0
chrI	4940820	4941757	938	-780	4942069	4949334	F28B3.1.2	F28B3.1	WBGene00017882	+	507	4941325	4941326	57	137	258.74	7.12	0
chrI	4941946	4943616	1671	712	4942069	4949334	F28B3.1.2	F28B3.1	WBGene00017882	+	865	4942809	4942810	67	251	297	6.37	0
chrI	4952317	4953025	709	-99	4951334	4952572	F28B3.7b	him-1	WBGene00001860	-	419	4952734	4952735	41	69	65	5.12	0.12
chrI	4973999	4975367	1369	825	4975375	4975508	W03G9.11	W03G9.11	WBGene00197411	-	874	4974871	4974872	68	183	262.48	7.95	0
chrI	4977119	4977915	797	-2009	4975375	4975508	W03G9.11	W03G9.11	WBGene00197411	-	357	4977474	4977475	69	117	252.4	9.46	0
chrI	4979807	4980572	766	-116	4980306	4983955	W03G9.1.2	snf-1	WBGene00004900	+	262	4980067	4980068	43	87	131.49	5.9	0.05
chrI	4993486	4994645	1160	-559	4989555	4993506	F54C1.5b.1	dyf-1	WBGene00001117	-	751	4994235	4994236	46	111	111.53	6.18	0.05
chrI	5009692	5010404	713	1275	5008773	5013374	F54C1.1	F54C1.1	WBGene00018789	+	303	5009993	5009994	51	94	179.89	7	0.03
chrI	5014496	5015277	782	1373	5014351	5016260	F54C1.6	F54C1.6	WBGene00018791	-	380	5014874	5014875	59	79	96.89	8.09	0.06
chrI	5015578	5016306	729	318	5014351	5016260	F54C1.6	F54C1.6	WBGene00018791	-	296	5015872	5015873	39	80	114.73	5.35	0.05
chrI	5019719	5020701	983	-44	5018981	5020166	F54C1.7.7	pat-10	WBGene00003934	-	450	5020167	5020168	71	164	401.7	9.41	0
chrI	5024863	5025847	985	1466	5023889	5041157	C46H11.4d	lfe-2	WBGene00002979	+	786	5025647	5025648	55	155	368.9	7.54	0
chrI	5032688	5033825	1138	-2535	5035792	5041157	C46H11.4b	lfe-2	WBGene00002979	+	734	5033420	5033421	95	218	640.33	12.86	0
chrI	5034151	5034863	713	-1285	5035792	5041157	C46H11.4b	lfe-2	WBGene00002979	+	389	5034538	5034539	52	84	79.14	5.44	0.09
chrI	5036917	5037824	908	-20	5037391	5041157	C46H11.4a	lfe-2	WBGene00002979	+	447	5037362	5037363	35	109	142.52	4.25	0.05
chrI	5056560	5057815	1256	1501	5055686	5056039	C46H11.1	C46H11.1	WBGene00016727	+	867	5057425	5057426	39	158	211.46	4.65	0.04
chrI	5072060	5072802	743	-1148	5073579	5079303	C30F8.7	linc-156	WBGene00219654	+	314	5072372	5072373	28	63	54.29	3.84	0.15
chrI	5084426	5085120	695	-125	5084898	5085028	C30F8.6	C30F8.6	WBGene00196879	+	332	5084756	5084757	27	61	57.46	3.7	0.14
chrI	5104598	5105414	817	37	5104969	5105103	Y110A7A.23	Y110A7A.23	WBGene00201165	+	412	5105008	5105009	44	80	68.65	5.31	0.09
chrI	5105860	5106525	666	11	5105107	5106204	Y110A7A.14.1	pas-3	WBGene00003924	-	386	5106244	5106245	47	69	73.95	5.84	0.09
chrI	5128989	5131756	2768	651	5129721	5131071	Y110A7A.7	Y110A7A.7	WBGene00022457	+	1912	5130899	5130900	74	389	460.28	7.53	0
chrI	5134243	5135037	795	-99	5134739	5137974	Y110A7A.5	mtm-1	WBGene00003475	+	407	5134648	5134649	49	78	68.62	5.95	0.09
chrI	5139960	5141018	1059	-1186	5141675	5149226	Y110A7A.3	unc-63	WBGene00006797	+	521	5140479	5140480	120	245	885.65	16.46	0
chrI	5241798	5242627	830	-298	5230552	5241914	C32E12.4	C32E12.4	WBGene00016330	-	427	5242223	5242224	105	122	215.63	12.43	0.04
chrI	5294187	5295061	875	1845	5292779	5292837	C01G8.10	C01G8.10	WBGene00200253	+	426	5294611	5294612	106	151	403.93	14.54	0
chrI	5306920	5308976	2057	2778	5301518	5310726	C01G8.9a	let-526	WBGene00002717	-	1375	5308293	5308294	89	327	544.42	9.57	0
chrI	5309367	5312519	3153	-217	5301518	5310726	C01G8.9a	let-526	WBGene00002717	-	2399	5311764	5311765	219	807	2735.1	25.44	0
chrI	5312645	5313932	1288	637	5301518	5313926	C01G8.9c	let-526	WBGene00002717	-	663	5313306	5313307	142	532	3011.75	19.23	0
chrI	5314513	5315041	529	444	5314333	5314606	F48C1.3	F48C1.3	WBGene00018596	+	210	5314721	5314722	104	138	556.69	13.99	0
chrI	5315649	5317142	1494	345	5316050	5316197	F48C1.13	F48C1.13	WBGene00197167	+	891	5316538	5316539	147	523	2656.55	20.16	0
chrI	5353819	5354629	811	-45	5354269	5356476	F55A12.4b	dhs-2	WBGene00000966	+	338	5354155	5354156	81	145	397.39	10.93	0
chrI	5357924	5358589	666	36	5358146	5358293	F55A12.14	F55A12.14	WBGene00198093	-	313	5358235	5358236	41	67	83.34	5.62	0.06
chrI	5372553	5373360	808	3384	5372851	5376341	F55A12.9d.1	pqn-44	WBGene00004131	-	635	5373186	5373187	23	70	55.23	3.01	0.14
chrI	5377037	5378210	1174	-142	5372851	5377481	F55A12.9a	pqn-44	WBGene00004131	-	494	5377529	5377530	102	274	996.53	13.99	0
chrI	5379549	5380362	814	-166	5372851	5379789	F55A12.9b	pqn-44	WBGene00004131	-	397	5379944	5379945	180	249	1150.74	24.69	0
chrI	5382338	5383147	810	1765	5372851	5384508	F55A12.9c	pqn-44	WBGene00004131	-	397	5382733	5382734	34	75	77.08	4.66	0.09
chrI	5388029	5389606	1578	102	5388900	5388920	C24A11.10	21ur-14736	WBGene00173516	-	1171	5389198	5389199	46	190	278.96	6.05	0
chrI	5408086	5408987	902	-77	5402895	5408459	C24A11.8a.1	frm-4	WBGene00001491	-	442	5408526	5408527	115	197	639.2	14.93	0
chrI	5409247	5411305	2059	-543	5409666	5409733	C24A11.12	C24A11.12	WBGene00198102	-	1660	5410905	5410906	184	444	1487.16	25.24	0
chrI	5412197	5413074	878	138	5412497	5412640	C24A11.13	C24A11.13	WBGene00201694	+	428	5412623	5412624	99	133	303.24	13.58	0
chrI	5420133	5420819	687	255	5416649	5420731	C30H7.2a.3	C30H7.2	WBGene00016278	-	316	5420447	5420448	45	78	91.2	5.36	0.06
chrI	5421601	5422748	1148	-608	5422783	5423328	F27C1.4	F27C1.4	WBGene00017854	+	179	5421778	5421779	48	143	242.93	6.58	0
chrI	5429750	5430382	633	-12	5429936	5430054	F27C1.16	F27C1.16	WBGene00200117	-	182	5429930	5429931	38	71	107.37	5.21	0.04
chrI	5431082	5431879	798	-11	5431492	5431512	F27C1.14	21ur-11585	WBGene00170835	+	413	5431493	5431494	46	77	86.21	6.31	0.06
chrI	5470967	5471332	366	-1522	5465941	5469627	T05E8.2	hil-8	WBGene00001859	-	157	5471122	5471123	36	43	75.45	4.94	0.09
chrI	5485683	5486436	754	-4	5484767	5486055	C09D4.5.3	rpl-19	WBGene00004431	-	347	5486028	5486029	89	113	219.99	10.96	0.04
chrI	5500604	5501439	836	2171	5498850	5505385	C09D4.1b.1	C09D4.1	WBGene00015632	+	393	5500995	5500996	33	86	52.33	3.36	0.15
chrI	5518438	5519332	895	13	5518810	5518898	F59A3.14	F59A3.14	WBGene00198585	-	455	5518891	5518892	147	184	501.08	17.29	0
chrI	5543609	5544448	840	-694	5542630	5543334	F59A3.10	F59A3.10	WBGene00019083	-	448	5544055	5544056	72	109	201.28	9.88	0.03
chrI	5545373	5546203	831	-361	5546149	5561642	M01A10.2e	tom-1	WBGene00006594	+	405	5545776	5545777	58	105	186.07	7.94	0.03
chrI	5579134	5579911	778	-141	5579664	5581879	M01E11.2.2	M01E11.2	WBGene00019711	+	362	5579494	5579495	54	81	105.09	7.41	0.07
chrI	5589346	5590081	736	-133	5583405	5589580	M01E11.7b.1	tag-163	WBGene00006508	-	292	5589636	5589637	33	72	61.77	3.96	0.13
chrI	5597893	5598737	845	-983	5590346	5597332	M01E11.7d	tag-163	WBGene00006508	-	392	5598283	5598284	87	128	263.18	11.06	0
chrI	5598986	5599942	957	-2132	5590346	5597332	M01E11.7d	tag-163	WBGene00006508	-	556	5599540	5599541	38	104	142.54	5.21	0.05
chrI	5608637	5609437	801	-197	5607822	5608840	F46F11.4	ubl-5	WBGene00006726	-	390	5609025	5609026	80	106	197.49	10.97	0.03
chrI	5618166	5618871	706	32	5616595	5618551	F46F11.6	F46F11.6	WBGene00018509	-	345	5618509	5618510	39	72	74.15	4.85	0.09
chrI	5691344	5692079	736	-126	5691838	5697450	T19B4.2.2	npp-7	WBGene00003793	+	405	5691747	5691748	74	97	173.22	9.73	0.03
chrI	5697256	5697999	744	-4528	5702156	5705553	T19B4.1	pamn-1	WBGene00020556	+	302	5697556	5697557	35	66	59.91	4.71	0.13
chrI	5698578	5699448	871	-3143	5702156	5705553	T19B4.1	pamn-1	WBGene00020556	+	468	5699044	5699045	61	127	275.53	8.37	0
chrI	5701370	5702115	746	-413	5702156	5705553	T19B4.1	pamn-1	WBGene00020556	+	309	5701677	5701678	80	98	185.91	10.97	0.03
chrI	5706735	5707991	1257	-239	5707045	5707124	T19B4.9	T19B4.9	WBGene00195448	-	253	5706986	5706987	37	139	192.1	5.08	0.03
chrI	5757951	5758757	807	2439	5754378	5760793	F56H1.5	ccpp-1	WBGene00018995	-	401	5758350	5758351	73	93	143.23	10.01	0.05
chrI	5768468	5769139	672	-159	5768963	5773626	T22E7.1a	lron-8	WBGene00020693	+	375	5768841	5768842	41	69	75.19	5.18	0.09
chrI	5776989	5777732	744	1132	5778431	5778493	B0414.12	B0414.12	WBGene00199609	-	347	5777334	5777335	36	75	92.21	4.94	0.06
chrI	5804157	5804874	718	2643	5801872	5803266	B0414.1	srz-4	WBGene00015175	+	305	5804460	5804461	49	68	67.73	6.44	0.1
chrI	5807058	5807908	851	-192	5803984	5807291	B0414.8b	vps-51	WBGene00015176	-	500	5807556	5807557	31	80	78.6	4.12	0.09
chrI	5808077	5808825	749	742	5807709	5815637	C32F10.2	lin-35	WBGene00003020	+	320	5808395	5808396	50	80	104.17	6.69	0.07
chrI	5809774	5810479	706	-122	5808421	5810004	C32F10.4.2	C32F10.4	WBGene00016332	-	404	5810176	5810177	40	89	142.99	5.13	0.05
chrI	5826347	5827606	1260	-821	5823081	5826155	C32F10.8b.3	C32F10.8	WBGene00016333	-	275	5826620	5826621	100	263	855.85	13.72	0
chrI	5828735	5829455	721	23	5829072	5834642	C32F10.1a.2	obr-4	WBGene00016331	+	301	5829034	5829035	60	107	235.21	8.23	0
chrI	5865672	5866357	686	416	5862641	5866431	F33D11.12.1	dhhc-3	WBGene00018009	-	417	5866087	5866088	39	70	88.11	5.32	0.06
chrI	5870051	5872366	2316	-185	5871394	5871503	C34G6.13	C34G6.13	WBGene00202156	+	699	5870748	5870749	131	592	2078.33	16.01	0
chrI	5904058	5904820	763	-112	5902113	5904327	C34G6.7b.1	stam-1	WBGene00004109	-	363	5904419	5904420	53	77	84.32	6.88	0.06
chrI	5905258	5905896	639	-880	5902113	5904697	C34G6.7b.2	stam-1	WBGene00004109	-	198	5905454	5905455	25	65	83	3.43	0.06
chrI	5996512	5997236	725	2366	5992670	5999240	C06A5.7b	unc-94	WBGene00006823	-	453	5996963	5996964	23	63	57.61	3.15	0.14
chrI	5997286	5997991	706	1601	5992670	5999240	C06A5.7b	unc-94	WBGene00006823	-	387	5997671	5997672	35	80	104.39	4.42	0.07
chrI	5998924	5999697	774	-70	5992670	5999240	C06A5.7b	unc-94	WBGene00006823	-	440	5999362	5999363	83	126	316.39	11.39	0
chrI	6000887	6001571	685	-130	5992670	6001099	C06A5.7a	unc-94	WBGene00006823	-	314	6001199	6001200	38	62	62.48	5.21	0.13
chrI	6011811	6012304	494	0	6012058	6021983	C06A5.1	C06A5.1	WBGene00015499	+	140	6011949	6011950	39	47	55.52	5.35	0.14
chrI	6057925	6058740	816	6	6055947	6058339	C27A12.7a.2	C27A12.7	WBGene00016157	-	374	6058297	6058298	58	86	93.48	7.23	0.06
chrI	6060571	6061700	1130	-102	6058449	6061033	C27A12.8.2	ari-1	WBGene00016158	-	280	6060849	6060850	76	241	641.35	8.51	0
chrI	6073202	6074004	803	-3479	6068532	6070124	ZK484.3.2	ZK484.3	WBGene00022749	-	427	6073627	6073628	67	96	156.96	9.19	0.06
chrI	6076049	6076926	878	2359	6070679	6078847	ZK484.4a	ZK484.4	WBGene00022750	-	430	6076477	6076478	50	107	178.97	6.86	0.03
chrI	6076988	6077788	801	1459	6070679	6078847	ZK484.4a	ZK484.4	WBGene00022750	-	404	6077390	6077391	133	205	817.64	18.24	0
chrI	6079314	6080051	738	-835	6070679	6078847	ZK484.4a	ZK484.4	WBGene00022750	-	521	6079833	6079834	73	130	358.77	10.01	0
chrI	6080256	6081070	815	-1119	6081782	6085023	ZK484.2b.2	haf-9	WBGene00001819	+	374	6080628	6080629	56	106	178.29	7.22	0.03
chrI	6082410	6083079	670	60	6082738	6082805	ZK484.9	ZK484.9	WBGene00044933	-	356	6082764	6082765	45	80	104.4	5.39	0.07
chrI	6091160	6093201	2042	-505	6092686	6092811	ZK484.11	ZK484.11	WBGene00220243	+	507	6091665	6091666	137	523	2055.02	18.79	0
chrI	6102865	6104197	1333	-1274	6104805	6105589	T27A3.8	T27A3.8	WBGene00044611	+	438	6103301	6103302	75	213	494.1	10.03	0
chrI	6109379	6110252	874	-160	6107815	6109655	T27A3.7	T27A3.7	WBGene00020843	-	456	6109833	6109834	149	190	624.95	19.67	0
chrI	6117744	6118675	932	-4380	6122590	6126854	T27A3.1a	T27A3.1	WBGene00020838	+	484	6118226	6118227	168	261	1120.4	23.04	0
chrI	6120457	6121177	721	-1773	6122590	6126854	T27A3.1a	T27A3.1	WBGene00020838	+	480	6120935	6120936	29	70	73.46	3.81	0.09
chrI	6121392	6122201	810	-793	6122590	6126854	T27A3.1a	T27A3.1	WBGene00020838	+	417	6121807	6121808	71	104	152.94	8.57	0.06
chrI	6136226	6136982	757	7	6136597	6136669	F56F4.t2	F56F4.t2	WBGene00023073	+	351	6136575	6136576	45	73	65.39	5.58	0.12
chrI	6153258	6154125	868	61	6153645	6153753	T09B4.21	T09B4.21	WBGene00220064	-	441	6153697	6153698	53	97	130.51	6.98	0.05
chrI	6155392	6156141	750	-794	6156561	6157400	T09B4.5b	T09B4.5	WBGene00020379	+	371	6155761	6155762	69	110	217.87	8.77	0.04
chrI	6163143	6164040	898	-47	6163471	6163544	T09B4.t2	T09B4.t2	WBGene00023136	-	524	6163665	6163666	40	95	124.85	5.49	0.05
chrI	6166395	6167321	927	-319	6164715	6166539	T09B4.8	T09B4.8	WBGene00020382	-	458	6166851	6166852	66	128	165.44	7.06	0.06
chrI	6174754	6175746	993	255	6174995	6175138	T09B4.13	T09B4.13	WBGene00195926	+	521	6175273	6175274	48	138	206.77	5.48	0.03
chrI	6193590	6194373	784	917	6192287	6194899	T05E7.4	T05E7.4	WBGene00020260	-	395	6193983	6193984	68	97	167.65	9.33	0.06
chrI	6198253	6199058	806	-485	6199141	6200193	T05E7.2	col-55	WBGene00000632	+	377	6198628	6198629	57	91	116.16	7.2	0.05
chrI	6203734	6204363	630	151	6203897	6206929	T05E7.1	T05E7.1	WBGene00020258	+	262	6203994	6203995	36	57	50.72	4.65	0.15
chrI	6209711	6211443	1733	578	6206978	6211155	T08B2.7c	T08B2.7	WBGene00020347	-	430	6210139	6210140	137	368	1110.13	16.97	0
chrI	6212512	6213306	795	-17	6212821	6212892	T08B2.t1	T08B2.t1	WBGene00023344	-	377	6212887	6212888	66	104	151.13	7.76	0.06
chrI	6220601	6221383	783	-226	6220089	6220766	T08B2.10.1	rps-17	WBGene00004486	-	391	6220990	6220991	81	109	210.09	10.81	0.04
chrI	6237430	6237878	449	1056	6238574	6238710	C48E7.14	C48E7.14	WBGene00199400	-	176	6237604	6237605	42	48	52.96	4.97	0.15
chrI	6238102	6238879	778	219	6238574	6238710	C48E7.14	C48E7.14	WBGene00199400	-	424	6238524	6238525	47	101	135.53	5.33	0.05
chrI	6249759	6250572	814	-98	6249556	6250067	C48E7.10	spp-15	WBGene00005000	-	411	6250168	6250169	67	104	134.96	7.6	0.05
chrI	6258760	6259794	1035	-972	6260249	6264525	C48E7.1	C48E7.1	WBGene00016749	+	564	6259322	6259323	135	251	724.93	14.27	0
chrI	6260001	6260738	738	120	6260249	6264525	C48E7.1	C48E7.1	WBGene00016749	+	332	6260331	6260332	82	110	186.89	9.3	0.03
chrI	6261098	6261556	459	1078	6260249	6264525	C48E7.1	C48E7.1	WBGene00016749	+	284	6261380	6261381	29	44	53.48	3.98	0.15
chrI	6282434	6284030	1597	-264	6283496	6283637	C10G11.12	C10G11.12	WBGene00195352	+	522	6282954	6282955	50	219	371.8	6.36	0
chrI	6293705	6295048	1344	-519	6294896	6297636	C10G11.5a.2	pnk-1	WBGene00004068	+	983	6294686	6294687	39	148	202.02	5.35	0.03
chrI	6317428	6318344	917	-134	6318020	6320419	F26B1.2c.1	F26B1.2	WBGene00017816	+	462	6317888	6317889	244	350	1748.83	29.86	0
chrI	6339869	6340550	682	-2019	6342229	6356678	K04F10.4d.3	bli-4	WBGene00000254	+	353	6340220	6340221	33	65	58.62	4.11	0.14
chrI	6365949	6366625	677	-74	6366361	6368079	K04F10.7	K04F10.7	WBGene00019399	+	376	6366323	6366324	42	70	64.92	4.91	0.12
chrI	6373549	6374424	876	1001	6374842	6374988	ZC308.6	ZC308.6	WBGene00201662	-	456	6374003	6374004	76	113	155.25	8.83	0.06
chrI	6378767	6379447	681	2321	6376786	6385713	ZC308.1d	gld-2	WBGene00001596	+	432	6379197	6379198	35	73	82.84	4.33	0.06
chrI	6380562	6381491	930	-407	6381434	6385713	ZC308.1b	gld-2	WBGene00001596	+	395	6380955	6380956	98	158	344.47	11.67	0
chrI	6397995	6398628	634	-4337	6402649	6402806	ZC328.6	ZC328.6	WBGene00196705	+	182	6398175	6398176	28	62	73.72	3.84	0.09
chrI	6412262	6413489	1228	5	6412870	6413067	R10A10.3	R10A10.3	WBGene00220039	+	562	6412822	6412823	38	142	172.91	4.67	0.03
chrI	6416478	6417219	742	34	6409060	6416883	ZC328.3a	ZC328.3	WBGene00022593	-	394	6416870	6416871	51	90	125.36	6.27	0.05
chrI	6421533	6422390	858	-25	6420659	6421936	R10A10.2	rbx-2	WBGene00019993	-	392	6421923	6421924	98	148	378.44	12.95	0
chrI	6435399	6436429	1031	-184	6436098	6441191	T23H2.2	snt-4	WBGene00004924	+	465	6435862	6435863	61	160	358.93	8.12	0
chrI	6436670	6437733	1064	1103	6436098	6441191	T23H2.2	snt-4	WBGene00004924	+	379	6437047	6437048	34	97	65.63	4.08	0.12
chrI	6446209	6447101	893	-191	6441633	6446464	T23H2.3	T23H2.3	WBGene00020742	-	442	6446649	6446650	77	128	250.09	9.99	0
chrI	6459243	6460681	1439	-471	6460433	6464263	K06A5.4	knl-2	WBGene00019432	+	551	6459792	6459793	194	428	1697.6	23.09	0
chrI	6552253	6553158	906	-59	6550533	6552646	F57B10.9	F57B10.9	WBGene00019006	-	429	6552680	6552681	137	206	601.91	15.53	0
chrI	6554263	6555628	1366	216	6554729	6558593	F57B10.7	tre-1	WBGene00006607	+	420	6554681	6554682	105	237	585.85	13.62	0
chrI	6568792	6569938	1147	-129	6569494	6572600	F57B10.3a	F57B10.3	WBGene00019001	+	698	6569488	6569489	186	344	1531.82	25.18	0
chrI	6572289	6573089	801	-1313	6574002	6585175	F57B10.1.2	let-607	WBGene00002783	+	402	6572689	6572690	62	84	89.19	7.68	0.06
chrI	6573873	6575176	1304	520	6574004	6585175	F57B10.1.3	let-607	WBGene00002783	+	785	6574656	6574657	59	190	319.35	6.94	0
chrI	6576789	6578226	1438	-31	6577275	6577476	F57B10.16	F57B10.16	WBGene00196124	-	1087	6577874	6577875	63	175	236.06	7.75	0
chrI	6579420	6580460	1041	-107	6580047	6585175	F57B10.1.1	let-607	WBGene00002783	+	429	6579847	6579848	112	206	569.83	13.91	0
chrI	6582376	6583187	812	-9	6582791	6582913	F48A9.6	F48A9.6	WBGene00219955	+	394	6582768	6582769	38	80	58.45	4.28	0.14
chrI	6588967	6589654	688	-2771	6592082	6592231	F48A9.5	F48A9.5	WBGene00199463	+	370	6589335	6589336	28	60	55.85	3.84	0.14
chrI	6591651	6592378	728	-67	6592082	6592231	F48A9.5	F48A9.5	WBGene00199463	+	278	6591927	6591928	31	64	59.98	4.25	0.13
chrI	6607680	6608749	1070	-126	6608341	6608517	D2092.13	D2092.13	WBGene00200203	+	612	6608290	6608291	119	252	902.07	15.88	0
chrI	6712610	6713329	720	2099	6710870	6712325	T23B3.3	rmd-5	WBGene00020711	+	381	6712989	6712990	186	235	1126.96	25.02	0
chrI	6714306	6715186	881	-1128	6715874	6717090	T23B3.2	T23B3.2	WBGene00020710	+	447	6714751	6714752	52	109	143.82	6.16	0.05
chrI	6727429	6728170	742	1576	6728285	6729376	W02D3.5.2	lbp-6	WBGene00002258	-	360	6727787	6727788	42	65	60.24	5.76	0.13
chrI	6730961	6732848	1888	375	6731269	6732280	W02D3.7	lbp-5	WBGene00002257	-	929	6731888	6731889	102	242	415.15	13.99	0
chrI	6745077	6745965	889	-180	6742293	6745341	W02D3.9.1	unc-37	WBGene00006773	-	465	6745540	6745541	85	153	365.18	10.68	0
chrI	6756119	6757575	1457	-328	6757175	6757233	F08B6.6	F08B6.6	WBGene00200700	+	446	6756563	6756564	201	379	1344.21	24.25	0
chrI	6768165	6768666	502	129	6768385	6768545	F08B6.7	F08B6.7	WBGene00219882	-	324	6768487	6768488	43	57	90.59	5.9	0.06
chrI	6768876	6769502	627	-644	6768385	6768545	F08B6.7	F08B6.7	WBGene00219882	-	293	6769167	6769168	34	63	78.89	4.66	0.09
chrI	6769771	6770568	798	-1624	6768385	6768545	F08B6.7	F08B6.7	WBGene00219882	-	417	6770186	6770187	47	91	137.89	6.45	0.05
chrI	6779770	6780648	879	-58	6773994	6780151	C37A2.5a	pqn-21	WBGene00004111	-	453	6780221	6780222	70	111	191.7	9.6	0.03
chrI	6781322	6782064	743	-110	6781803	6781874	C37A2.t1	C37A2.t1	WBGene00022955	+	353	6781673	6781674	40	77	93.22	5.31	0.06
chrI	6835011	6835820	810	-90	6835506	6835631	K02F2.11	K02F2.11	WBGene00220000	+	390	6835399	6835400	64	94	131.15	8.26	0.05
chrI	6837784	6838637	854	-143	6838354	6843343	K02F2.1b	dpf-3	WBGene00001056	+	471	6838253	6838254	39	87	76.33	4.59	0.09
chrI	6881576	6882651	1076	55	6882058	6882188	T21G5.7	T21G5.7	WBGene00197432	+	427	6882001	6882002	38	122	170.51	5.09	0.06
chrI	6884906	6885733	828	-2207	6879405	6883112	T21G5.5a	asd-2	WBGene00006423	-	412	6885316	6885317	64	106	168.57	8.11	0.06
chrI	6893261	6893993	733	324	6893303	6893447	C48B6.13	C48B6.13	WBGene00201916	+	423	6893682	6893683	42	70	60.61	5.17	0.13
chrI	6913823	6914587	765	-626	6900972	6913579	C48B6.6a	smg-1	WBGene00004879	-	361	6914182	6914183	66	96	149.68	8.39	0.06
chrI	6930382	6931096	715	-399	6931138	6936936	T10B11.2	T10B11.2	WBGene00020398	+	289	6930669	6930670	78	124	330.93	10.7	0
chrI	6945255	6946190	936	-362	6943178	6945360	T10B11.6.2	T10B11.6	WBGene00020402	-	470	6945723	6945724	275	379	2142.42	37.72	0
chrI	6950773	6951662	890	82	6951135	6951973	T10B11.1	pcbd-1	WBGene00020397	+	403	6951174	6951175	75	121	233.35	10.29	0
chrI	6962965	6963805	841	-2246	6954411	6961139	C30F12.1	C30F12.1	WBGene00016260	-	406	6963369	6963370	91	122	253.46	12.15	0
chrI	6973996	6974874	879	-123	6974558	6977073	C30F12.7	idhg-2	WBGene00016266	+	470	6974464	6974465	179	228	910.57	24.55	0
chrI	6998270	6998919	650	976	6991951	6999571	C30F12.5a.1	C30F12.5	WBGene00016264	-	379	6998647	6998648	55	76	122.5	7.54	0.05
chrI	6999224	7000087	864	-84	6991951	6999571	C30F12.5a.1	C30F12.5	WBGene00016264	-	453	6999675	6999676	69	120	217.44	8.77	0.04
chrI	7005103	7005936	834	76	7005443	7009175	H06O01.3a	ctg-1	WBGene00010370	+	390	7005491	7005492	36	85	105.14	4.94	0.07
chrI	7020081	7021966	1886	-223	7015908	7020800	H06O01.1.2	pdi-3	WBGene00003964	-	1360	7021439	7021440	148	400	1313.07	20.3	0
chrI	7027305	7028780	1476	1958	7029888	7030001	F15C11.7	F15C11.7	WBGene00202085	-	1029	7028332	7028333	46	148	167.55	6.31	0.06
chrI	7040440	7041330	891	-174	7040641	7040711	F15C11.4	F15C11.4	WBGene00196188	-	466	7040904	7040905	41	96	90.87	4.73	0.06
chrI	7054464	7055317	854	15	7053688	7054906	W01A8.8	W01A8.8	WBGene00044988	-	429	7054891	7054892	42	92	125.57	5.76	0.05
chrI	7055406	7056418	1013	963	7055357	7056875	W01A8.2	W01A8.2	WBGene00012164	-	606	7056010	7056011	48	133	226.01	6.23	0
chrI	7056433	7057626	1194	-140	7057170	7059349	W01A8.1a.2	mdt-28	WBGene00007024	+	796	7057227	7057228	74	198	413.11	8.81	0
chrI	7058376	7059825	1450	1900	7057200	7059349	W01A8.1a.1	mdt-28	WBGene00007024	+	1035	7059409	7059410	73	224	376	8.13	0
chrI	7080513	7084132	3620	-302	7079911	7082020	F22D6.2.1	F22D6.2	WBGene00009050	-	2533	7083044	7083045	214	790	2365.82	26.39	0
chrI	7084188	7085432	1245	-2790	7079911	7082020	F22D6.2.1	F22D6.2	WBGene00009050	-	466	7084652	7084653	92	216	484.81	11.06	0
chrI	7085447	7086520	1074	-3963	7079911	7082020	F22D6.2.1	F22D6.2	WBGene00009050	-	536	7085981	7085982	110	231	717.25	13.97	0
chrI	7086778	7088244	1467	2551	7088022	7090062	F22D6.3a.2	nars-1	WBGene00003815	-	568	7087344	7087345	72	212	385.69	9	0
chrI	7090115	7090854	740	-138	7090623	7091371	F22D6.4.2	nduf-6	WBGene00009051	+	416	7090529	7090530	59	86	107.94	7.15	0.04
chrI	7114470	7115233	764	1834	7113017	7115001	F22D6.12.1	gly-19	WBGene00001644	+	457	7114925	7114926	49	89	140.25	6.72	0.05
chrI	7127950	7128946	997	-25	7122605	7128423	K10D3.2	unc-14	WBGene00006753	-	458	7128406	7128407	185	292	1252.41	24.3	0
chrI	7129226	7129973	748	-1176	7122605	7128423	K10D3.2	unc-14	WBGene00006753	-	408	7129632	7129633	32	68	65.04	4.3	0.12
chrI	7130469	7131441	973	-1543	7132498	7134329	K10D3.3	taf-11.2	WBGene00006394	+	453	7130920	7130921	66	131	184	7.48	0.03
chrI	7139434	7140180	747	166	7134743	7139973	K10D3.4	K10D3.4	WBGene00010738	-	331	7139763	7139764	26	69	50	3.08	0.15
chrI	7147134	7148303	1170	-488	7140278	7147230	H37N21.1	hpo-11	WBGene00010427	-	709	7147841	7147842	55	157	258.83	6.9	0
chrI	7148676	7150152	1477	-2184	7140278	7147230	H37N21.1	hpo-11	WBGene00010427	-	961	7149635	7149636	60	177	265.3	8.01	0
chrI	7156475	7157353	879	-128	7152460	7156786	K07G5.1	crml-1	WBGene00010641	-	463	7156936	7156937	45	111	149.99	5.36	0.06
chrI	7157698	7158548	851	-1337	7152460	7156786	K07G5.1	crml-1	WBGene00010641	-	627	7158323	7158324	29	85	59.77	3.19	0.13
chrI	7158566	7159251	686	-805	7159714	7160918	K07G5.2	xpa-1	WBGene00006963	+	273	7158837	7158838	57	90	139	6.98	0.05
chrI	7176476	7177279	804	-35	7176696	7176842	M05B5.9	M05B5.9	WBGene00199992	-	355	7176829	7176830	38	83	104.41	5.18	0.07
chrI	7182362	7183078	717	-333	7183053	7185709	M05B5.6	trpa-2	WBGene00010873	+	330	7182690	7182691	37	66	64.77	4.96	0.13
chrI	7216983	7217934	952	674	7216784	7221188	C01H6.5a	nhr-23	WBGene00003622	+	590	7217571	7217572	75	147	327.89	9.97	0
chrI	7232832	7233790	959	-191	7229418	7233120	C01H6.9	C01H6.9	WBGene00007258	-	393	7233223	7233224	41	101	97.15	4.89	0.06
chrI	7287468	7288377	910	-1601	7286301	7286321	F21C3.9	21ur-14201	WBGene00171935	-	485	7287951	7287952	73	130	232.45	8.98	0
chrI	7304428	7305155	728	-104	7303345	7304687	F13G3.6	F13G3.6	WBGene00008766	-	403	7304829	7304830	50	75	83.55	6.4	0.06
chrI	7306841	7307541	701	74	7307117	7308859	F13G3.11.1	mrpl-13	WBGene00008769	+	374	7307213	7307214	144	194	785.57	18.55	0
chrI	7313859	7314963	1105	-132	7313585	7314279	F13G3.10a	F13G3.10	WBGene00008768	-	616	7314473	7314474	285	420	2075.16	34.61	0
chrI	7315540	7316297	758	-1639	7313585	7314279	F13G3.10a	F13G3.10	WBGene00008768	-	291	7315829	7315830	38	84	88.79	4.44	0.06
chrI	7346568	7347235	668	-156	7345942	7346745	F52A8.5.2	F52A8.5	WBGene00009918	-	286	7346852	7346853	33	60	57.75	4.46	0.14
chrI	7354025	7354846	822	-55	7354491	7357173	F07A5.3	scav-6	WBGene00008542	+	344	7354367	7354368	106	158	429.33	13.25	0
chrI	7370056	7370658	603	1177	7360392	7371534	F07A5.5	sue-1	WBGene00006306	-	337	7370391	7370392	38	65	92.59	5.21	0.06
chrI	7371669	7372539	871	425	7372296	7372529	F07A5.8	linc-141	WBGene00219578	-	410	7372077	7372078	30	95	132.26	4.12	0.05
chrI	7380760	7381534	775	-1661	7376902	7379486	F07A5.7b.2	unc-15	WBGene00006754	-	367	7381125	7381126	49	84	83.27	5.69	0.06
chrI	7382809	7383872	1064	-143	7376902	7383197	F07A5.7a.2	unc-15	WBGene00006754	-	401	7383208	7383209	44	137	246.11	6.04	0
chrI	7384054	7384798	745	28	7384398	7388792	C15A11.2.2	C15A11.2	WBGene00007597	+	395	7384447	7384448	31	63	50.35	4.14	0.15
chrI	7391849	7392601	753	-533	7391591	7391692	C15A11.10	C15A11.10	WBGene00219817	-	404	7392251	7392252	51	71	76.57	7	0.09
chrI	7398192	7398707	516	-2140	7400590	7400610	C15A11.8	21ur-15108	WBGene00167193	+	260	7398450	7398451	30	47	50.69	4.12	0.15
chrI	7404609	7405615	1007	82	7405030	7408511	C15A11.7a	C15A11.7	WBGene00007599	+	662	7405269	7405270	32	97	86.96	4.04	0.06
chrI	7408987	7409760	774	4343	7405030	7408511	C15A11.7a	C15A11.7	WBGene00007599	+	349	7409334	7409335	43	74	50.5	4.85	0.15
chrI	7435878	7436608	731	2826	7433417	7454088	ZK524.2c	unc-13	WBGene00006752	+	392	7436268	7436269	45	62	53.64	6.17	0.15
chrI	7466408	7467148	741	-354	7460854	7466424	ZK524.4	ZK524.4	WBGene00013994	-	354	7466760	7466761	53	68	69.57	7.27	0.09
chrI	7474454	7476187	1734	274	7475046	7475283	T28F4.7	T28F4.7	WBGene00198042	+	1177	7475629	7475630	216	1077	3100	28.43	0
chrI	7478928	7480660	1733	-341	7480135	7483392	T28F4.2	asic-2	WBGene00012137	+	456	7479382	7479383	73	241	382.46	8.75	0
chrI	7489385	7490752	1368	105	7486577	7490174	T28F4.4	T28F4.4	WBGene00012139	-	894	7490277	7490278	162	324	1146.87	21.37	0
chrI	7491332	7493296	1965	-22	7492336	7492938	T28F4.5.1	T28F4.5	WBGene00012140	+	760	7492090	7492091	295	832	3100	35.36	0
chrI	7493896	7495076	1181	214	7492788	7494700	T28F4.6	T28F4.6	WBGene00012141	-	853	7494747	7494748	205	333	1339.8	26.05	0
chrI	7499920	7501282	1363	-274	7500236	7500327	C26C6.12	C26C6.12	WBGene00219833	-	443	7500361	7500362	241	713	3100	27.74	0
chrI	7507873	7508754	882	-407	7508721	7512492	C26C6.7a	glb-8	WBGene00007741	+	444	7508315	7508316	127	159	394.67	15.73	0
chrI	7515436	7516291	856	-755	7514093	7515108	C26C6.9	C26C6.9	WBGene00007743	-	384	7515818	7515819	46	98	121.04	5.66	0.05
chrI	7517955	7520378	2424	-73	7519240	7519339	C26C6.14	C26C6.14	WBGene00219835	+	769	7518722	7518723	232	643	2625.08	31.82	0
chrI	7541933	7542676	744	-147	7536204	7542157	C26C6.5b	dcp-66	WBGene00000938	-	349	7542280	7542281	45	81	104.6	5.89	0.07
chrI	7543010	7543991	982	1229	7544618	7544730	H15M21.1	H15M21.1	WBGene00197716	-	603	7543611	7543612	61	132	243.6	8.14	0
chrI	7544376	7545933	1558	-424	7544618	7544730	H15M21.1	H15M21.1	WBGene00197716	-	697	7545071	7545072	41	168	111.79	4.24	0.05
chrI	7547403	7548995	1593	-3469	7544618	7544730	H15M21.1	H15M21.1	WBGene00197716	-	1045	7548446	7548447	108	280	703.26	13.37	0
chrI	7550034	7550847	814	-2534	7552975	7554553	T25G3.1.2	T25G3.1	WBGene00012029	+	380	7550412	7550413	37	79	54.59	4.14	0.15
chrI	7552122	7553510	1389	-159	7552975	7554553	T25G3.1.2	T25G3.1	WBGene00012029	+	437	7552557	7552558	70	194	310.21	8.34	0
chrI	7554458	7555195	738	-65	7554892	7559717	T25G3.2.1	chs-1	WBGene00000496	+	375	7554831	7554832	44	68	50.2	5.26	0.15
chrI	7562957	7564283	1327	-962	7564582	7567718	T25G3.4.2	T25G3.4	WBGene00012031	+	1098	7564053	7564054	126	291	861.99	15.11	0
chrI	7570607	7571773	1167	60	7567821	7571250	D2030.1.2	mans-1	WBGene00008411	-	778	7571383	7571384	113	284	1073.99	15.5	0
chrI	7573459	7574429	971	-251	7574195	7578564	D2030.2a.1	D2030.2	WBGene00008412	+	592	7574049	7574050	189	302	1409.69	25.93	0
chrI	7575005	7575923	919	-486	7575950	7578564	D2030.2b.6	D2030.2	WBGene00008412	+	458	7575461	7575462	146	194	643.81	20.03	0
chrI	7581469	7582319	851	-210	7582104	7583368	D2030.5.2	mce-1	WBGene00008415	+	445	7581912	7581913	113	158	415.08	14.22	0
chrI	7583476	7584313	838	84	7583810	7585327	D2030.12	D2030.12	WBGene00008421	+	455	7583929	7583930	60	99	131.89	7.44	0.05
chrI	7595337	7597348	2012	-162	7596505	7602199	D2030.9c.2	wdr-23	WBGene00008419	+	337	7595672	7595673	125	463	1646.87	17.15	0
chrI	7597777	7598495	719	1066	7597070	7602199	D2030.9b.1	wdr-23	WBGene00008419	+	369	7598144	7598145	39	63	58.76	5.35	0.14
chrI	7601165	7601839	675	-809	7602311	7608186	D2030.10a.1	aex-1	WBGene00000084	+	311	7601474	7601475	38	67	68.1	4.8	0.09
chrI	7611587	7612163	577	-560	7611209	7611315	F29D11.3	F29D11.3	WBGene00196622	-	330	7611915	7611916	42	57	70.12	5.76	0.09
chrI	7656431	7660645	4215	-245	7656907	7658293	F26A3.4.2	F26A3.4	WBGene00009142	-	2902	7659331	7659332	168	1013	2854.11	17.86	0
chrI	7660851	7661664	814	-2964	7656907	7658293	F26A3.4.2	F26A3.4	WBGene00009142	-	290	7661139	7661140	58	135	308.43	7.28	0
chrI	7661681	7663996	2316	-4545	7656907	7658293	F26A3.4.2	F26A3.4	WBGene00009142	-	441	7662120	7662121	52	275	330.54	6.31	0
chrI	7678806	7679596	791	-251	7679452	7683037	T23G11.7b.1	T23G11.7	WBGene00011972	+	364	7679168	7679169	41	77	60.47	4.79	0.13
chrI	7700786	7701646	861	39	7701177	7701313	T23G11.12	T23G11.12	WBGene00220089	+	410	7701194	7701195	36	81	65.31	4.41	0.12
chrI	7706820	7707591	772	-149	7704572	7707056	F27D4.2a.4	lsy-22	WBGene00009188	-	412	7707230	7707231	199	263	1219.38	24.64	0
chrI	7710695	7711395	701	-3989	7704572	7707056	F27D4.2a.4	lsy-22	WBGene00009188	-	374	7711067	7711068	44	65	51.37	5.35	0.15
chrI	7711401	7713307	1907	-3602	7715956	7716041	F27D4.10	F27D4.10	WBGene00219919	+	460	7711859	7711860	94	378	1012.4	11.44	0
chrI	7713668	7714920	1253	-1662	7715956	7716041	F27D4.10	F27D4.10	WBGene00219919	+	420	7714086	7714087	49	134	90.5	5.04	0.06
chrI	7715464	7716198	735	-125	7715956	7716041	F27D4.10	F27D4.10	WBGene00219919	+	443	7715905	7715906	29	71	69.3	3.71	0.09
chrI	7731369	7732191	823	-334	7731356	7731446	F27D4.11	F27D4.11	WBGene00219920	-	423	7731790	7731791	100	121	238.28	12.69	0
chrI	7747406	7748248	843	-7951	7755778	7756353	F58H10.1	F58H10.1	WBGene00010291	+	415	7747819	7747820	51	93	132.51	7	0.05
chrI	7749312	7749943	632	-6150	7755778	7756353	F58H10.1	F58H10.1	WBGene00010291	+	342	7749652	7749653	38	55	50.19	5.14	0.15
chrI	7753034	7754177	1144	-2172	7755778	7756353	F58H10.1	F58H10.1	WBGene00010291	+	808	7753840	7753841	28	112	109.31	3.63	0.05
chrI	7756550	7757375	826	1184	7755778	7756353	F58H10.1	F58H10.1	WBGene00010291	+	441	7756989	7756990	46	88	110.43	6.09	0.05
chrI	7758754	7759774	1021	3486	7755778	7756353	F58H10.1	F58H10.1	WBGene00010291	+	554	7759306	7759307	57	145	244.65	6.83	0
chrI	7762352	7762981	630	6888	7755778	7756353	F58H10.1	F58H10.1	WBGene00010291	+	275	7762625	7762626	43	71	102.49	5.72	0.07
chrI	7771069	7771820	752	602	7766536	7772047	H15N14.2b.3	nsf-1	WBGene00003818	-	423	7771490	7771491	67	105	201.74	8.89	0.03
chrI	7801482	7801970	489	96	7800460	7801822	D2005.2	nlp-8	WBGene00003746	-	219	7801699	7801700	43	52	74.69	5.9	0.09
chrI	7814304	7814967	664	-353	7814989	7819593	D2005.4.1	D2005.4	WBGene00008399	+	422	7814724	7814725	61	89	156.07	7.76	0.06
chrI	7815045	7815843	799	196	7815248	7819593	D2005.4.2	D2005.4	WBGene00008399	+	417	7815460	7815461	121	159	400.05	13.72	0
chrI	7820423	7821174	752	-44	7820843	7826380	D2005.5	drh-3	WBGene00008400	+	318	7820739	7820740	54	80	78.51	6.34	0.09
chrI	7848551	7849595	1045	98	7848975	7853636	F30F8.8.1	taf-5	WBGene00006386	+	404	7848953	7848954	40	119	138.85	4.86	0.05
chrI	7859376	7860145	770	-343	7857823	7859417	R11A5.2	nud-2	WBGene00011230	-	486	7859860	7859861	29	71	57.76	3.61	0.14
chrI	7860211	7862503	2293	-1252	7859940	7860105	R11A5.8	R11A5.8	WBGene00220041	-	1375	7861584	7861585	116	466	1012.33	11.8	0
chrI	7865776	7868318	2543	565	7866482	7872080	R11A5.4d.2	pck-2	WBGene00011232	+	418	7866192	7866193	177	511	1405.49	21.92	0
chrI	7883338	7884311	974	-318	7884143	7885765	F55D12.1	F55D12.1	WBGene00010110	+	723	7884059	7884060	76	195	589.01	10.07	0
chrI	7889009	7889702	694	0	7889356	7894855	F55D12.2a	F55D12.2	WBGene00010111	+	376	7889383	7889384	38	76	73.02	4.28	0.09
chrI	7890438	7891150	713	-112	7890631	7890682	F55D12.9	F55D12.9	WBGene00202233	-	333	7890769	7890770	44	72	62.78	5.14	0.13
chrI	7928368	7929273	906	-2483	7918442	7926337	F20G4.1	smgl-1	WBGene00008990	-	447	7928813	7928814	78	137	165.75	7.3	0.06
chrI	7934744	7936396	1653	-653	7936223	7938329	T22C1.1.2	T22C1.1	WBGene00011912	+	402	7935144	7935145	52	178	152.93	5.93	0.06
chrI	7942371	7943120	750	26	7942719	7945588	T22C1.6	T22C1.6	WBGene00011917	+	401	7942770	7942771	38	65	58.22	5.19	0.14
chrI	7947944	7948802	859	3220	7946835	7951593	T22C1.7	jph-1	WBGene00002179	-	416	7948358	7948359	62	108	183.81	8.33	0.03
chrI	7951363	7952812	1450	432	7951655	7952140	T22C1.15	T22C1.15	WBGene00200953	+	446	7951807	7951808	85	209	420.5	11.47	0
chrI	7954556	7955457	902	186	7954820	7955081	T22C1.13	T22C1.13	WBGene00195833	+	456	7955010	7955011	68	149	342.74	8.65	0
chrI	7968488	7969722	1235	-277	7968753	7968828	T22C1.17	T22C1.17	WBGene00220081	-	339	7968825	7968826	132	349	1426.46	17.05	0
chrI	7999928	8000668	741	1030	8001196	8001328	C54G4.14	C54G4.14	WBGene00200556	-	333	8000259	8000260	67	104	213.87	9.11	0.04
chrI	8009432	8010931	1500	184	8010207	8010366	C54G4.16	C54G4.16	WBGene00219863	-	390	8009820	8009821	116	292	879.47	15.91	0
chrI	8013102	8013979	878	-902	8014443	8019592	C54G4.1a	rskn-2	WBGene00008311	+	358	8013458	8013459	64	168	504.26	8.78	0
chrI	8018782	8019583	802	-318	8019501	8022715	C54G4.7.1	C54G4.7	WBGene00008317	+	403	8019183	8019184	49	99	162.71	6.54	0.06
chrI	8045214	8047139	1926	-380	8046557	8046749	K04G2.14	K04G2.14	WBGene00199923	+	1336	8046548	8046549	54	238	311.56	6.43	0
chrI	8048285	8049061	777	-423	8047256	8048250	K04G2.7b	K04G2.7	WBGene00010566	-	378	8048661	8048662	52	74	60.11	6.28	0.13
chrI	8049180	8049976	797	-227	8047256	8049351	K04G2.7a	K04G2.7	WBGene00010566	-	346	8049524	8049525	98	225	871.63	11.83	0
chrI	8057639	8058812	1174	463	8057762	8060559	K04G2.10	K04G2.10	WBGene00010568	+	246	8057883	8057884	57	120	117.1	7.11	0.05
chrI	8083064	8083900	837	-99	8083581	8095574	F18C12.2b.1	rme-8	WBGene00004378	+	379	8083441	8083442	209	255	1066.17	25.54	0
chrI	8099835	8100709	875	-3329	8103601	8109227	C09H6.1b	spr-4	WBGene00005009	+	433	8100266	8100267	47	95	114.69	6.02	0.05
chrI	8101471	8102325	855	-1703	8103601	8109227	C09H6.1b	spr-4	WBGene00005009	+	458	8101927	8101928	33	84	67.65	3.88	0.1
chrI	8102802	8103558	757	-421	8103601	8109227	C09H6.1b	spr-4	WBGene00005009	+	372	8103172	8103173	65	87	110.01	8.01	0.05
chrI	8118807	8119698	892	61	8109743	8119314	C09H6.2a	lin-10	WBGene00002999	-	425	8119230	8119231	68	116	209.42	9.33	0.03
chrI	8124287	8125150	864	-1080	8125799	8130086	C09H6.3.2	mau-2	WBGene00003136	+	336	8124621	8124622	166	244	1048.39	22.77	0
chrI	8130541	8131153	613	-3044	8133891	8135060	T28B8.1.2	T28B8.1	WBGene00012113	+	399	8130938	8130939	37	56	58.69	5.08	0.14
chrI	8133238	8134444	1207	-50	8133891	8135060	T28B8.1.2	T28B8.1	WBGene00012113	+	614	8133850	8133851	231	473	2388.54	28.05	0
chrI	8135206	8136174	969	-150	8135840	8135955	T28B8.11	T28B8.11	WBGene00220106	+	497	8135701	8135702	116	193	482.45	13.15	0
chrI	8218164	8218807	644	-124	8212362	8218361	T02E1.5a	dhs-3	WBGene00000967	-	353	8218515	8218516	50	69	96.43	6.86	0.06
chrI	8222791	8224772	1982	-692	8224474	8224544	T02E1.9	T02E1.9	WBGene00045156	+	380	8223169	8223170	70	246	408.59	9.6	0
chrI	8245388	8246022	635	-83	8245547	8245622	ZK265.11	ZK265.11	WBGene00045370	-	254	8245640	8245641	35	61	67.19	4.71	0.1
chrI	8288429	8289418	990	-797	8275442	8288126	T01G9.2b.1	T01G9.2	WBGene00011344	-	419	8288846	8288847	150	240	866.65	19.6	0
chrI	8290749	8291513	765	-54	8288959	8291077	T01G9.6b.3	kin-10	WBGene00002196	-	415	8291162	8291163	56	78	97.6	7.68	0.06
chrI	8301858	8302475	618	-3321	8305488	8305702	F52B5.9	F52B5.9	WBGene00198101	+	341	8302197	8302198	58	94	200.02	7.42	0.03
chrI	8304443	8307002	2560	234	8305488	8305702	F52B5.9	F52B5.9	WBGene00198101	+	1104	8305545	8305546	231	714	2754.47	28.61	0
chrI	8307388	8308101	714	-11	8307643	8307733	F52B5.10	F52B5.10	WBGene00199946	-	366	8307752	8307753	48	74	96.25	6.58	0.06
chrI	8344192	8344883	692	1485	8341709	8346023	C34B7.3	cyp-36A1	WBGene00007913	-	371	8344561	8344562	62	87	155.75	8.5	0.06
chrI	8409463	8410378	916	55	8407802	8409976	F02E9.2b	lin-28	WBGene00003014	-	322	8409783	8409784	66	170	492.85	9.05	0
chrI	8410864	8411872	1009	-564	8407802	8410804	F02E9.2a	lin-28	WBGene00003014	-	447	8411309	8411310	40	126	216.7	5.49	0.04
chrI	8411955	8413133	1179	-716	8413260	8416196	F02E9.7	F02E9.7	WBGene00008531	+	416	8412369	8412370	63	133	172.42	8.18	0.06
chrI	8426305	8427400	1096	-768	8424999	8426084	F02E9.5a	F02E9.5	WBGene00008530	-	630	8426933	8426934	144	291	1095.12	18.02	0
chrI	8434115	8434804	690	-29	8434489	8435814	F10D11.1.1	sod-2	WBGene00004931	+	301	8434414	8434415	149	196	856.73	20.44	0
chrI	8438252	8439079	828	-27	8435962	8438638	F10D11.2	F10D11.2	WBGene00008648	-	439	8438689	8438690	135	170	550.35	18.52	0
chrI	8453795	8454528	734	2008	8452153	8452312	F10D11.7	F10D11.7	WBGene00200900	+	306	8454099	8454100	57	82	68.14	5.96	0.09
chrI	8458834	8459738	905	45	8459050	8459331	D1081.15	D1081.15	WBGene00199211	-	485	8459317	8459318	61	119	213.63	8.14	0.04
chrI	8564089	8564855	767	-126	8549513	8564346	T01H8.5d	gon-2	WBGene00001651	-	318	8564405	8564406	37	73	66.37	4.67	0.12
chrI	8567897	8568310	414	-34	8568138	8568207	T01H8.7	T01H8.7	WBGene00199872	+	198	8568093	8568094	30	44	64.96	4.12	0.12
chrI	8577784	8578424	641	-74	8573868	8578030	T01H8.1b	rskn-1	WBGene00011352	-	331	8578113	8578114	34	60	61.49	4.53	0.13
chrI	8579991	8580672	682	-174	8573868	8580157	T01H8.1c	rskn-1	WBGene00011352	-	302	8580291	8580292	64	102	226.43	8.62	0
chrI	8590199	8590945	747	-640	8591212	8591995	R05D11.3.1	ran-4	WBGene00004305	+	435	8590632	8590633	71	125	274.97	8.57	0
chrI	8608473	8609362	890	183	8608954	8609101	F43G9.16	F43G9.16	WBGene00198826	-	467	8608938	8608939	82	153	407.16	11.25	0
chrI	8614570	8615601	1032	45	8612728	8615131	F43G9.3	F43G9.3	WBGene00009666	-	449	8615017	8615018	147	241	879.42	20.16	0
chrI	8664522	8665241	720	-71	8664953	8666497	F39H2.3.2	F39H2.3	WBGene00009563	+	334	8664854	8664855	48	70	72.45	6.26	0.09
chrI	8728303	8729060	758	26	8728588	8728708	C36B1.16	C36B1.16	WBGene00198377	-	361	8728662	8728663	71	97	151.14	8.85	0.06
chrI	8747628	8748430	803	-1104	8743849	8746925	C36B1.9	C36B1.9	WBGene00007976	-	450	8748076	8748077	125	199	762.2	16.92	0
chrI	8759470	8760288	819	-89	8759193	8759790	DY3.1	tin-13	WBGene00006574	-	409	8759877	8759878	89	141	313.75	10.57	0
chrI	8761103	8763245	2143	-814	8762988	8765633	DY3.2.2	lmn-1	WBGene00003052	+	866	8761967	8761968	267	627	2344.94	30.45	0
chrI	8783389	8784718	1330	178	8783875	8784034	DY3.9	DY3.9	WBGene00199648	+	846	8784233	8784234	153	289	897.22	19.33	0
chrI	8785186	8785722	537	-39	8779737	8785415	DY3.6	mfb-1	WBGene00008439	-	331	8785515	8785516	38	57	80.44	5.21	0.08
chrI	8785816	8786494	679	-740	8779737	8785415	DY3.6	mfb-1	WBGene00008439	-	407	8786221	8786222	46	69	87.19	6.31	0.06
chrI	8786534	8787461	928	-1582	8779737	8785415	DY3.6	mfb-1	WBGene00008439	-	414	8786946	8786947	151	251	1002.82	19.74	0
chrI	8792140	8792821	682	7	8792473	8792618	DY3.11	DY3.11	WBGene00201188	+	370	8792508	8792509	36	61	60.02	4.94	0.13
chrI	8807750	8808584	835	-117	8804802	8808050	F36A2.1b	cids-2	WBGene00009451	-	386	8808134	8808135	126	173	535.98	16.45	0
chrI	8813053	8813828	776	-318	8813759	8815196	F36A2.7.1	F36A2.7	WBGene00009454	+	409	8813460	8813461	49	72	71.49	6.59	0.09
chrI	8852802	8853588	787	369	8852826	8852917	F29D10.6	F29D10.6	WBGene00197140	+	358	8853158	8853159	62	88	129.21	8.5	0.05
chrI	8863906	8864544	639	15	8863996	8864240	F55H12.7b	F55H12.7	WBGene00219283	-	371	8864275	8864276	34	59	62.69	4.66	0.13
chrI	8865041	8866198	1158	-74	8864099	8865545	F55H12.7a	F55H12.7	WBGene00219283	-	725	8865764	8865765	96	306	1245.56	13.17	0
chrI	8866672	8867195	524	125	8866808	8866973	F55H12.9	F55H12.9	WBGene00219976	+	310	8866980	8866981	35	52	65.57	4.8	0.12
chrI	8896070	8896747	678	-2264	8893308	8894144	F55H12.4.2	F55H12.4	WBGene00010135	-	224	8896292	8896293	72	102	187.6	8.47	0.03
chrI	8917417	8918370	954	41	8917852	8918001	T08G11.9	T08G11.9	WBGene00199622	+	508	8917923	8917924	177	252	900.65	21.03	0
chrI	8969699	8970575	877	-9	8966975	8970128	F32H2.3.2	spd-2	WBGene00004953	-	431	8970128	8970129	157	202	644.79	19.04	0
chrI	8986389	8987574	1186	-113	8987095	8987231	F32H2.13	F32H2.13	WBGene00195394	+	327	8986714	8986715	36	117	72.83	3.92	0.09
chrI	9013695	9014759	1065	-342	9009054	9013885	F36F2.3b	tag-214	WBGene00009477	-	438	9014131	9014132	203	367	1696.05	24.91	0
chrI	9016037	9016853	817	-352	9016797	9017994	F36F2.2	F36F2.2	WBGene00009476	+	411	9016446	9016447	53	91	111.59	6.65	0.05
chrI	9018922	9019454	533	-49	9019237	9020284	F36F2.1b.2	F36F2.1	WBGene00009475	+	178	9019098	9019099	72	88	216.31	9.41	0.04
chrI	9042426	9043189	764	-208	9042274	9042599	C31H5.4	C31H5.4	WBGene00007855	-	409	9042833	9042834	99	147	446.18	13.58	0
chrI	9055066	9056007	942	-90	9049459	9055446	W06D4.1	hgo-1	WBGene00001843	-	504	9055568	9055569	75	143	273.72	9.11	0
chrI	9064183	9065097	915	-242	9063715	9064398	W06D4.5	snx-3	WBGene00006503	-	462	9064643	9064644	97	166	418.78	12.11	0
chrI	9075765	9076609	845	-1110	9070850	9075077	T06D10.1.1	rsbp-1	WBGene00011531	-	507	9076270	9076271	94	181	610.98	12.89	0
chrI	9077047	9077915	869	-2404	9070850	9075077	T06D10.1.1	rsbp-1	WBGene00011531	-	454	9077499	9077500	138	190	653.86	18.93	0
chrI	9082798	9083628	831	2642	9085351	9085855	T06D10.3	T06D10.3	WBGene00077558	-	374	9083170	9083171	50	106	180.75	6.63	0.03
chrI	9092108	9092784	677	3434	9089012	9089228	T06D10.5	T06D10.5	WBGene00195613	+	285	9092391	9092392	35	68	84.14	4.8	0.06
chrI	9094781	9096127	1347	-503	9095957	9100186	W10D5.1	mef-2	WBGene00003182	+	964	9095743	9095744	80	205	453.23	10.83	0
chrI	9097414	9098259	846	1317	9099016	9099154	W10D5.4	W10D5.4	WBGene00196398	-	394	9097806	9097807	79	138	345.82	10.84	0
chrI	9108561	9109158	598	-920	9101322	9107939	W10D5.3g.1	gei-17	WBGene00001574	-	245	9108804	9108805	37	58	50.78	4.44	0.15
chrI	9110554	9111212	659	35	9108173	9110918	W10D5.2.2	nduf-7	WBGene00012376	-	397	9110949	9110950	26	64	74.65	3.57	0.09
chrI	9112730	9113668	939	-2281	9108173	9110918	W10D5.2.2	nduf-7	WBGene00012376	-	453	9113181	9113182	137	240	952.65	18.79	0
chrI	9113709	9114510	802	-3191	9108173	9110918	W10D5.2.2	nduf-7	WBGene00012376	-	342	9114049	9114050	69	114	240.21	9.46	0
chrI	9115105	9116520	1416	-2302	9118115	9121761	ZK858.1	gld-4	WBGene00014115	+	1148	9116251	9116252	48	157	204.22	6.33	0.03
chrI	9116946	9117660	715	-812	9118115	9121761	ZK858.1	gld-4	WBGene00014115	+	395	9117339	9117340	51	77	97.85	6.67	0.06
chrI	9128454	9130492	2039	-2401	9126137	9127072	ZK858.3	clec-91	WBGene00014117	-	437	9128889	9128890	146	392	1059.52	18.55	0
chrI	9131577	9132334	758	-582	9132538	9135749	ZK858.4b	mel-26	WBGene00003209	+	464	9132039	9132040	79	119	280.83	10.68	0
chrI	9141349	9142244	896	-271	9138407	9141525	ZK858.6b.1	ZK858.6	WBGene00014119	-	431	9141778	9141779	196	245	1024.65	26.67	0
chrI	9145179	9146150	972	-32	9138407	9145632	ZK858.6a.1	ZK858.6	WBGene00014119	-	425	9145602	9145603	52	124	220.94	7.13	0.04
chrI	9163158	9163901	744	-1	9163531	9166952	F25H5.4a.2	eef-2	WBGene00001167	+	407	9163563	9163564	86	102	193.61	11.51	0.03
chrI	9166677	9169296	2620	-437	9168424	9177497	F25H5.3a.2	pyk-1	WBGene00009126	+	1963	9168638	9168639	168	528	1317.64	19.16	0
chrI	9172221	9172950	730	-1273	9173859	9177497	F25H5.3c.1	pyk-1	WBGene00009126	+	513	9172732	9172733	36	81	96.03	4.43	0.06
chrI	9173055	9173679	625	-492	9173859	9177497	F25H5.3c.1	pyk-1	WBGene00009126	+	248	9173301	9173302	37	61	56.91	4.55	0.14
chrI	9197827	9198582	756	1097	9182998	9199302	F25H5.1b	lim-9	WBGene00006407	-	352	9198177	9198178	47	70	65.11	6.14	0.12
chrI	9199014	9201201	2188	-805	9182998	9199302	F25H5.1b	lim-9	WBGene00006407	-	990	9200002	9200003	82	276	457.21	11.02	0
chrI	9201729	9202330	602	-2727	9182998	9199302	F25H5.1b	lim-9	WBGene00006407	-	342	9202069	9202070	48	73	125.51	6.58	0.05
chrI	9211722	9212593	872	-1818	9182998	9210339	F25H5.1a	lim-9	WBGene00006407	-	446	9212166	9212167	50	99	124.95	6.27	0.05
chrI	9226527	9227344	818	-7	9226943	9228161	C45G3.3	C45G3.3	WBGene00001590	+	425	9226950	9226951	80	115	191.04	9.51	0.03
chrI	9244244	9245172	929	1216	9234171	9245924	F36H2.1b.1	tat-5	WBGene00009498	-	466	9244708	9244709	76	137	275.24	9.8	0
chrI	9249074	9249648	575	14	9246025	9249375	F36H2.2b	ent-7	WBGene00009499	-	276	9249348	9249349	43	52	54.07	5.9	0.15
chrI	9275125	9275830	706	-1681	9271443	9273796	F14B4.2a.2	F14B4.2	WBGene00008780	-	322	9275445	9275446	60	103	210.4	7.81	0.04
chrI	9292370	9293002	633	1321	9289744	9294007	F26H9.2	F26H9.2	WBGene00009174	-	261	9292629	9292630	41	82	132.42	5.2	0.05
chrI	9307357	9308519	1163	-499	9308437	9310221	F26H9.6.1	rab-5	WBGene00004268	+	732	9308087	9308088	163	352	1603.94	22.36	0
chrI	9315164	9316400	1237	-1294	9312644	9314488	F26H9.5	F26H9.5	WBGene00009177	-	410	9315572	9315573	46	131	167.43	6.31	0.06
chrI	9320202	9321338	1137	592	9320178	9320249	C12C8.t1	C12C8.t1	WBGene00012377	+	313	9320513	9320514	31	103	82.63	4	0.06
chrI	9322229	9323193	965	-200	9320361	9322511	C12C8.1	hsp-70	WBGene00002026	-	506	9322733	9322734	231	357	1731.06	28.05	0
chrI	9331122	9331905	784	1135	9332534	9332649	C12C8.8	C12C8.8	WBGene00219811	-	349	9331469	9331470	70	100	180.97	9.6	0.03
chrI	9332374	9333559	1186	20	9332946	9333043	C12C8.4	mir-79	WBGene00003307	+	374	9332746	9332747	42	122	148.05	5.76	0.05
chrI	9343405	9344529	1125	-1471	9335772	9342496	C12C8.3a.1	lin-41	WBGene00003026	-	430	9343833	9343834	88	239	793.91	12.07	0
chrI	9372684	9376025	3342	-902	9375257	9375823	F16A11.11	anr-25	WBGene00219582	+	476	9373158	9373159	153	727	2445.82	20.99	0
chrI	9379837	9384417	4581	-331	9382458	9383548	F16A11.10	anr-20	WBGene00219581	+	1372	9381207	9381208	243	1688	3100	33.33	0
chrI	9385240	9386666	1427	-2783	9382980	9383170	F16A11.9	F16A11.9	WBGene00201192	-	918	9386156	9386157	59	237	474.68	6.85	0
chrI	9389858	9390701	844	-186	9364175	9390093	F16A11.3d	ppfr-1	WBGene00008878	-	411	9390267	9390268	95	120	252.13	13.03	0
chrI	9401472	9402334	863	2121	9393944	9404024	F16A11.1a	F16A11.1	WBGene00008876	-	460	9401930	9401931	127	170	526.57	17.42	0
chrI	9402638	9403407	770	1001	9393944	9404024	F16A11.1a	F16A11.1	WBGene00008876	-	370	9403006	9403007	40	73	79.32	5.49	0.09
chrI	9405051	9405823	773	-1413	9393944	9404024	F16A11.1a	F16A11.1	WBGene00008876	-	388	9405437	9405438	65	75	85.27	8.92	0.06
chrI	9424141	9425235	1095	545	9425033	9425233	C17E4.15	C17E4.15	WBGene00196780	-	533	9424672	9424673	65	167	365.79	8.67	0
chrI	9426761	9429953	3193	40	9428317	9428410	C17E4.18	C17E4.18	WBGene00200265	+	422	9427181	9427182	63	339	397.92	8.35	0
chrI	9430196	9431090	895	-604	9431247	9433811	C17E4.9.3	nkb-1	WBGene00007646	+	574	9430768	9430769	37	99	140.88	5.08	0.05
chrI	9434895	9435633	739	63	9435160	9435327	C17E4.17	C17E4.17	WBGene00198214	-	348	9435241	9435242	50	80	111.9	6.86	0.05
chrI	9437679	9438311	633	-504	9438499	9441029	C17E4.10b	C17E4.10	WBGene00007647	+	321	9437998	9437999	29	56	54.62	3.98	0.15
chrI	9445402	9446264	863	-1529	9447362	9447421	F46A9.7	mir-2211	WBGene00194806	+	510	9445910	9445911	50	97	131.94	6.58	0.05
chrI	9447856	9448849	994	-189	9448542	9448669	F46A9.10	F46A9.10	WBGene00200987	+	267	9448121	9448122	55	160	378.51	7.35	0
chrI	9449702	9450476	775	642	9441014	9450731	F46A9.6.2	mec-8	WBGene00003172	-	419	9450119	9450120	83	121	288.63	11.39	0
chrI	9470846	9471735	890	-50	9471341	9472642	F46A9.5.3	skr-1	WBGene00004807	+	454	9471298	9471299	123	163	466.18	16.87	0
chrI	9474692	9475325	634	-214	9472642	9474794	F30A10.1	calm-1	WBGene00009260	-	297	9474987	9474988	30	57	54.62	4.02	0.15
chrI	9487971	9488812	842	-96	9488488	9492623	F30A10.6	sac-1	WBGene00009264	+	416	9488385	9488386	89	117	219.41	11.71	0.04
chrI	9494367	9495102	736	-145	9492630	9494589	F30A10.3.2	F30A10.3	WBGene00009262	-	327	9494692	9494693	36	67	67.49	4.94	0.1
chrI	9500642	9501455	814	-219	9501268	9505164	F30A10.8a	stn-1	WBGene00006062	+	407	9501047	9501048	46	90	129.18	6.31	0.05
chrI	9505336	9506022	687	89	9504566	9505768	F30A10.9.2	F30A10.9	WBGene00009266	-	386	9505720	9505721	39	65	52.86	4.7	0.15
chrI	9515360	9517281	1922	455	9515001	9516776	C41G7.9b	C41G7.9	WBGene00077771	-	856	9516214	9516215	281	670	3017.32	33.26	0
chrI	9540548	9541751	1204	-18	9541168	9541223	C36F7.10	C36F7.10	WBGene00196802	+	739	9541285	9541286	33	126	129.86	4.13	0.05
chrI	9545963	9547161	1199	156	9546590	9546718	C36F7.21	C36F7.21	WBGene00200688	-	412	9546373	9546374	49	166	261.68	5.81	0
chrI	9550501	9551865	1365	83	9551121	9551266	C36F7.19	C36F7.19	WBGene00199531	-	756	9551255	9551256	62	183	200.25	6.31	0.03
chrI	9581143	9582024	882	-310	9578524	9581273	F42H11.2.2	lem-3	WBGene00002276	-	428	9581569	9581570	50	102	112.34	5.77	0.05
chrI	9597845	9598949	1105	-34	9595669	9598363	K07A1.7	cri-1	WBGene00010614	-	667	9598510	9598511	110	210	621.01	15.09	0
chrI	9604123	9605020	898	-238	9604810	9605179	K07A1.14	K07A1.14	WBGene00010618	+	432	9604553	9604554	116	170	492.67	15.59	0
chrI	9605555	9606294	740	-6	9605931	9608937	K07A1.16a	aqp-9	WBGene00000177	+	344	9605897	9605898	42	73	81.46	5.61	0.06
chrI	9609277	9610122	846	5	9608926	9609705	K07A1.15	K07A1.15	WBGene00010619	-	444	9609719	9609720	94	135	256.73	10.79	0
chrI	9611340	9612026	687	-85	9609502	9611598	K07A1.8.2	ile-1	WBGene00002070	-	356	9611694	9611695	38	62	50.98	4.8	0.15
chrI	9616029	9616805	777	-63	9615196	9616354	K07A1.10	K07A1.10	WBGene00010616	-	380	9616407	9616408	75	107	191.46	9.49	0.03
chrI	9618926	9620438	1513	78	9618201	9619760	K07A1.12.1	lin-53	WBGene00003036	-	1093	9620017	9620018	71	168	166.87	8.12	0.06
chrI	9664845	9665650	806	-7	9665255	9668664	C03D6.3a	cel-1	WBGene00000466	+	403	9665246	9665247	89	127	239.87	10.4	0
chrI	9671640	9672356	717	-1283	9668630	9670715	C03D6.1	C03D6.1	WBGene00007275	-	363	9672001	9672002	30	62	53.53	4.03	0.15
chrI	9684764	9685715	952	-242	9685482	9688648	C04F12.3	ikb-1	WBGene00002069	+	435	9685197	9685198	136	234	896.75	18.66	0
chrI	9688468	9689303	836	-299	9689185	9690127	C04F12.4.1	rpl-14	WBGene00004426	+	409	9688875	9688876	65	97	150.58	8.92	0.06
chrI	9704062	9704958	897	-442	9704952	9705293	C04F12.16	C04F12.16	WBGene00219286	+	483	9704543	9704544	96	158	400.83	12.38	0
chrI	9720670	9721429	760	-1046	9722096	9722380	C16C2.8	C16C2.8	WBGene00200428	+	438	9721106	9721107	119	173	621.28	16.32	0
chrI	9721588	9722929	1342	162	9722096	9722380	C16C2.8	C16C2.8	WBGene00200428	+	798	9722384	9722385	192	552	3142.88	26.34	0
chrI	9725113	9725828	716	-1733	9727204	9728021	C16C2.1	ceh-5	WBGene00000430	+	300	9725411	9725412	56	86	143.16	7.68	0.05
chrI	9731060	9732426	1367	258	9731485	9731631	C16C2.9	C16C2.9	WBGene00201181	+	806	9731864	9731865	52	202	372	6.4	0
chrI	9732471	9733145	675	-1304	9734112	9734369	C16C2.5	C16C2.5	WBGene00195417	+	284	9732753	9732754	47	77	95.89	5.74	0.06
chrI	9733883	9734706	824	2	9734086	9734297	C16C2.6	C16C2.6	WBGene00196406	-	442	9734323	9734324	47	89	117.92	6.32	0.05
chrI	9739138	9739910	773	21	9739503	9739651	K02A11.7	K02A11.7	WBGene00197263	+	444	9739580	9739581	43	91	145.68	5.9	0.05
chrI	9747787	9748334	548	-106	9745967	9747954	K02A11.3	K02A11.3	WBGene00010488	-	212	9747997	9747998	34	51	56.63	4.66	0.14
chrI	9750768	9751769	1002	-74	9751343	9751469	K02A11.11	K02A11.11	WBGene00201768	+	400	9751166	9751167	67	142	187.43	7.01	0.03
chrI	9752083	9754370	2288	625	9752601	9752742	K02A11.9	K02A11.9	WBGene00198315	+	936	9753017	9753018	73	386	899.71	9.27	0
chrI	9787108	9789139	2032	-499	9785778	9787624	F26E4.8b	tba-1	WBGene00006528	-	1574	9788680	9788681	83	376	955.73	10.41	0
chrI	9789659	9791561	1903	1364	9789246	9789354	F26E4.14	F26E4.14	WBGene00045369	+	442	9790099	9790100	62	296	610.32	7.88	0
chrI	9824800	9825609	810	-1756	9813040	9823448	F35C12.3a.2	F35C12.3	WBGene00009408	-	406	9825204	9825205	41	82	99.36	5.59	0.06
chrI	9826026	9826874	849	-3002	9813040	9823448	F35C12.3a.2	F35C12.3	WBGene00009408	-	447	9826471	9826472	71	126	280.24	9.74	0
chrI	9827028	9827757	730	3185	9829759	9830578	Y67A6A.1	Y67A6A.1	WBGene00013449	-	409	9827435	9827436	48	75	71.87	5.75	0.09
chrI	9827897	9828385	489	2437	9829759	9830578	Y67A6A.1	Y67A6A.1	WBGene00013449	-	282	9828177	9828178	31	46	53.33	4.25	0.15
chrI	9836858	9837704	847	-2317	9839598	9844810	Y67A6A.2a	nhr-62	WBGene00003652	+	432	9837288	9837289	42	81	64.28	5.03	0.13
chrI	9839291	9840143	853	46	9839671	9844810	Y67A6A.2b.1	nhr-62	WBGene00003652	+	537	9839826	9839827	37	89	89.54	4.51	0.06
chrI	9840749	9841572	824	166	9840994	9844810	Y67A6A.2b.2	nhr-62	WBGene00003652	+	402	9841149	9841150	23	75	53.81	2.77	0.15
chrI	9841927	9842953	1027	1446	9840994	9844810	Y67A6A.2b.2	nhr-62	WBGene00003652	+	648	9842573	9842574	53	122	174.43	6.86	0.03
chrI	9848096	9848846	751	1064	9847407	9850080	K10C3.3	zig-1	WBGene00006978	+	421	9848515	9848516	126	167	510	15.1	0
chrI	9851830	9856090	4261	74	9853886	9854158	K10C3.9	K10C3.9	WBGene00196743	+	2277	9854105	9854106	170	1103	3100	22.69	0
chrI	9856216	9857204	989	822	9857383	9857532	K10C3.7	K10C3.7	WBGene00045419	-	529	9856743	9856744	93	196	497.89	10.74	0
chrI	9857765	9859244	1480	-74	9858282	9858430	K10C3.11	K10C3.11	WBGene00199077	-	1148	9858911	9858912	29	150	152.24	3.75	0.06
chrI	9868872	9870042	1171	-206	9869663	9874590	K10C3.6c.2	nhr-49	WBGene00003639	+	446	9869316	9869317	144	339	1201.9	15.58	0
chrI	9870536	9871353	818	-252	9871197	9874676	K10C3.6a.3	nhr-49	WBGene00003639	+	570	9871104	9871105	60	119	239.24	7.8	0
chrI	9883067	9884154	1088	-85	9883696	9883767	T23H4.t1	T23H4.t1	WBGene00014533	+	309	9883374	9883375	39	121	168.11	5.3	0.06
chrI	9900284	9900942	659	204	9895692	9900817	F52F12.3.1	mom-4	WBGene00003396	-	383	9900665	9900666	81	105	259.25	11.11	0
chrI	9938059	9939286	1228	-372	9936125	9938300	Y106G6A.1	Y106G6A.1	WBGene00013694	-	434	9938491	9938492	60	140	152.87	7.1	0.06
chrI	9940845	9941730	886	310	9940977	9941032	Y106G6A.8	Y106G6A.8	WBGene00195909	+	433	9941276	9941277	60	118	177.45	7.2	0.03
chrI	9946041	9946835	795	-1367	9947805	9953351	T24D1.1b	sqv-5	WBGene00005023	+	386	9946425	9946426	67	109	191.98	8.44	0.03
chrI	9947759	9948252	494	200	9947805	9953351	T24D1.1b	sqv-5	WBGene00005023	+	244	9948001	9948002	35	51	60.28	4.46	0.13
chrI	9961803	9963368	1566	-127	9962713	9962855	T24D1.6	T24D1.6	WBGene00201202	+	1128	9962929	9962930	48	180	210.22	5.87	0.04
chrI	9963371	9964154	784	1049	9962713	9962855	T24D1.6	T24D1.6	WBGene00201202	+	456	9963825	9963826	63	108	140.49	6.74	0.05
chrI	9984740	9985495	756	-292	9982463	9984825	T23D8.9b	sys-1	WBGene00006379	-	393	9985131	9985132	33	66	52.78	4.28	0.15
chrI	9988502	9989263	762	-86	9988346	9988796	T23D8.5	his-67	WBGene00001941	-	424	9988924	9988925	33	74	74.46	4.27	0.09
chrI	10032142	10033359	1218	439	10033045	10033190	F10G8.10	F10G8.10	WBGene00196146	-	511	10032651	10032652	70	215	407.78	7.36	0
chrI	10034678	10035733	1056	-381	10033543	10034824	F10G8.5.1	ncs-2	WBGene00003564	-	505	10035181	10035182	65	159	304.21	7.99	0
chrI	10035927	10038179	2253	787	10037643	10037840	F10G8.12	F10G8.12	WBGene00198497	-	474	10036399	10036400	179	508	1552.26	21.66	0
chrI	10039504	10040893	1390	24	10040005	10040223	F10G8.11	F10G8.11	WBGene00196679	-	396	10039898	10039899	45	188	204.47	4.53	0.03
chrI	10058345	10059808	1464	2951	10050693	10062028	F10G8.8a	F10G8.8	WBGene00008666	-	1010	10059353	10059354	55	177	282.53	7.54	0
chrI	10059898	10060685	788	1736	10050693	10062028	F10G8.8a	F10G8.8	WBGene00008666	-	352	10060248	10060249	41	73	75.42	5.62	0.09
chrI	10074460	10075406	947	-36	10074969	10077750	B0379.1a	B0379.1	WBGene00007155	+	521	10074979	10074980	107	176	463.22	13.52	0
chrI	10094776	10095836	1061	35	10095271	10095537	B0379.9	B0379.9	WBGene00196204	+	494	10095268	10095269	46	143	274.96	6.31	0
chrI	10096864	10097858	995	44	10097317	10097777	B0379.6	B0379.6	WBGene00007158	+	355	10097217	10097218	119	297	1341.51	16.32	0
chrI	10098626	10099770	1145	1881	10097317	10097777	B0379.6	B0379.6	WBGene00007158	+	648	10099272	10099273	37	125	108.39	4.12	0.05
chrI	10099774	10100520	747	1865	10086392	10102012	B0379.4a	scpl-1	WBGene00007054	-	379	10100151	10100152	54	93	162.95	7.41	0.06
chrI	10102078	10102733	656	-52	10102230	10102353	B0379.11	B0379.11	WBGene00197704	-	379	10102455	10102456	41	61	65.43	5.62	0.12
chrI	10102934	10105929	2996	893	10103538	10103626	B0379.13	B0379.13	WBGene00219788	+	702	10103634	10103635	62	439	819.84	7.88	0
chrI	10121820	10122525	706	-94	10119563	10122078	Y106G6D.5a	Y106G6D.5	WBGene00014965	-	395	10122213	10122214	45	68	69.58	5.88	0.09
chrI	10145023	10145711	689	-1983	10147350	10149888	F16C3.1	F16C3.1	WBGene00008885	+	294	10145315	10145316	42	75	70.22	4.71	0.09
chrI	10173518	10175734	2217	835	10175319	10175461	C25A1.17	C25A1.17	WBGene00077527	-	889	10174405	10174406	51	274	394.39	6.53	0
chrI	10175977	10176790	814	-795	10177179	10178921	C25A1.5.2	C25A1.5	WBGene00007707	+	417	10176392	10176393	45	94	123.47	5.65	0.05
chrI	10192470	10193444	975	-63	10191301	10192894	C25A1.12	C25A1.12	WBGene00007711	-	598	10193066	10193067	62	142	242.37	7.29	0
chrI	10196890	10197740	851	-6	10197321	10197596	C25A1.15	C25A1.15	WBGene00007713	+	379	10197267	10197268	33	90	93.73	4.03	0.06
chrI	10226863	10227255	393	-87	10222880	10226972	Y106G6E.5.1	ced-12	WBGene00000426	-	184	10227045	10227046	68	73	221.48	9.33	0.04
chrI	10231576	10232280	705	-712	10227757	10231216	Y106G6E.6.2	csnk-1	WBGene00013709	-	339	10231913	10231914	79	125	348.28	10.84	0
chrI	10232390	10233359	970	-1658	10227757	10231216	Y106G6E.6.2	csnk-1	WBGene00013709	-	359	10232747	10232748	74	154	302.24	8.76	0
chrI	10234800	10235741	942	136	10235231	10235407	Y106G6E.7	Y106G6E.7	WBGene00200243	-	590	10235388	10235389	253	439	2718.03	34.7	0
chrI	10262040	10262946	907	-287	10255632	10262206	ZC247.2	ZC247.2	WBGene00013860	-	467	10262505	10262506	43	107	104.6	4.62	0.07
chrI	10280436	10281249	814	-1608	10264310	10279234	ZC247.1	ZC247.1	WBGene00013859	-	229	10280663	10280664	72	164	521.08	9.88	0
chrI	10283389	10284143	755	-4532	10264310	10279234	ZC247.1	ZC247.1	WBGene00013859	-	353	10283740	10283741	49	77	72.22	5.87	0.09
chrI	10288329	10289074	746	-2209	10290911	10292078	T20F10.8	T20F10.8	WBGene00077765	+	355	10288682	10288683	56	92	158.91	7.68	0.06
chrI	10297606	10298550	945	-137	10298215	10300587	T20F10.2a	T20F10.2	WBGene00011864	+	533	10298137	10298138	63	140	303.04	8.52	0
chrI	10381691	10382471	781	999	10381082	10381975	F45H11.5	F45H11.5	WBGene00009745	+	364	10382053	10382054	66	108	210.23	8.79	0.04
chrI	10383987	10384822	836	-182	10382746	10384222	F45H11.6	maf-1	WBGene00077521	-	380	10384365	10384366	58	97	91.12	6.2	0.06
chrI	10400426	10401273	848	-9	10400694	10400840	F25D7.11	F25D7.11	WBGene00202136	-	409	10400833	10400834	125	174	522.54	16.01	0
chrI	10405914	10406700	787	178	10406129	10406272	F25D7.8	F25D7.8	WBGene00199523	+	400	10406312	10406313	34	72	52.9	4.1	0.15
chrI	10407265	10408090	826	-92	10407458	10407585	F25D7.6	F25D7.6	WBGene00198280	-	386	10407649	10407650	76	123	239.82	9.47	0
chrI	10437663	10438479	817	-363	10436899	10437708	Y106G6H.4	madf-10	WBGene00013717	-	400	10438061	10438062	62	82	73.19	7.43	0.09
chrI	10446431	10447071	641	74	10446677	10452071	Y106G6H.7	sec-8	WBGene00004753	+	188	10446617	10446618	94	140	486.19	12.89	0
chrI	10477854	10478697	844	-146	10475522	10478129	F37D6.2b	F37D6.2	WBGene00009508	-	471	10478323	10478324	75	117	190.83	9.07	0.03
chrI	10513719	10514482	764	-69	10514170	10514408	F59C6.16	F59C6.16	WBGene00077764	+	322	10514039	10514040	28	68	50.24	3.47	0.15
chrI	10516837	10517656	820	-96	10516978	10517150	F59C6.15	F59C6.15	WBGene00045164	-	423	10517258	10517259	110	149	413.97	14.79	0
chrI	10517720	10518507	788	-161	10517324	10517952	F59C6.6	nlp-4	WBGene00003742	-	420	10518138	10518139	51	78	91.94	7	0.06
chrI	10532108	10532908	801	-159	10532667	10534485	F59C6.11	F59C6.11	WBGene00010328	+	401	10532507	10532508	65	100	165.38	8.62	0.06
chrI	10537876	10538681	806	-192	10536066	10538086	F25H2.1	tli-1	WBGene00006578	-	416	10538290	10538291	87	116	248.47	11.93	0
chrI	10538894	10539626	733	-1174	10536066	10538086	F25H2.1	tli-1	WBGene00006578	-	355	10539247	10539248	153	262	1362.91	20.99	0
chrI	10552654	10554586	1933	269	10553112	10553889	F25H2.5.3	ndk-1	WBGene00009119	-	1262	10553914	10553915	80	257	465.78	10.43	0
chrI	10560106	10561075	970	2223	10558367	10560006	F25H2.7	F25H2.7	WBGene00009121	+	407	10560511	10560512	30	103	134.29	4.1	0.05
chrI	10561249	10563162	1914	-762	10562968	10564914	F25H2.8.2	ubc-25	WBGene00006720	+	1459	10562706	10562707	175	495	1963.36	24	0
chrI	10565726	10566483	758	-243	10566348	10567300	F25H2.9.1	pas-5	WBGene00003926	+	313	10566037	10566038	45	76	78.15	5.71	0.09
chrI	10567345	10568067	723	-186	10567892	10569019	F25H2.10.2	rla-0	WBGene00004408	+	353	10567696	10567697	57	81	103.91	7.22	0.07
chrI	10584832	10585826	995	-2718	10581588	10582611	T22A3.2a	hsp-12.1	WBGene00011906	-	414	10585244	10585245	68	159	308.76	7.95	0
chrI	10598242	10598952	711	-111	10598708	10606740	T22A3.5	pash-1	WBGene00011908	+	306	10598546	10598547	49	65	66.44	6.72	0.12
chrI	10642073	10642791	719	-149	10640393	10642283	B0511.10.2	eif-3.E	WBGene00001228	-	361	10642432	10642433	66	81	87.93	7.67	0.06
chrI	10666800	10667486	687	-266	10654298	10666877	B0511.12a	B0511.12	WBGene00015237	-	281	10667079	10667080	57	81	131.51	7.82	0.05
chrI	10669400	10669994	595	320	10669868	10670017	B0511.15	B0511.15	WBGene00199530	-	183	10669581	10669582	31	55	59.34	4.25	0.13
chrI	10733376	10734165	790	-85	10732542	10733685	B0205.11	mrpl-9	WBGene00015025	-	382	10733756	10733757	39	78	91.46	5.35	0.06
chrI	10746248	10746917	670	-2139	10741369	10744443	B0205.4	B0205.4	WBGene00015019	-	311	10746557	10746558	45	63	68.84	6.17	0.09
chrI	10747796	10749088	1293	-1588	10750030	10750293	H36N01.4	H36N01.4	WBGene00200786	+	902	10748696	10748697	104	284	972.23	14.27	0
chrI	10749749	10750488	740	35	10750030	10750154	H36N01.1	H36N01.1	WBGene00197757	-	314	10750061	10750062	187	229	1069.86	25.65	0
chrI	10751412	10752485	1074	608	10752419	10752557	H36N01.2	H36N01.2	WBGene00199256	-	757	10752167	10752168	84	214	650.82	11.28	0
chrI	10752715	10753832	1118	-61	10753066	10753212	H36N01.3	H36N01.3	WBGene00199978	-	441	10753154	10753155	58	150	195.89	6.38	0.03
chrI	10756312	10757588	1277	253	10757145	10757203	R13H8.4	R13H8.4	WBGene00200840	-	806	10757116	10757117	61	171	262.24	7.37	0
chrI	10760295	10761134	840	-2055	10762770	10776273	R13H8.1b.1	daf-16	WBGene00000912	+	451	10760744	10760745	37	83	73.56	4.49	0.09
chrI	10761741	10762533	793	-633	10762770	10776273	R13H8.1b.1	daf-16	WBGene00000912	+	534	10762273	10762274	29	71	58.68	3.74	0.14
chrI	10765440	10766232	793	628	10765208	10776039	R13H8.1e	daf-16	WBGene00000912	+	410	10765848	10765849	34	69	53.27	4.38	0.15
chrI	10766322	10767750	1429	1828	10765208	10776039	R13H8.1e	daf-16	WBGene00000912	+	443	10766763	10766764	37	154	162.75	4.58	0.06
chrI	10769357	10770318	962	372	10770088	10770210	R13H8.5	R13H8.5	WBGene00201678	-	506	10769861	10769862	78	152	322.59	9.79	0
chrI	10771260	10772135	876	240	10771457	10776234	R13H8.1a	daf-16	WBGene00000912	+	621	10771879	10771880	22	75	64.12	3.02	0.13
chrI	10777074	10777922	849	3902	10781278	10781400	F55A3.8	F55A3.8	WBGene00219972	-	457	10777529	10777530	102	176	574.9	13.99	0
chrI	10788354	10789428	1075	-237	10789128	10793147	F55A3.3.2	F55A3.3	WBGene00018849	+	437	10788789	10788790	154	229	763.63	21.12	0
chrI	10797560	10798137	578	-1774	10799623	10806901	F55A3.1	2014-03-06	WBGene00018847	+	366	10797924	10797925	44	57	69.88	6.04	0.09
chrI	10798638	10799073	436	-767	10799623	10806901	F55A3.1	2014-03-06	WBGene00018847	+	185	10798821	10798822	38	53	95.12	5.21	0.06
chrI	10830432	10831358	927	-1006	10831901	10834812	C35E7.4	C35E7.4	WBGene00016456	+	535	10830965	10830966	46	108	145.43	5.84	0.05
chrI	10838982	10839667	686	-1789	10841114	10844647	C35E7.2a	C35E7.2	WBGene00016454	+	245	10839225	10839226	40	77	99.52	5.06	0.06
chrI	10866354	10866986	633	-291	10866961	10867014	Y37F4.11	Y37F4.11	WBGene00197627	+	348	10866700	10866701	43	62	73.96	5.9	0.09
chrI	10894921	10895541	621	-994	10879766	10894237	T27C10.6	lrk-1	WBGene00003068	-	185	10895104	10895105	92	128	420.57	12.62	0
chrI	10925659	10926434	776	-293	10924238	10925753	F49D11.8	cpn-4	WBGene00000780	-	371	10926028	10926029	35	73	72.26	4.64	0.09
chrI	10948179	10948882	704	-2639	10945821	10945891	Y95D11A.4	Y95D11A.4	WBGene00200012	-	251	10948428	10948429	48	74	83.7	6.06	0.06
chrI	11014032	11014680	649	-82	11011341	11014274	Y52B11A.20a	Y52B11A.20	WBGene00219422	-	203	11014233	11014234	41	72	106.61	5.62	0.07
chrI	11038568	11039294	727	-104	11034050	11038827	Y52B11A.9	Y52B11A.9	WBGene00013128	-	339	11038905	11038906	46	61	51.55	6.31	0.15
chrI	11090714	11092440	1727	-1279	11075891	11090298	W02B9.1c.2	hmr-1	WBGene00001980	-	378	11091090	11091091	70	211	357.12	9.6	0
chrI	11095401	11096336	936	-1344	11075758	11094524	W02B9.1a	hmr-1	WBGene00001980	-	396	11095795	11095796	44	106	156.41	6.04	0.06
chrI	11098247	11098920	674	-4059	11075758	11094524	W02B9.1a	hmr-1	WBGene00001980	-	398	11098643	11098644	37	58	52.66	5.08	0.15
chrI	11131314	11131825	512	27	11131538	11131597	ZK39.12	ZK39.12	WBGene00200668	-	196	11131508	11131509	32	48	54.78	4.39	0.14
chrI	11169485	11170401	917	-1207	11163811	11168736	Y52B11C.1	Y52B11C.1	WBGene00013131	-	510	11169993	11169994	42	105	158.14	5.76	0.06
chrI	11174195	11174831	637	-2437	11176950	11177099	F28D9.5	F28D9.5	WBGene00202369	+	280	11174473	11174474	50	78	135.29	6.86	0.05
chrI	11187847	11188683	837	5448	11182817	11186137	F28D9.2b	sri-5	WBGene00005517	+	378	11188223	11188224	38	84	92.54	5	0.06
chrI	11198357	11199152	796	-211	11198966	11199146	F28D9.6	F28D9.6	WBGene00219923	+	417	11198772	11198773	57	104	147.41	6.62	0.05
chrI	11201946	11202982	1037	3498	11198966	11199146	F28D9.6	F28D9.6	WBGene00219923	+	710	11202654	11202655	38	124	195.74	5.17	0.03
chrI	11203002	11203806	805	-3518	11206922	11211384	W06H12.1	ztf-6	WBGene00012317	+	314	11203314	11203315	31	90	127.56	4.18	0.05
chrI	11221818	11222603	786	-155	11222366	11224164	Y53H1A.2b	Y53H1A.2	WBGene00013178	+	404	11222220	11222221	56	71	69.6	7.68	0.09
chrI	11280600	11281254	655	-907	11276492	11280020	F36D1.1	madf-2	WBGene00009461	-	215	11280813	11280814	61	97	218.7	8.37	0.04
chrI	11293790	11294650	861	-38	11292661	11294182	Y53H1B.2	Y53H1B.2	WBGene00013181	-	420	11294208	11294209	63	112	173.32	7.75	0.03
chrI	11323000	11323685	686	-184	11323527	11333152	H25P06.2b	cdk-9	WBGene00000410	+	311	11323309	11323310	47	81	131.83	6.45	0.05
chrI	11416276	11417186	911	-311	11401024	11416420	Y53H1C.2b	ego-2	WBGene00001215	-	464	11416738	11416739	218	257	1110.44	29.9	0
chrI	11504960	11505863	904	-139	11505551	11505622	F32B4.t1	F32B4.t1	WBGene00014363	+	438	11505396	11505397	70	126	256.51	9.6	0
chrI	11518958	11519769	812	-170	11517847	11519193	F32B4.5b.1	F32B4.5	WBGene00009315	-	440	11519396	11519397	35	78	86.35	4.8	0.06
chrI	11520367	11521364	998	-205	11517847	11520660	F32B4.5a	F32B4.5	WBGene00009315	-	644	11521009	11521010	26	91	87.85	3.57	0.06
chrI	11554397	11555303	907	2942	11526918	11557792	F15D3.1a	dys-1	WBGene00001131	-	515	11554910	11554911	36	116	208.47	4.94	0.03
chrI	11577243	11578172	930	-217	11572090	11577490	F15D3.6.1	F15D3.6	WBGene00008856	-	648	11577889	11577890	67	163	442.81	9.19	0
chrI	11662441	11663234	794	-3574	11666412	11666470	F11A6.8	F11A6.8	WBGene00197259	+	392	11662831	11662832	57	89	113.78	7.25	0.05
chrI	11664545	11665189	645	-1545	11666412	11666470	F11A6.8	F11A6.8	WBGene00197259	+	390	11664933	11664934	84	104	260.84	11.52	0
chrI	11669892	11670571	680	-137	11669994	11670094	F11A6.14	F11A6.14	WBGene00202175	-	423	11670313	11670314	32	59	54.44	4.39	0.15
chrI	11674132	11674788	657	-1481	11675941	11680752	F11A6.1a.2	kpc-1	WBGene00002232	+	289	11674419	11674420	76	93	197.61	10.42	0.03
chrI	11693456	11694136	681	1201	11694722	11694997	T22H2.4	T22H2.4	WBGene00011934	-	250	11693704	11693705	83	115	296.22	11.16	0
chrI	11755301	11755714	414	-8075	11747412	11747432	Y47H9B.3	21ur-13288	WBGene00173414	-	264	11755563	11755564	33	43	53.2	4.2	0.15
chrI	11778772	11779646	875	4732	11773130	11783941	ZK1151.1i	vab-10	WBGene00006876	-	416	11779186	11779187	58	109	160.3	7.23	0.06
chrI	11783179	11784113	935	295	11773130	11783941	ZK1151.1i	vab-10	WBGene00006876	-	474	11783651	11783652	100	182	525.97	13.07	0
chrI	11792611	11793376	766	-875	11764303	11792118	ZK1151.1f	vab-10	WBGene00006876	-	357	11792966	11792967	48	83	115.81	6.58	0.05
chrI	11840648	11841312	665	3001	11837979	11838112	Y47H9C.20	Y47H9C.20	WBGene00201976	+	306	11840952	11840953	126	155	571.48	17.28	0
chrI	11869818	11870735	918	-2171	11851708	11868105	Y47H9C.4c	ced-1	WBGene00000415	-	465	11870281	11870282	96	164	448.67	13	0
chrI	11870915	11871686	772	-3195	11851708	11868105	Y47H9C.4c	ced-1	WBGene00000415	-	385	11871298	11871299	42	68	63.33	5.76	0.13
chrI	11872799	11873646	848	-4580	11877803	11887281	Y47H9C.5a	dnj-27	WBGene00001045	+	426	11873223	11873224	62	94	134.96	8.5	0.05
chrI	11910587	11911380	794	37	11910328	11911021	R09B3.3	R09B3.3	WBGene00011156	-	417	11911002	11911003	66	88	127.16	9.05	0.05
chrI	11933914	11934825	912	-794	11933465	11933575	R06C1.10	R06C1.10	WBGene00199432	-	414	11934326	11934327	75	155	347.45	9.11	0
chrI	11936974	11937793	820	-3808	11933465	11933575	R06C1.10	R06C1.10	WBGene00199432	-	429	11937401	11937402	108	131	318.16	14.73	0
chrI	11938616	11939400	785	-4658	11943666	11943815	R06C1.13	R06C1.13	WBGene00201448	+	385	11938999	11939000	43	69	63.78	5.9	0.13
chrI	11939750	11940515	766	-3533	11943666	11943815	R06C1.13	R06C1.13	WBGene00201448	+	361	11940109	11940110	48	72	76.96	6.58	0.09
chrI	11964678	11965612	935	-1126	11966271	11967591	Y53C10A.1	Y53C10A.1	WBGene00014915	+	561	11965237	11965238	50	121	206.77	6.58	0.03
chrI	12039290	12040692	1403	-1044	12041035	12042986	F58D5.5	F58D5.5	WBGene00010244	+	768	12040056	12040057	154	571	3227.04	21.12	0
chrI	12054746	12055624	879	-142	12047340	12055043	F58D5.4c.1	ksr-2	WBGene00002240	-	526	12055270	12055271	35	75	63.57	4.8	0.13
chrI	12065049	12065932	884	-374	12065865	12065937	F58D5.t1	F58D5.t1	WBGene00014411	+	420	12065467	12065468	82	139	332.2	11.25	0
chrI	12068834	12069533	700	-523	12065947	12068660	F58D5.2a	F58D5.2	WBGene00010242	-	347	12069179	12069180	47	60	53.6	6.45	0.15
chrI	12105981	12106728	748	-377	12098668	12105977	M01G12.12	rrf-2	WBGene00004509	-	419	12106398	12106399	45	74	77.72	5.83	0.09
chrI	12164422	12165342	921	-847	12165729	12168172	R05D7.2	R05D7.2	WBGene00011027	+	380	12164800	12164801	306	503	3100	41.97	0
chrI	12194097	12194690	594	-874	12195268	12195334	R05D7.9	R05D7.9	WBGene00200888	+	211	12194306	12194307	51	71	119.61	7	0.05
chrI	12206369	12207154	786	-335	12207097	12212206	C15C6.3	C15C6.3	WBGene00007602	+	379	12206746	12206747	62	86	121.69	8.5	0.05
chrI	12224882	12225750	869	181	12225426	12225497	F14B6.t2	F14B6.t2	WBGene00014328	-	409	12225289	12225290	80	127	276.41	10.97	0
chrI	12343187	12344011	825	-568	12344167	12345702	T09E11.11	T09E11.11	WBGene00011660	+	364	12343549	12343550	49	95	134.58	6.43	0.05
chrI	12428970	12429785	816	1989	12427388	12429094	E03H4.9	E03H4.9	WBGene00014729	+	438	12429406	12429407	51	90	113.73	6.56	0.05
chrI	12457769	12458946	1178	329	12458028	12458996	C54C8.8	C54C8.8	WBGene00014714	+	291	12458058	12458059	81	145	156.73	8.52	0.06
chrI	12500302	12501610	1309	-1139	12497440	12499817	T27F6.8	T27F6.8	WBGene00012107	-	453	12500753	12500754	48	133	103.82	5.31	0.07
chrI	12524140	12525013	874	-931	12525508	12527553	K11D2.4b	K11D2.4	WBGene00010770	+	298	12524436	12524437	66	179	577	9.05	0
chrI	12531857	12532737	881	-115	12528312	12532182	W02D9.1a.1	pri-2	WBGene00004181	-	412	12532267	12532268	58	118	208.78	7.53	0.03
chrI	12540479	12541194	716	-1881	12537991	12538955	W02D9.4	W02D9.4	WBGene00012210	-	297	12540774	12540775	39	68	50.4	4.53	0.15
chrI	12543103	12544059	957	-4626	12537991	12538955	W02D9.4	W02D9.4	WBGene00012210	-	607	12543708	12543709	28	84	56.58	3.45	0.14
chrI	12544224	12548730	4507	-5061	12551538	12552370	W02D9.10	W02D9.10	WBGene00012216	+	3960	12548182	12548183	237	1261	3100	29.35	0
chrI	12548898	12550389	1492	-1894	12551538	12552370	W02D9.10	W02D9.10	WBGene00012216	+	859	12549755	12549756	173	354	1114.51	20.35	0
chrI	12550668	12551702	1035	-353	12551538	12552370	W02D9.10	W02D9.10	WBGene00012216	+	491	12551157	12551158	235	382	2018.13	32.12	0
chrI	12567973	12568588	616	-1026	12565799	12567254	F33E2.2e	dlk-1	WBGene00001008	-	299	12568270	12568271	40	57	61.23	5.49	0.13
chrI	12570704	12572956	2253	-965	12565799	12570865	F33E2.2d	dlk-1	WBGene00001008	-	1239	12571941	12571942	157	448	1370.55	21.54	0
chrI	12573743	12574436	694	-1288	12568666	12572801	F33E2.2c	dlk-1	WBGene00001008	-	220	12573961	12573962	28	66	73.32	3.84	0.09
chrI	12575009	12576872	1864	-3139	12568666	12572801	F33E2.2c	dlk-1	WBGene00001008	-	907	12575914	12575915	171	378	1184.49	23.46	0
chrI	12674899	12675842	944	-826	12674492	12674544	T26E3.13	T26E3.13	WBGene00195606	-	460	12675357	12675358	191	277	1235.17	26.2	0
chrI	12736296	12737382	1087	-106	12733299	12736733	W02A11.2.2	vps-25	WBGene00012193	-	621	12736915	12736916	125	286	1161.07	17.15	0
chrI	12813863	12814419	557	1500	12810169	12815641	Y18D10A.3	Y18D10A.3	WBGene00012476	-	186	12814047	12814048	44	68	119.12	6.04	0.05
chrI	12815479	12816577	1099	124	12815904	12816428	Y18D10A.4	Y18D10A.4	WBGene00012477	+	635	12816112	12816113	207	482	2867.43	28.39	0
chrI	12826468	12826954	487	1024	12825687	12834143	Y18D10A.6a	nhx-8	WBGene00003735	+	287	12826753	12826754	41	52	75.24	5.62	0.09
chrI	12872315	12873031	717	-3117	12867070	12869556	Y18D10A.23	Y18D10A.23	WBGene00012487	-	342	12872655	12872656	46	66	68.32	6.31	0.09
chrI	12876745	12877590	846	-1427	12878595	12902804	Y18D10A.13	pad-1	WBGene00003905	+	478	12877221	12877222	131	204	770.48	17.97	0
chrI	12917863	12918928	1066	-324	12918720	12919293	Y18D10A.19.2	fkb-2	WBGene00001427	+	442	12918303	12918304	267	468	2749.98	35.89	0
chrI	12920548	12921439	892	-1008	12922002	12923546	Y18D10A.20.1	pfn-1	WBGene00003989	+	414	12920960	12920961	44	106	168.44	6	0.06
chrI	12950844	12951425	582	0	12951134	12954015	F08A8.4.2	F08A8.4	WBGene00008567	+	240	12951082	12951083	37	52	52.64	5.08	0.15
chrI	12966061	12967294	1234	99	12964679	12966777	C47B2.3.2	tba-2	WBGene00006529	-	838	12966897	12966898	56	174	262.32	6.43	0
chrI	12972914	12973736	823	1711	12971614	12972259	C47B2.8	prx-11	WBGene00004196	+	370	12973282	12973283	52	92	116.56	6.61	0.05
chrI	12993525	12994305	781	-1892	12995807	13012859	CC4.3.2	smu-1	WBGene00004895	+	451	12993974	12993975	28	69	64.55	3.84	0.13
chrI	13029989	13030764	776	-3143	13033520	13045537	W05B5.1e.2	W05B5.1	WBGene00012274	+	409	13030396	13030397	52	88	132.48	7.13	0.05
chrI	13031258	13031972	715	-1905	13033520	13045537	W05B5.1e.2	W05B5.1	WBGene00012274	+	268	13031524	13031525	97	130	372.22	13.31	0
chrI	13036222	13036985	764	1331	13035272	13045537	W05B5.1b	W05B5.1	WBGene00012274	+	365	13036585	13036586	51	97	174.71	7	0.03
chrI	13038904	13039407	504	-398	13039554	13045537	W05B5.1c	W05B5.1	WBGene00012274	+	153	13039055	13039056	47	54	78.15	6.45	0.09
chrI	13040423	13041084	662	1199	13039554	13045537	W05B5.1c	W05B5.1	WBGene00012274	+	337	13040758	13040759	58	83	148.59	7.96	0.06
chrI	13060947	13061569	623	864	13056091	13062122	W05B5.3a	nhr-85	WBGene00003675	-	254	13061199	13061200	211	241	1301.42	28.11	0
chrI	13063616	13064509	894	-1940	13056091	13062122	W05B5.3a	nhr-85	WBGene00003675	-	315	13063929	13063930	102	192	637.31	13.75	0
chrI	13064607	13066329	1723	-1499	13066967	13069041	Y26D4A.2	hpo-2	WBGene00012500	+	387	13064992	13064993	49	200	193.22	5.42	0.03
chrI	13103780	13104611	832	-57	13104253	13106298	C17H1.3	C17H1.3	WBGene00007656	+	406	13104184	13104185	112	151	388.42	14.15	0
chrI	13161427	13162148	722	-277	13155225	13161510	F22G12.4a	F22G12.4	WBGene00009064	-	331	13161756	13161757	37	62	55.28	5.08	0.14
chrI	13184015	13185012	998	-398	13184912	13188297	F17B5.1a	F17B5.1	WBGene00008905	+	802	13184815	13184816	37	108	146.34	5.08	0.05
chrI	13286930	13287510	581	-721	13281669	13286499	M01E5.3b.2	M01E5.3	WBGene00010806	-	362	13287290	13287291	43	60	79.82	5.9	0.09
chrI	13290692	13291539	848	-1398	13292514	13296867	M01E5.5b	top-1	WBGene00006595	+	412	13291102	13291103	107	144	378.54	14.68	0
chrI	13330603	13331424	822	-62	13329175	13330951	T04D3.5.1	T04D3.5	WBGene00011434	-	425	13331026	13331027	101	139	364.11	13.85	0
chrI	13336922	13337589	668	-1112	13333356	13336143	W08E3.2	W08E3.2	WBGene00012343	-	406	13337326	13337327	50	70	65.08	5.77	0.12
chrI	13350678	13351487	810	-964	13352047	13358378	Y40B1A.3a	Y40B1A.3	WBGene00012734	+	363	13351039	13351040	34	81	59.53	3.79	0.13
chrI	13367354	13367923	570	-750	13360675	13366888	Y40B1A.4	sptf-3	WBGene00012735	-	372	13367724	13367725	41	53	58.31	5.62	0.14
chrI	13368825	13370570	1746	382	13369999	13370080	Y40B1A.5	Y40B1A.5	WBGene00199416	-	1034	13369857	13369858	156	373	1235.04	21.4	0
chrI	13370793	13371699	907	-427	13370685	13370819	Y40B1A.6	Y40B1A.6	WBGene00220147	-	440	13371231	13371232	66	114	197.69	9	0.03
chrI	13372541	13373605	1065	-2254	13370685	13370819	Y40B1A.6	Y40B1A.6	WBGene00220147	-	495	13373034	13373035	145	267	974.03	18.56	0
chrI	13381282	13382032	751	-15	13381587	13381642	C01A2.10	C01A2.10	WBGene00198708	-	355	13381635	13381636	33	71	77.01	4.53	0.09
chrI	13394765	13395675	911	-2048	13397268	13398528	C01A2.2a	C01A2.2	WBGene00007214	+	514	13395277	13395278	127	198	676.52	17.42	0
chrI	13434097	13434952	856	-962	13435487	13437965	Y40B1B.5.1	eif-3.J	WBGene00012738	+	402	13434497	13434498	113	153	426.46	15.5	0
chrI	13463692	13464332	641	57	13463955	13464207	Y48G10A.7	rpr-1	WBGene00045238	+	263	13463953	13463954	43	72	108.97	5.9	0.05
chrI	13475312	13476084	773	-1510	13471575	13474188	Y48G10A.3.2	Y48G10A.3	WBGene00013020	-	369	13475679	13475680	193	254	1156.87	24.22	0
chrI	13514155	13514687	533	-101	13511925	13514320	Y87G2A.18	Y87G2A.18	WBGene00013604	-	206	13514359	13514360	39	52	59.1	5.17	0.14
chrI	13533779	13534231	453	-740	13534745	13537137	Y87G2A.2	Y87G2A.2	WBGene00013594	+	253	13534030	13534031	39	44	54.9	5.35	0.14
chrI	13547012	13547698	687	-2165	13543094	13545190	Y87G2A.4.2	aex-6	WBGene00000089	-	350	13547360	13547361	30	65	71.6	4.12	0.09
chrI	13575529	13576866	1338	-50	13576248	13581592	Y87G2A.8b	gpi-1	WBGene00013597	+	1053	13576580	13576581	101	245	681.03	13.68	0
chrI	13653834	13654476	643	126	13654029	13658165	W09C5.7a	W09C5.7	WBGene00012353	+	205	13654037	13654038	96	126	361.66	12.23	0
chrI	13659116	13659722	607	-12	13659431	13661765	W09C5.9	W09C5.9	WBGene00012355	+	407	13659521	13659522	123	147	562.84	16.87	0
chrI	13663073	13663783	711	-57	13663485	13674964	W04A4.5	W04A4.5	WBGene00012234	+	326	13663397	13663398	160	216	995.52	21.95	0
chrI	13686499	13687251	753	696	13685300	13687571	W04A4.6	W04A4.6	WBGene00012235	-	394	13686891	13686892	64	78	100.67	8.78	0.06
chrI	13688575	13689276	702	-1354	13685300	13687571	W04A4.6	W04A4.6	WBGene00012235	-	248	13688821	13688822	97	135	405.11	13.13	0
chrI	13756184	13756996	813	-147	13756737	13771773	Y6B3B.4	Y6B3B.4	WBGene00012389	+	410	13756592	13756593	50	82	99.77	6.86	0.06
chrI	13815598	13816443	846	-557	13814781	13815463	W09G3.6b	W09G3.6	WBGene00012369	-	424	13816020	13816021	51	91	85.19	5.85	0.06
chrI	13843665	13844406	742	-1296	13841895	13842739	W04A8.4	W04A8.4	WBGene00012239	-	399	13844062	13844063	37	69	54.2	4.49	0.15
chrI	13995624	13996165	542	-1468	13997363	14007078	Y71A12B.18	Y71A12B.18	WBGene00045077	+	184	13995806	13995807	39	51	57.96	5.35	0.14
chrI	13996926	13997461	536	-169	13997363	14007078	Y71A12B.18	Y71A12B.18	WBGene00045077	+	306	13997230	13997231	55	76	164.58	7.54	0.06
chrI	14028581	14029671	1091	86	14028997	14029212	ZC334.12	ZC334.12	WBGene00045396	-	603	14029182	14029183	170	266	1008.97	23.32	0
chrI	14058542	14059174	633	52	14058839	14058910	F47G4.9	F47G4.9	WBGene00044975	-	374	14058914	14058915	67	84	163.89	9.19	0.06
chrI	14070648	14071382	735	-396	14070556	14070619	F47G4.13	F47G4.13	WBGene00198066	-	406	14071052	14071053	47	70	77.3	6.45	0.09
chrI	14112928	14113838	911	-204	14107707	14113179	Y63D3A.6a.2	dnj-29	WBGene00001047	-	478	14113404	14113405	36	98	132.54	4.94	0.05
chrI	14153876	14154532	657	-36	14153270	14154168	C37A5.4	fipr-23	WBGene00007990	-	387	14154261	14154262	47	64	68.85	6.19	0.09
chrI	14154927	14155707	781	-68	14154892	14155249	C37A5.3.1	C37A5.3	WBGene00014698	-	429	14155354	14155355	53	89	134.99	7.27	0.05
chrI	14179501	14180273	773	-527	14172827	14179360	C37A5.9	pry-1	WBGene00004202	-	352	14179851	14179852	74	117	263.18	10.15	0
chrI	14180938	14181700	763	-1959	14172827	14179360	C37A5.9	pry-1	WBGene00004202	-	377	14181313	14181314	48	72	77.61	6.58	0.09
chrI	14244866	14245549	684	347	14245500	14245555	C49A1.17	C49A1.17	WBGene00201068	-	415	14245279	14245280	75	93	186.49	10.29	0.03
chrI	14259932	14260963	1032	-2853	14263301	14271317	F09C3.1	pes-7	WBGene00003980	+	694	14260624	14260625	42	94	90.13	5.76	0.06
chrI	14261870	14262479	610	-1126	14263301	14271317	F09C3.1	pes-7	WBGene00003980	+	217	14262085	14262086	50	65	90.65	6.86	0.06
chrI	14320237	14320890	654	28	14320342	14320592	F49B2.8	F49B2.8	WBGene00200301	-	297	14320532	14320533	41	70	97.46	5.62	0.06
chrI	14325094	14325857	764	3238	14322237	14328958	F49B2.5	src-2	WBGene00005078	+	438	14325530	14325531	37	67	61.92	5.08	0.13
chrI	14346528	14347085	558	-3001	14341633	14343805	Y105E8A.1a	Y105E8A.1	WBGene00013666	-	153	14346679	14346680	28	55	67.77	3.84	0.1
chrI	14524430	14525106	677	-4763	14529531	14546721	Y105E8A.26e	zoo-1	WBGene00013683	+	356	14524784	14524785	40	58	52.11	5.49	0.15
chrI	14528540	14529202	663	-660	14529531	14546721	Y105E8A.26e	zoo-1	WBGene00013683	+	397	14528935	14528936	47	62	67.13	6.45	0.1
chrI	14532745	14533362	618	1076	14531977	14546721	Y105E8A.26c	zoo-1	WBGene00013683	+	363	14533106	14533107	34	56	57.65	4.66	0.14
chrI	14569824	14570537	714	-3397	14566307	14566783	Y105E8A.36	Y105E8A.36	WBGene00195175	-	318	14570140	14570141	59	87	148.12	8.09	0.05
chrI	14612409	14613190	782	7832	14620388	14620632	Y105E8B.11	Y105E8B.11	WBGene00044265	-	406	14612813	14612814	56	91	142.83	7.68	0.05
chrI	14625041	14626253	1213	-210	14621197	14625437	Y105E8B.1e.2	lev-11	WBGene00002978	-	789	14625828	14625829	38	122	141.36	5.21	0.05
chrI	14627713	14628502	790	1127	14626980	14627052	Y105E8B.14	Y105E8B.14	WBGene00202346	+	418	14628129	14628130	74	124	297.44	10.15	0
chrI	14642314	14642866	553	-22	14634628	14642568	Y105E8B.2b.1	exoc-8	WBGene00013687	-	378	14642690	14642691	48	62	95.32	6.58	0.06
chrI	14647221	14647974	754	-182	14647780	14651457	Y105E8B.4.1	bath-40	WBGene00013689	+	374	14647593	14647594	57	68	66.89	7.82	0.1
chrI	14764550	14765400	851	1685	14763290	14763433	F39B2.13	F39B2.13	WBGene00198609	+	294	14764842	14764843	41	93	130.23	5.62	0.05
chrI	14766416	14767175	760	2184	14760648	14768980	F39B2.8	F39B2.8	WBGene00009558	-	304	14766718	14766719	49	91	114.76	5.8	0.05
chrI	14768402	14769506	1105	26	14760648	14768980	F39B2.8	F39B2.8	WBGene00009558	-	559	14768959	14768960	39	118	154.64	5.35	0.06
chrI	14787753	14788753	1001	-449	14777138	14787804	F39B2.4b	sur-2	WBGene00006349	-	205	14787956	14787957	25	76	53.94	3.43	0.15
chrI	14806317	14807006	690	-188	14806329	14806473	Y54E5B.6	Y54E5B.6	WBGene00199511	-	304	14806619	14806620	45	81	121.7	5.93	0.05
chrI	14833267	14834258	992	1076	14829667	14834839	F32A7.3a	eva-1	WBGene00009304	-	667	14833932	14833933	27	91	76.34	3.47	0.09
chrI	14834648	14835585	938	-277	14829667	14834839	F32A7.3a	eva-1	WBGene00009304	-	468	14835114	14835115	67	142	307.56	8.88	0
chrI	14844540	14846313	1774	-1051	14846478	14850326	F32A7.5d	F32A7.5	WBGene00009306	+	1124	14845662	14845663	240	460	1494.02	26.26	0
chrI	14863343	14864052	710	-157	14855930	14863540	F11C3.3.2	unc-54	WBGene00006789	-	274	14863615	14863616	51	79	111.13	6.82	0.05
chrI	14864616	14866012	1397	-1774	14855930	14863540	F11C3.3.2	unc-54	WBGene00006789	-	430	14865044	14865045	85	181	275.56	10.59	0
chrI	14867299	14868283	985	-133	14867924	14871365	F11C3.1	F11C3.1	WBGene00008695	+	510	14867807	14867808	101	183	529.8	13.85	0
chrI	14898337	14899940	1604	1191	14875784	14900330	ZK270.2e	frm-1	WBGene00001488	-	398	14898733	14898734	81	275	539.57	9.02	0
chrI	14900223	14901042	820	-302	14875784	14900330	ZK270.2e	frm-1	WBGene00001488	-	410	14900631	14900632	80	117	170.56	8.8	0.06
chrI	14902516	14903710	1195	-2783	14875784	14900330	ZK270.2e	frm-1	WBGene00001488	-	385	14902899	14902900	220	312	1202.94	28.77	0
chrI	14904901	14905735	835	1081	14906270	14906399	ZK270.5	ZK270.5	WBGene00220241	-	414	14905313	14905314	86	129	259.96	10.58	0
chrI	14917256	14918000	745	-1903	14919531	14951793	ZK909.2h.1	kin-1	WBGene00002189	+	403	14917657	14917658	26	64	56.77	3.57	0.14
chrI	14922536	14923380	845	-7	14922965	14951451	ZK909.2i	kin-1	WBGene00002189	+	415	14922949	14922950	67	103	151.79	8.52	0.06
chrI	14935054	14935808	755	620	14934811	14951451	ZK909.2k	kin-1	WBGene00002189	+	354	14935406	14935407	39	67	60.7	5.24	0.13
chrI	14936356	14937215	860	-201	14936987	14951451	ZK909.2e	kin-1	WBGene00002189	+	515	14936869	14936870	47	93	117.64	6.18	0.05
chrI	14938012	14938776	765	1407	14936987	14951793	ZK909.2l	kin-1	WBGene00002189	+	388	14938398	14938399	44	69	63.77	5.88	0.13
chrI	14939556	14940501	946	-309	14940338	14951793	ZK909.2m	kin-1	WBGene00002189	+	250	14939804	14939805	54	136	287.58	7.4	0
chrI	14945006	14946377	1372	-315	14946007	14950432	ZK909.2c	kin-1	WBGene00002189	+	421	14945425	14945426	81	243	659.61	11.11	0
chrI	14946381	14947566	1186	966	14946007	14950432	ZK909.2c	kin-1	WBGene00002189	+	478	14946857	14946858	37	128	170.03	5.08	0.06
chrI	14947641	14948691	1051	1814	14949930	14949980	ZK909.7	ZK909.7	WBGene00196768	-	582	14948221	14948222	67	182	394.45	7.83	0
chrI	14952855	14953587	733	-267	14953488	14955611	ZK909.3.3	ZK909.3	WBGene00014148	+	348	14953201	14953202	36	62	53.28	4.94	0.15
chrI	14971279	14972323	1045	-3618	14975419	14980586	ZK337.2	ZK337.2	WBGene00013970	+	454	14971731	14971732	49	133	235	6.72	0
chrI	14991362	14992098	737	-2091	14993821	15001680	ZK337.1a.1	tep-1	WBGene00013969	+	360	14991720	14991721	48	76	91.11	6.36	0.06
chrI	14992787	14993582	796	-636	14993821	15001680	ZK337.1a.1	tep-1	WBGene00013969	+	434	14993219	14993220	70	133	239.47	7.4	0
chrI	14994296	14995296	1001	25	14994771	15001678	ZK337.1b.2	tep-1	WBGene00013969	+	566	14994860	14994861	70	138	224.69	8.45	0.04
chrI	15016840	15017592	753	-621	15014851	15016595	F33H2.6	F33H2.6	WBGene00009369	-	399	15017237	15017238	121	137	337.93	14.69	0
chrI	15033693	15034474	782	-433	15034517	15035467	F33H2.3	F33H2.3	WBGene00009367	+	433	15034124	15034125	67	90	129.55	8.84	0.05
chrI	15041226	15042117	892	-390	15040427	15041281	F31C3.1.2	cyn-5	WBGene00000881	-	544	15041768	15041769	120	187	595.88	15.93	0
chrI	15064007	15067651	3645	991	15064838	15068346	F31C3.9	rrn-3.1	WBGene00004622	+	2602	15066607	15066608	316	6616	3100	2.99	0
chrII	28	1890	1863	-784	25	175	2L52.2	2L52.2	WBGene00200402	-	769	795	796	44	197	158.41	4.93	0.06
chrII	18549	19500	952	-513	19538	22170	C01B12.2	gmeb-1	WBGene00015285	+	413	18960	18961	181	287	1307.59	24.83	0
chrII	28045	28934	890	-71	25407	28418	F23F1.4	F23F1.4	WBGene00017745	-	451	28494	28495	77	118	200.9	9.86	0.03
chrII	31327	32122	796	-43	31768	33610	F23F1.3	fbxc-54	WBGene00017744	+	400	31725	31726	64	89	106.5	7.89	0.07
chrII	50695	51743	1049	147	51072	57607	C23H3.4a.2	sptl-1	WBGene00016020	+	691	51384	51385	31	95	70.5	3.86	0.09
chrII	65970	67132	1163	-3109	69660	71279	C23H3.1	egl-26	WBGene00001193	+	465	66433	66434	139	321	1165.8	16.15	0
chrII	97656	98484	829	-43	96127	98027	C50D2.8	C50D2.8	WBGene00016811	-	389	98043	98044	59	105	173.06	7.71	0.03
chrII	108528	109059	532	-371	109165	111427	C50D2.2	C50D2.2	WBGene00016806	+	345	108871	108872	40	50	54.86	5.39	0.14
chrII	121997	123001	1005	-1280	114429	121219	K10B4.3	K10B4.3	WBGene00019615	-	719	122714	122715	36	119	108.47	3.76	0.05
chrII	133806	134531	726	-30	134019	134138	K10B4.9	K10B4.9	WBGene00197931	-	248	134052	134053	49	86	118.78	6.13	0.05
chrII	147295	148104	810	2	147599	147702	T25D3.6	T25D3.6	WBGene00197942	-	416	147709	147710	65	96	154.68	8.92	0.06
chrII	159258	160014	757	-1978	161614	161771	T25D3.8	T25D3.8	WBGene00220095	+	343	159599	159600	47	85	123.29	6.36	0.05
chrII	160503	161860	1358	-432	161614	161771	T25D3.8	T25D3.8	WBGene00220095	+	466	160967	160968	41	167	161.15	4.29	0.06
chrII	161952	162786	835	-5	162374	170616	T01D1.2e.5	etr-1	WBGene00001340	+	444	162394	162395	44	88	115.76	6.04	0.05
chrII	220850	221958	1109	-762	217265	220642	F48A11.5a	ubxn-3	WBGene00018586	-	477	221325	221326	98	241	735.35	12.13	0
chrII	254949	255709	761	-147	240717	255182	Y43H11AL.3	pqn-85	WBGene00004166	-	370	255317	255318	45	72	78.06	6.17	0.09
chrII	276078	276793	716	2302	276426	278738	B0432.8.2	B0432.8	WBGene00015189	-	338	276414	276415	38	69	78.29	5.21	0.09
chrII	285453	286846	1394	74	283887	286224	B0432.10.2	B0432.10	WBGene00015191	-	924	286375	286376	42	157	151.97	4.79	0.06
chrII	300901	301623	723	-1143	302405	303650	K01A2.5	K01A2.5	WBGene00019280	+	339	301238	301239	61	96	166.89	7.82	0.06
chrII	313295	314116	822	-822	314528	315784	K01A2.3	K01A2.3	WBGene00019278	+	415	313708	313709	79	109	156.3	9.12	0.06
chrII	319174	320041	868	-185	319793	321107	K01A2.2a	far-7	WBGene00001391	+	490	319662	319663	42	93	125.5	5.76	0.05
chrII	323152	323982	831	-469	321442	323098	K01A2.10	K01A2.10	WBGene00019284	-	456	323606	323607	46	94	136.75	6.23	0.05
chrII	324499	325491	993	-1295	326290	328225	K01A2.1	sgcb-1	WBGene00019277	+	812	325309	325310	51	103	129.17	7	0.05
chrII	387711	388323	613	-816	388833	392737	C03H5.2	nstp-4	WBGene00015404	+	426	388135	388136	102	117	349.33	13.99	0
chrII	526157	526848	692	-89	526592	530364	T27A1.4	lgc-34	WBGene00020836	+	342	526497	526498	36	60	55.09	4.94	0.14
chrII	601074	601865	792	614	595204	602084	W04H10.3b.2	nhl-3	WBGene00003599	-	434	601506	601507	117	133	346.17	16.05	0
chrII	602917	603501	585	-1089	595204	602120	W04H10.3a	nhl-3	WBGene00003599	-	232	603147	603148	69	90	214.61	9.46	0.04
chrII	620989	621587	599	27	614767	621315	T04B8.5b	T04B8.5	WBGene00020207	-	343	621330	621331	47	64	77.1	5.95	0.09
chrII	622378	622956	579	-1352	614767	621315	T04B8.5b	T04B8.5	WBGene00020207	-	269	622645	622646	37	63	91.66	5.08	0.06
chrII	625669	626515	847	-1421	627513	628668	T04B8.3	arrd-1	WBGene00020205	+	406	626073	626074	86	120	248.8	11.73	0
chrII	713140	714071	932	4224	709381	723706	T02H6.1a	T02H6.1	WBGene00020171	+	397	713535	713536	46	102	141.92	6.31	0.05
chrII	716373	717166	794	-7018	723788	732421	Y39F10B.1a	Y39F10B.1	WBGene00021456	+	409	716780	716781	48	85	98.25	6.06	0.06
chrII	762915	763487	573	1651	756194	764852	C08G5.7b	C08G5.7	WBGene00044418	-	202	763115	763116	68	111	343.72	9.33	0
chrII	768583	769195	613	-1664	770553	772117	C08G5.6	C08G5.6	WBGene00015618	+	359	768940	768941	43	63	82.44	5.9	0.06
chrII	787393	788269	877	519	787312	787994	F46F5.16	F46F5.16	WBGene00018507	+	466	787857	787858	61	107	126.27	6.92	0.05
chrII	848341	849127	787	-132	846867	848602	F28A10.6	acdh-9	WBGene00017874	-	410	848749	848750	47	78	69.24	5.67	0.09
chrII	872794	873398	605	-80	873176	878954	T07D3.7a	alg-2	WBGene00000106	+	412	873204	873205	53	67	99.78	7.27	0.06
chrII	873428	874026	599	75	873652	873780	T07D3.12	T07D3.12	WBGene00220060	+	189	873615	873616	59	67	101.55	8.09	0.06
chrII	881564	882139	576	1329	880522	883994	T07D3.6	T07D3.6	WBGene00020309	+	245	881807	881808	42	57	70.37	5.76	0.09
chrII	887696	888638	943	-138	888305	890709	T07D3.4	T07D3.4	WBGene00020307	+	539	888233	888234	82	135	204.65	9.13	0.03
chrII	1028600	1029141	542	2842	1026028	1033664	M01D1.2a	math-34	WBGene00019699	+	187	1028785	1028786	54	69	59.16	4.96	0.14
chrII	1056577	1057411	835	-189	1057183	1059280	K02E7.6.1	K02E7.6	WBGene00019311	+	408	1056983	1056984	87	103	176.28	11.93	0.03
chrII	1084579	1085487	909	1862	1083171	1083920	K02E7.1b	K02E7.1	WBGene00019306	+	451	1085028	1085029	230	298	1449.87	31.55	0
chrII	1086301	1087073	773	1829	1088444	1088516	K02E7.t1	K02E7.t1	WBGene00023316	-	413	1086712	1086713	122	150	459.18	16.73	0
chrII	1134862	1135692	831	-1125	1132361	1134152	W09B6.4b.2	W09B6.4	WBGene00021104	-	437	1135297	1135298	89	121	262.76	12.21	0
chrII	1138517	1139010	494	1962	1136801	1152665	W09B6.1c.2	pod-2	WBGene00004076	+	264	1138779	1138780	50	64	123.75	6.86	0.05
chrII	1141904	1142745	842	35	1139277	1142360	W09B6.5	W09B6.5	WBGene00021105	-	419	1142321	1142322	39	82	64.82	4.59	0.13
chrII	1142965	1143753	789	-549	1143908	1152665	W09B6.1a.2	pod-2	WBGene00004076	+	372	1143335	1143336	61	94	153.09	8.37	0.06
chrII	1146149	1146732	584	2532	1143908	1152705	W09B6.1a.1	pod-2	WBGene00004076	+	190	1146337	1146338	24	52	52.24	3.29	0.15
chrII	1191721	1192470	750	-5278	1197374	1230780	F53A10.2a	F53A10.2	WBGene00018734	+	380	1192099	1192100	73	97	179.82	10.01	0.03
chrII	1235539	1237184	1646	178	1233950	1236540	F47F6.1a	lin-42	WBGene00018572	-	1166	1236703	1236704	78	228	447	10.7	0
chrII	1237601	1238469	869	-1495	1233950	1236540	F47F6.1a	lin-42	WBGene00018572	-	437	1238036	1238037	49	109	190.8	6.72	0.03
chrII	1239351	1240279	929	-2282	1242097	1242171	F47F6.11	F47F6.11	WBGene00199388	+	484	1239833	1239834	64	124	232.32	8.78	0
chrII	1242140	1243092	953	519	1242097	1242171	F47F6.11	F47F6.11	WBGene00199388	+	491	1242629	1242630	189	272	1185.61	25.93	0
chrII	1246545	1247529	985	69	1246968	1247045	F47F6.13	F47F6.13	WBGene00201491	+	575	1247118	1247119	44	129	238.87	6.04	0
chrII	1309055	1309821	767	-80	1306240	1309358	F56D12.1d.1	alh-6	WBGene00000112	-	410	1309463	1309464	39	66	58.44	5.35	0.14
chrII	1309881	1310637	757	-126	1307106	1310133	F56D12.1b.3	alh-6	WBGene00000112	-	409	1310288	1310289	88	118	281.28	12.07	0
chrII	1320251	1321090	840	-62	1320733	1320753	F56D12.7	21ur-13751	WBGene00172169	+	404	1320653	1320654	127	162	468.91	16.71	0
chrII	1375403	1376174	772	-64	1375853	1375908	F54D12.16	F54D12.16	WBGene00198621	+	426	1375827	1375828	64	97	158.82	8.36	0.06
chrII	1437320	1437972	653	-147	1425732	1437499	Y51H7C.11	nol-6	WBGene00021789	-	411	1437729	1437730	71	90	184.56	9.74	0.03
chrII	1501601	1502799	1199	-1869	1497831	1500331	H17B01.4b.2	H17B01.4	WBGene00019209	-	509	1502108	1502109	109	299	976.06	12.59	0
chrII	1504038	1504749	712	-172	1504566	1509830	H17B01.1a	fgt-1	WBGene00019207	+	370	1504406	1504407	64	94	175.64	8.78	0.03
chrII	1532696	1533253	558	-537	1533512	1535208	Y51H7BR.4b	Y51H7BR.4	WBGene00021776	+	180	1532874	1532875	42	51	54.49	5.76	0.15
chrII	1842677	1843472	796	-114	1843189	1846234	C52E2.4	C52E2.4	WBGene00016883	+	392	1843067	1843068	59	73	66.89	7.76	0.1
chrII	2195341	2196115	775	-1614	2192364	2194114	C33C12.10	C33C12.10	WBGene00016342	-	411	2195750	2195751	54	93	136.2	6.91	0.05
chrII	2197276	2198076	801	-170	2197846	2198675	C33C12.1	C33C12.1	WBGene00016334	+	409	2197683	2197684	89	131	330.2	12.21	0
chrII	2219697	2220451	755	-153	2215476	2219921	Y59C2A.3	Y59C2A.3	WBGene00021986	-	390	2220085	2220086	43	74	86.09	5.9	0.06
chrII	2232070	2232868	799	1	2225819	2232470	F54A3.6	F54A3.6	WBGene00018785	-	406	2232474	2232475	58	95	154.05	7.96	0.06
chrII	2320029	2320684	656	26	2320330	2321949	ZK1240.3	ZK1240.3	WBGene00022868	+	246	2320273	2320274	50	72	104.58	6.86	0.07
chrII	2329066	2329883	818	119	2329355	2331792	ZK1240.1	ZK1240.1	WBGene00022866	+	390	2329454	2329455	72	103	164.5	9.28	0.06
chrII	2340869	2341578	710	-477	2337896	2340746	F43C11.9	F43C11.9	WBGene00018386	-	274	2341141	2341142	43	68	76.32	5.9	0.09
chrII	2341907	2342609	703	-34	2342172	2342224	F43C11.14	F43C11.14	WBGene00197659	-	288	2342193	2342194	73	89	160.76	10.01	0.06
chrII	2378137	2379121	985	-778	2377199	2377851	F16G10.6	F16G10.6	WBGene00017521	-	560	2378695	2378696	65	177	314.73	6.4	0
chrII	2415250	2416071	822	-183	2414216	2415477	F42G2.8	fbxa-4	WBGene00044672	-	419	2415667	2415668	53	90	125.55	7.23	0.05
chrII	2422220	2423076	857	427	2421070	2423075	F42G2.11	anr-39	WBGene00219696	-	412	2422630	2422631	33	84	96.08	4.53	0.06
chrII	2454481	2455494	1014	-294	2453083	2454693	F53G2.4c	pqn-42	WBGene00004129	-	619	2455098	2455099	73	174	459.65	10.01	0
chrII	2648844	2649414	571	-138	2647694	2648991	F22E5.13.1	F22E5.13	WBGene00017711	-	365	2649207	2649208	35	53	54.91	4.8	0.14
chrII	2707546	2708450	905	-16	2705921	2707982	Y47G7B.2	Y47G7B.2	WBGene00021654	-	488	2708032	2708033	162	218	821.2	22.22	0
chrII	2728186	2728964	779	-3034	2717522	2725541	T05A8.4	nep-2	WBGene00020230	-	357	2728541	2728542	37	66	56.26	5.08	0.14
chrII	2734663	2735802	1140	17	2731319	2735250	T05A8.5	T05A8.5	WBGene00020231	-	272	2734933	2734934	76	135	215.61	10.42	0.04
chrII	2748067	2748786	720	-161	2748588	2751573	F29A7.4	F29A7.4	WBGene00017914	+	357	2748422	2748423	37	77	72.88	4.25	0.09
chrII	2800804	2801397	594	-500	2794938	2800600	K12H6.1	nhr-119	WBGene00003709	-	191	2800993	2800994	41	68	107.1	5.62	0.04
chrII	2802692	2803248	557	-2370	2794938	2800600	K12H6.1	nhr-119	WBGene00003709	-	202	2802892	2802893	27	54	61.2	3.7	0.13
chrII	2804879	2805547	669	-2954	2808167	2812867	K12H6.12	K12H6.12	WBGene00019691	+	254	2805131	2805132	46	75	112.58	6.31	0.05
chrII	2831892	2833170	1279	-1298	2828610	2831233	K12H6.6a	K12H6.6	WBGene00019686	-	850	2832740	2832741	135	285	989.76	18.52	0
chrII	2834112	2834947	836	2098	2834953	2836628	K12H6.7	K12H6.7	WBGene00019687	-	290	2834400	2834401	161	278	1325.83	21.19	0
chrII	2854557	2855305	749	-2338	2845378	2852593	Y110A2AL.8a	ptc-3	WBGene00004210	-	376	2854931	2854932	41	76	59.66	4.59	0.13
chrII	2858546	2859420	875	648	2859579	2859631	Y110A2AL.18	Y110A2AL.18	WBGene00197619	-	444	2858988	2858989	98	148	318.91	11.6	0
chrII	2920514	2921382	869	1233	2919715	2920846	Y110A2AR.1	Y110A2AR.1	WBGene00022452	+	454	2920966	2920967	118	174	548.09	16.19	0
chrII	2922266	2923639	1374	-963	2923916	2926951	ZK355.2a.1	ZK355.2	WBGene00022712	+	958	2923222	2923223	48	128	127.9	6.58	0.05
chrII	2966773	2967731	959	-1940	2969192	2969248	K08A2.14	K08A2.14	WBGene00198710	+	578	2967349	2967350	43	106	149.67	5.9	0.06
chrII	2970411	2970974	564	-1444	2969192	2969248	K08A2.13	K08A2.13	WBGene00197932	-	227	2970636	2970637	65	79	167.6	8.92	0.06
chrII	2971434	2972321	888	-2629	2969192	2969248	K08A2.13	K08A2.13	WBGene00197932	-	453	2971885	2971886	183	263	1182.82	25.1	0
chrII	2973672	2974543	872	-2531	2976639	2985939	K08A2.5a.3	nhr-88	WBGene00003678	+	446	2974116	2974117	70	122	250.23	9.6	0
chrII	2976513	2977119	607	177	2976639	2980930	K08A2.5c.3	nhr-88	WBGene00003678	+	381	2976892	2976893	31	54	53.73	4.25	0.15
chrII	2987711	2988452	742	-225	2988307	2991293	K08A2.4	K08A2.4	WBGene00019513	+	342	2988051	2988052	56	82	118.77	7.68	0.05
chrII	3038848	3039614	767	-285	3039516	3039714	B0454.24	B0454.24	WBGene00202018	+	387	3039233	3039234	46	67	61.34	6.31	0.13
chrII	3054366	3055270	905	-470	3052596	3054348	B0454.9	B0454.9	WBGene00015200	-	455	3054819	3054820	169	208	750.08	23.18	0
chrII	3055318	3056184	867	-890	3056641	3060248	B0454.1	lin-8	WBGene00002997	+	434	3055750	3055751	75	116	218.79	10.29	0.04
chrII	3111014	3111678	665	-119	3109371	3111227	Y25C1A.13	Y25C1A.13	WBGene00021296	-	354	3111366	3111367	50	71	98.22	6.86	0.06
chrII	3128845	3129562	718	24	3129179	3131376	T10D4.3	T10D4.3	WBGene00020407	+	418	3129261	3129262	61	83	129.98	8.37	0.05
chrII	3209016	3209869	854	-35	3209478	3210844	ZC239.6.3	ZC239.6	WBGene00022569	+	418	3209432	3209433	102	123	262.8	13.99	0
chrII	3211833	3212700	868	-104	3212371	3213208	ZC239.5	ZC239.5	WBGene00022568	+	410	3212241	3212242	100	131	235.58	11.69	0
chrII	3303389	3304052	664	29	3302761	3303750	F39E9.10	F39E9.10	WBGene00023036	-	430	3303817	3303818	101	123	360.67	13.85	0
chrII	3315045	3315401	357	-1716	3313083	3313507	F39E9.24	linc-10	WBGene00219690	-	155	3315198	3315199	43	47	96.68	5.9	0.06
chrII	3369875	3370689	815	-137	3369175	3370145	Y49F6C.8	Y49F6C.8	WBGene00021730	-	407	3370280	3370281	48	82	99.28	6.58	0.06
chrII	3428094	3428792	699	-963	3429406	3431305	C16C8.18	C16C8.18	WBGene00015855	+	285	3428377	3428378	62	89	162.2	8.5	0.06
chrII	3438912	3439831	920	-81	3439219	3439290	C16C8.t2	C16C8.t2	WBGene00022931	-	359	3439269	3439270	47	111	182.06	6.45	0.03
chrII	3518713	3519765	1053	-82	3519086	3519157	W09G10.t3	W09G10.t3	WBGene00023162	-	374	3519085	3519086	89	166	394.82	12.21	0
chrII	3520726	3521954	1229	48	3520740	3521388	W09G10.1a	col-72	WBGene00000648	-	961	3521685	3521686	90	190	437.98	12.35	0
chrII	3547173	3547822	650	-1064	3532526	3546433	W09G10.4a.1	apd-3	WBGene00000162	-	316	3547487	3547488	45	63	70.02	6.17	0.09
chrII	3682545	3683371	827	-219	3683177	3684609	F19B10.1	F19B10.1	WBGene00017583	+	398	3682941	3682942	50	91	126.27	6.77	0.05
chrII	3743433	3744298	866	-46	3742468	3743819	F12E12.11	F12E12.11	WBGene00044811	-	438	3743869	3743870	94	131	298.36	12.89	0
chrII	3810235	3811225	991	-1565	3812295	3813521	F54D10.3	F54D10.3	WBGene00018804	+	506	3810739	3810740	236	333	1648.4	32.37	0
chrII	3811271	3812110	840	-604	3812295	3813521	F54D10.3	F54D10.3	WBGene00018804	+	416	3811685	3811686	87	124	274.03	11.93	0
chrII	3815487	3816776	1290	-673	3814376	3815458	F54D10.6	fbxa-146	WBGene00018807	-	883	3816368	3816369	38	134	164.51	5.21	0.06
chrII	3896706	3897456	751	-1054	3898135	3899709	F53C3.6a.2	F53C3.6	WBGene00018750	+	377	3897081	3897082	76	143	429.55	10.42	0
chrII	3897672	3898401	730	-98	3898135	3899709	F53C3.6a.2	F53C3.6	WBGene00018750	+	273	3897943	3897944	70	112	259.29	9.52	0
chrII	3910951	3911853	903	-565	3908489	3910837	F53C3.12	bcmo-2	WBGene00018755	-	535	3911484	3911485	218	299	1359.15	27.17	0
chrII	3929188	3930120	933	-1666	3921608	3927988	F53C3.13c.2	F53C3.13	WBGene00018756	-	456	3929642	3929643	142	212	644.38	16.7	0
chrII	3930573	3931425	853	2741	3932178	3933740	Y14H12B.2	Y14H12B.2	WBGene00021192	-	458	3931029	3931030	258	306	1592.24	35.39	0
chrII	3951189	3951996	808	2192	3949400	3951343	T20H12.1	T20H12.1	WBGene00020643	+	403	3951590	3951591	74	111	218.83	10.02	0.04
chrII	3952168	3953411	1244	3389	3949400	3951343	T20H12.1	T20H12.1	WBGene00020643	+	406	3952572	3952573	52	136	163.34	6.57	0.06
chrII	3953725	3954566	842	-3057	3957203	3957372	K10G6.10	K10G6.10	WBGene00220021	+	567	3954290	3954291	35	88	113.91	4.8	0.05
chrII	3956574	3957845	1272	6	3957203	3957372	K10G6.10	K10G6.10	WBGene00220021	+	430	3957002	3957003	38	123	71.21	4.09	0.09
chrII	3957897	3959441	1545	1466	3957203	3957372	K10G6.10	K10G6.10	WBGene00220021	+	987	3958882	3958883	282	637	3100	38.68	0
chrII	3959592	3960723	1132	-1531	3961689	3972138	K10G6.3	sea-2	WBGene00004751	+	249	3959839	3959840	42	106	106.7	5.76	0.07
chrII	3961207	3961768	562	-201	3961689	3972138	K10G6.3	sea-2	WBGene00004751	+	185	3961390	3961391	29	51	53.65	3.98	0.15
chrII	3974732	3975606	875	-201	3972820	3974968	K10G6.4	K10G6.4	WBGene00019641	-	444	3975174	3975175	59	104	85.09	5.84	0.06
chrII	4002002	4002757	756	-2509	4004889	4016077	K07D4.7a	tag-218	WBGene00019487	+	424	4002424	4002425	59	90	131.96	7.61	0.05
chrII	4003513	4004225	713	-1020	4004889	4016077	K07D4.7a	tag-218	WBGene00019487	+	371	4003882	4003883	29	63	59.92	3.98	0.13
chrII	4038307	4039105	799	-165	4038871	4043129	K07D4.8	pqn-48	WBGene00004135	+	383	4038688	4038689	55	87	121.86	7.54	0.05
chrII	4049546	4050368	823	-828	4048525	4049129	K07D4.1	K07D4.1	WBGene00023318	-	418	4049962	4049963	66	98	158.87	9.05	0.06
chrII	4073704	4074418	715	4052	4070009	4072942	R11F4.3	R11F4.3	WBGene00020009	+	399	4074101	4074102	38	69	77.57	5.18	0.09
chrII	4088981	4091315	2335	-1689	4091837	4094348	R11F4.1.1	R11F4.1	WBGene00020007	+	412	4089391	4089392	85	359	791.52	11.35	0
chrII	4091411	4091912	502	-175	4091837	4094348	R11F4.1.1	R11F4.1	WBGene00020007	+	199	4091608	4091609	33	57	87.51	4.44	0.06
chrII	4093891	4094672	782	2351	4091930	4094348	R11F4.1.2	R11F4.1	WBGene00020007	+	382	4094271	4094272	46	83	78.53	5.34	0.09
chrII	4095532	4096180	649	3926	4091930	4094348	R11F4.1.2	R11F4.1	WBGene00020007	+	290	4095820	4095821	30	59	60.58	4.12	0.13
chrII	4132036	4133080	1045	2309	4127848	4134867	T08H4.3	ast-1	WBGene00020368	-	688	4132722	4132723	33	97	80.67	4.2	0.08
chrII	4151434	4152315	882	-3897	4155772	4167367	R03H10.2	R03H10.2	WBGene00019855	+	433	4151865	4151866	35	95	122.62	4.67	0.05
chrII	4179576	4180536	961	-215	4180271	4183545	R03H10.1	R03H10.1	WBGene00019854	+	539	4180113	4180114	96	179	495.46	12.63	0
chrII	4183596	4184477	882	-2629	4186666	4208426	F31D5.3d	cpna-1	WBGene00006495	+	428	4184022	4184023	60	115	213.12	8.23	0.04
chrII	4185430	4186171	742	-865	4186666	4208426	F31D5.3d	cpna-1	WBGene00006495	+	439	4185867	4185868	47	76	96.27	6.45	0.06
chrII	4193993	4194803	811	60	4188981	4194458	F31D5.4	mth-2	WBGene00017947	-	457	4194448	4194449	27	72	50.93	3.31	0.15
chrII	4291688	4292409	722	-3052	4295101	4298941	C01F1.3a	C01F1.3	WBGene00015298	+	286	4291972	4291973	24	63	58.18	3.29	0.14
chrII	4293093	4293888	796	-1610	4295101	4298941	C01F1.3a	C01F1.3	WBGene00015298	+	411	4293502	4293503	35	83	77.55	4.12	0.09
chrII	4298966	4299860	895	-245	4299658	4301103	C01F1.2	sco-1	WBGene00015297	+	467	4299431	4299432	57	125	250.49	7.82	0
chrII	4372283	4372968	686	-57	4369625	4372568	B0286.3	B0286.3	WBGene00015116	-	329	4372610	4372611	49	71	84.02	6.4	0.06
chrII	4376142	4377323	1182	3	4372740	4376736	B0286.4c.4	ntl-2	WBGene00003825	-	709	4376849	4376850	250	479	2665.69	33.61	0
chrII	4417333	4417925	593	-54	4417683	4419131	ZK430.3	sod-5	WBGene00007036	+	195	4417526	4417527	62	80	160.63	8.5	0.06
chrII	4455660	4456763	1104	1179	4455032	4455100	T12C9.8	T12C9.8	WBGene00200821	+	575	4456233	4456234	51	168	316.89	6.15	0
chrII	4468864	4469629	766	1076	4468170	4471037	W06B4.2	W06B4.2	WBGene00021057	+	410	4469272	4469273	54	74	83.53	7.41	0.06
chrII	4494361	4494999	639	-1297	4491147	4493383	T05C1.4c	camt-1	WBGene00020251	-	345	4494704	4494705	31	61	69.19	4.25	0.09
chrII	4506425	4507207	783	-1669	4491147	4505147	T05C1.4b	camt-1	WBGene00020251	-	337	4506760	4506761	55	139	385.93	7.54	0
chrII	4507655	4508270	616	-2815	4491147	4505147	T05C1.4b	camt-1	WBGene00020251	-	186	4507839	4507840	119	137	484.79	16.32	0
chrII	4518166	4518874	709	-40	4518560	4522457	B0304.1c	hlh-1	WBGene00001948	+	335	4518499	4518500	37	86	145.49	5.08	0.05
chrII	4519523	4520973	1451	1688	4518560	4522457	B0304.1b	hlh-1	WBGene00001948	+	1058	4520579	4520580	56	191	341.91	7.58	0
chrII	4549488	4550532	1045	-201	4550211	4550428	K07E1.2	K07E1.2	WBGene00220009	+	413	4549899	4549900	64	130	209.42	8.48	0.03
chrII	4574557	4576106	1550	3331	4572000	4591360	M03A1.1a	vab-1	WBGene00006868	+	1148	4575703	4575704	46	174	243.63	6.31	0
chrII	4576232	4577388	1157	4810	4572000	4591360	M03A1.1a	vab-1	WBGene00006868	+	839	4577069	4577070	38	102	109.17	4.87	0.05
chrII	4598769	4599354	586	-59	4590953	4599002	M03A1.6c	ipla-1	WBGene00019747	-	249	4599016	4599017	38	56	64.6	5.21	0.13
chrII	4599855	4600452	598	-131	4590953	4600022	M03A1.6d	ipla-1	WBGene00019747	-	179	4600032	4600033	39	59	71.99	5.35	0.09
chrII	4602806	4603646	841	28	4603198	4604163	F35D11.4.3	F35D11.4	WBGene00018045	+	414	4603218	4603219	82	123	268.49	11.25	0
chrII	4604951	4605508	558	-353	4605583	4605672	F35D11.12	F35D11.12	WBGene00219933	+	210	4605159	4605160	47	57	64.32	5.98	0.13
chrII	4606627	4607513	887	-1300	4608370	4612051	F35D11.3.3	F35D11.3	WBGene00018044	+	458	4607083	4607084	99	143	352.46	13.58	0
chrII	4622348	4623082	735	-974	4619988	4621741	F35D11.10	clec-139	WBGene00018050	-	437	4622783	4622784	33	66	54.11	4.2	0.15
chrII	4638682	4639497	816	-705	4629433	4638384	F35D11.11a	dyf-14	WBGene00018051	-	412	4639092	4639093	84	116	244.19	11.52	0
chrII	4640684	4641202	519	-2559	4629433	4638384	F35D11.11a	dyf-14	WBGene00018051	-	223	4640905	4640906	36	50	57.44	4.84	0.14
chrII	4672371	4673045	675	-90	4672798	4673747	T05A7.4.1	hmg-11	WBGene00001976	+	415	4672784	4672785	59	112	263.18	7.5	0
chrII	4676125	4676731	607	647	4675781	4676248	T05A7.3	T05A7.3	WBGene00020221	+	361	4676484	4676485	48	61	61.05	5.9	0.13
chrII	4681192	4681857	666	-200	4679667	4681324	T05A7.7	T05A7.7	WBGene00020224	-	304	4681494	4681495	53	67	67.11	6.56	0.1
chrII	4692985	4693775	791	-65	4693445	4696408	F10G7.5b	F10G7.5	WBGene00017369	+	360	4693343	4693344	39	69	54.39	5.06	0.15
chrII	4715302	4716492	1191	-150	4716047	4718526	F41C3.8b	F41C3.8	WBGene00018274	+	629	4715929	4715930	61	169	276.33	7.22	0
chrII	4725859	4726587	729	39	4718646	4726262	F10G7.10c	F10G7.10	WBGene00017373	-	437	4726294	4726295	54	80	106.79	7.13	0.07
chrII	4728348	4729407	1060	-1006	4727318	4727871	F10G7.11	ttr-41	WBGene00017374	-	440	4728786	4728787	170	305	1120.7	19.16	0
chrII	4741417	4741898	482	-470	4742128	4745281	F41C3.3.1	acs-11	WBGene00018269	+	282	4741697	4741698	34	48	61.83	4.66	0.13
chrII	4744998	4745746	749	3235	4742137	4745281	F41C3.3.2	acs-11	WBGene00018269	+	368	4745364	4745365	46	74	80.23	6.05	0.09
chrII	4748355	4749165	811	-1208	4749968	4751823	F41C3.2	F41C3.2	WBGene00018268	+	408	4748761	4748762	32	73	70.66	4.39	0.09
chrII	4749374	4750137	764	-212	4749968	4751823	F41C3.2	F41C3.2	WBGene00018268	+	365	4749737	4749738	49	66	56.86	6.62	0.14
chrII	4761555	4762276	722	1052	4762715	4762968	F26G1.14	F26G1.14	WBGene00202483	-	354	4761907	4761908	49	78	80.91	5.8	0.08
chrII	4769039	4770217	1179	385	4764160	4770013	F26G1.4.1	ttm-2	WBGene00017840	-	249	4769286	4769287	78	160	308.98	10.7	0
chrII	4790629	4791594	966	795	4790316	4795668	F26G1.1	F26G1.1	WBGene00017837	+	264	4790891	4790892	32	82	67.59	4.39	0.1
chrII	4805694	4806432	739	-387	4798158	4805676	C33F10.5a	rig-6	WBGene00016354	-	378	4806070	4806071	41	68	63.22	5.38	0.13
chrII	4855880	4856611	732	-1675	4857921	4859181	F11G11.5.3	F11G11.5	WBGene00017385	+	438	4856316	4856317	27	66	64.58	3.69	0.13
chrII	4856898	4857585	688	-679	4857921	4859181	F11G11.5.3	F11G11.5	WBGene00017385	+	386	4857282	4857283	43	67	64.22	5.4	0.13
chrII	4881388	4883136	1749	191	4882071	4883361	F11G11.2	gst-7	WBGene00001755	+	586	4881972	4881973	108	325	812.6	13.29	0
chrII	4888485	4889715	1231	-335	4889435	4891469	R05F9.6.2	R05F9.6	WBGene00019890	+	849	4889332	4889333	90	244	643.99	10.86	0
chrII	4904150	4904839	690	-66	4904279	4904428	R05F9.14	R05F9.14	WBGene00196322	-	252	4904400	4904401	86	116	304.46	11.8	0
chrII	4906399	4908804	2406	-238	4907228	4907363	R05F9.15	R05F9.15	WBGene00202479	-	371	4906768	4906769	44	290	387.44	5.56	0
chrII	4918262	4919257	996	-2197	4916179	4916562	R05F9.13	msp-31	WBGene00003429	-	498	4918758	4918759	61	143	156.26	5.74	0.06
chrII	4925137	4926359	1223	-155	4925418	4925593	ZK546.20	ZK546.20	WBGene00201423	-	425	4925560	4925561	69	151	251.97	9.46	0
chrII	4941406	4942940	1535	346	4942395	4942519	ZK546.18	ZK546.18	WBGene00044937	-	643	4942047	4942048	239	412	1561.48	29.99	0
chrII	4971309	4972095	787	-805	4972507	4988938	T27F7.2a	shc-2	WBGene00020867	+	305	4971612	4971613	126	171	473.87	14.2	0
chrII	4993207	4994429	1223	-215	4994033	4995607	T27F7.1.3	T27F7.1	WBGene00020866	+	777	4993982	4993983	60	177	316.84	7.44	0
chrII	4994705	4995606	902	-395	4995551	4996442	F59A6.6a	rnh-1.0	WBGene00004382	+	457	4995160	4995161	89	135	255.76	10.86	0
chrII	5016983	5017872	890	2702	5014725	5015324	F59A6.2	F59A6.2	WBGene00019084	+	445	5017426	5017427	191	257	1132.38	26.2	0
chrII	5018370	5020091	1722	-3533	5022764	5029982	F59A6.1	nsy-1	WBGene00003822	+	403	5018771	5018772	72	245	477.06	9.16	0
chrII	5020514	5021113	600	-1950	5022764	5029982	F59A6.1	nsy-1	WBGene00003822	+	225	5020737	5020738	68	113	338.95	9.33	0
chrII	5022309	5022958	650	-130	5022764	5029982	F59A6.1	nsy-1	WBGene00003822	+	280	5022587	5022588	49	63	65.65	6.52	0.12
chrII	5032311	5033126	816	-52	5032771	5032844	F33G12.t1	F33G12.t1	WBGene00023025	+	414	5032723	5032724	44	80	72.43	5.42	0.09
chrII	5042272	5042930	659	-3	5042454	5042598	F33G12.9	F33G12.9	WBGene00201581	-	378	5042648	5042649	56	82	119.87	6.86	0.05
chrII	5046160	5047021	862	-3324	5049915	5053719	F33G12.6b	F33G12.6	WBGene00018018	+	331	5046489	5046490	39	97	85.83	4.19	0.06
chrII	5048131	5048922	792	-1388	5049915	5053719	F33G12.6b	F33G12.6	WBGene00018018	+	408	5048537	5048538	146	227	910.45	18.04	0
chrII	5048982	5050530	1549	-159	5049915	5053719	F33G12.6b	F33G12.6	WBGene00018018	+	298	5049278	5049279	45	204	307.53	5.51	0
chrII	5055097	5055814	718	-120	5054089	5055335	C27A2.3.1	ify-1	WBGene00002068	-	317	5055412	5055413	67	89	123.17	8.03	0.05
chrII	5061593	5062340	748	-128	5062095	5062115	C27A2.9	21ur-11529	WBGene00170710	+	383	5061974	5061975	47	68	59.14	6.07	0.14
chrII	5081017	5081849	833	-272	5078210	5081161	C27A2.6	dsh-2	WBGene00001102	-	420	5081435	5081436	73	111	193.52	9.41	0.03
chrII	5092100	5093326	1227	-523	5093236	5094214	C04G6.2	C04G6.2	WBGene00015453	+	486	5092584	5092585	276	570	3160.52	32.26	0
chrII	5109539	5110288	750	-115	5110029	5112232	F09C12.2	F09C12.2	WBGene00017277	+	455	5109992	5109993	54	96	164.09	7.11	0.06
chrII	5141859	5142536	678	-10	5142041	5142187	F58A6.12	F58A6.12	WBGene00198457	-	378	5142235	5142236	35	72	84.86	4.45	0.06
chrII	5181226	5183663	2438	670	5181774	5181980	C27D6.14	C27D6.14	WBGene00202400	+	1327	5182551	5182552	144	561	1979.45	19.57	0
chrII	5184659	5185447	789	-1083	5186136	5186274	C34F11.18	C34F11.18	WBGene00201571	+	362	5185019	5185020	38	78	89.27	5.15	0.06
chrII	5185648	5187406	1759	-260	5179038	5186267	C27D6.4c	crh-2	WBGene00016162	-	759	5186405	5186406	53	201	137.21	5.25	0.05
chrII	5200753	5202552	1800	-1661	5203314	5209797	C34F11.3a.2	C34F11.3	WBGene00016415	+	446	5201197	5201198	64	241	375.48	7.88	0
chrII	5202617	5203447	831	-282	5203314	5209797	C34F11.3a.2	C34F11.3	WBGene00016415	+	417	5203032	5203033	97	134	289.14	12.01	0
chrII	5210573	5211284	712	35	5209779	5210964	C34F11.8	C34F11.8	WBGene00016417	-	376	5210947	5210948	39	71	59.42	4.54	0.13
chrII	5220572	5222472	1901	-427	5221949	5222158	C34F11.15	C34F11.15	WBGene00199982	+	403	5220973	5220974	67	205	263.32	9.19	0
chrII	5226167	5226875	709	-2	5226523	5226643	C34F11.16	C34F11.16	WBGene00200733	+	407	5226572	5226573	50	87	149.82	6.86	0.06
chrII	5227507	5228324	818	-137	5228053	5228193	C34F11.10	C34F11.10	WBGene00195586	+	353	5227858	5227859	47	130	316.08	6.45	0
chrII	5276466	5277340	875	3206	5278137	5280109	ZK622.3c.5	pmt-1	WBGene00022781	-	328	5276792	5276793	41	90	110.37	5.57	0.05
chrII	5280054	5280921	868	-32	5278137	5280455	ZK622.3c.7	pmt-1	WBGene00022781	-	515	5280567	5280568	33	84	66.12	3.91	0.12
chrII	5282134	5283767	1634	-425	5278137	5282525	ZK622.3d.6	pmt-1	WBGene00022781	-	370	5282502	5282503	56	168	209.24	7.68	0.03
chrII	5291895	5292820	926	25	5292332	5292403	ZK622.t1	ZK622.t1	WBGene00023217	+	338	5292231	5292232	31	82	75.01	4.25	0.09
chrII	5303539	5304626	1088	-4020	5308103	5308123	F08B1.6	21ur-10456	WBGene00174410	+	467	5304004	5304005	122	221	580.83	14.17	0
chrII	5306117	5306927	811	-1581	5308103	5308123	F08B1.6	21ur-10456	WBGene00174410	+	351	5306466	5306467	52	92	82.48	5.56	0.06
chrII	5319968	5320831	864	-2607	5323007	5339990	F08B1.1c.2	vhp-1	WBGene00006923	+	301	5320267	5320268	107	203	615.53	12.13	0
[truncated: 5,632 more rows]

## Sheet: 3
Gene Name	RPKM_Wild-type_replicate-1	RPKM_Wild-type_replicate-2
[truncated: 19,301 more rows]

## Sheet: 4
Gene Name	RPKM_daf-2(-)_replicate-1	RPKM_daf-2(-)_replicate-2
[truncated: 45,726 more rows]

[truncated: 18 more sheets: 5, 6, 7, 8, 9, 10, 11, 12, 13, 14, 15, 16, 17, 18, 19, 20, 21, 22]
