# Supplementary material for: Genome-wide endogenous DAF-16/FOXO recruitment dynamics during lowered insulin signalling in C. elegans
Source: Oncotarget. 2015 Nov 2;6(39):41418–33. doi: 10.18632/oncotarget.6282 (PMC4747164; doi:10.18632/oncotarget.6282)
Supplement: Supplementary file 3 [file oncotarget-06-41418-s003.xls]

## Sheet: Sheet1
Table S1: Summary of the ChIP-sequencing and mapping
Sample Name	Total Raw reads	Reads after adapter trimming	Reads aligned	Total Peaks	Total Peaks	Final peaks for downstream analysis
					(P<1x10-5 and FDR< 5% )
Wild-type ChIP	37754539	37571792	16784074	5679	5679	5396
Wild-type Input	36906729	36782424	30293740
daf-16(-) ChIP	35299435	35168077	5472064	863	863
daf-16(-) Input	36880923	36743551	23909226
daf-2(-) ChIP	36895783	36749270	20459854	6860	6860	6859
daf2 (-) Input	33604718	33387515	27634469
daf-16(-);daf-2(-) ChIP	37008414	36790275	19403583	37	1
daf-16(-);daf-2(-) Input	37076977	36914974	29535666
