# Supplementary material for: Genome-wide endogenous DAF-16/FOXO recruitment dynamics during lowered insulin signalling in C. elegans
Source: Oncotarget. 2015 Nov 2;6(39):41418–33. doi: 10.18632/oncotarget.6282 (PMC4747164; doi:10.18632/oncotarget.6282)
Supplement: Supplementary file 4 [file oncotarget-06-41418-s004.xls]

## Sheet: Sheet1
Table S2: Summary of DAF-16 peaks
Total significant peaks in Wild-type (N=5396) and daf-2(-) (N=6859)
Strains	Coding Region		Non-coding Region
	Peaks	Genes	Peaks	Genes
	Overall distribution
Wild-type	3287	2746	2109	1926
daf-2(-)	4696	3734	2163	1889
	2.5 kb Promoter including 5' UTR
Wild-type	2714	2515	1324	1274
daf-2(-)	3302	2982	1053	1000
	Other Intra- & Intergenic Regions
Wild-type	573	483	785	723
daf-2(-)	1394	1154	1110	1015
