# Supplementary material for: Genome-wide endogenous DAF-16/FOXO recruitment dynamics during lowered insulin signalling in C. elegans
Source: Oncotarget. 2015 Nov 2;6(39):41418–33. doi: 10.18632/oncotarget.6282 (PMC4747164; doi:10.18632/oncotarget.6282)
Supplement: Supplementary file 5 [file oncotarget-06-41418-s005.xls]

## Sheet: Sheet1
Table S3: Summary of RNA sequencing and mapping
Worm strains	Total sequence reads	Total number of reads after adapter and length (≤ 15) trimming	Total number of sequence reads that mapped to C.elegans genome (%)	*Genes identified following mapping (%)
Wild-type (Replicate-1)	17646343	17614506	15,651,097 (88.85)	18,567 (85.50)
Wild-type (Replicate-2)	15309670	15273103	13,519,389 (88.52)	18,506 (85.08)
daf-2(-) (Replicate-1)	15849811	15807152	14,116,121 (89.30)	18,275 (84.01)
daf-2(-) (Replicate-2)	10994685	10732343	9,622,787 (89.66)	18,595 (85.49)
daf-16(-);daf-2(-) (Replicate-1)	15324909	15222538	13,461,483 (88.43)	18,654 (85.76)
daf-16(-);daf-2(-) (Replicate-2)	17211128	17167219	15,153,918 (88.27)	18,632 (85.66)
*Worm Base version WS230 was used for this analysis. Total number of protein coding genes in WS230 is 21,751
