# Supplementary material for: Genome-wide endogenous DAF-16/FOXO recruitment dynamics during lowered insulin signalling in C. elegans
Source: Oncotarget. 2015 Nov 2;6(39):41418–33. doi: 10.18632/oncotarget.6282 (PMC4747164; doi:10.18632/oncotarget.6282)
Supplement: Supplementary file 6 [file oncotarget-06-41418-s006.xls]

## Sheet: Sheet1
Table S4: Second tier of regulators directly bound and activated by DAF-16
WB Gene ID	Gene Name	DNA binding domain	Ensemble Gene ID	HUGO ID
WBGene00003652	nhr-62	ZF - NHR	ENSG00000101076	HNF4A
WBGene00020153	nhr-212	ZF - NHR	ENSG00000131408	NR1H2
WBGene00003647	nhr-57	ZF - NHR	ENSG00000196482	ESRRG
WBGene00003669	nhr-79	ZF - NHR	ENSG00000025434	NR1H3
WBGene00003682	nhr-92	ZF - NHR	ENSG00000101076	HNF4A
WBGene00003618	nhr-19	ZF - NHR	ENSG00000101076	HNF4A
WBGene00003620	nhr-21	ZF - NHR	ENSG00000101076	HNF4A
WBGene00003632	nhr-42	ZF - NHR	ENSG00000196482	ESRRG
WBGene00015497	nhr-76	ZF - NHR	NA	NA
WBGene00003678	nhr-88	ZF - NHR	ENSG00000164749	HNF4G
WBGene00018704	ztf-13	ZF - C2H2 - 2 fingers	NA	NA
WBGene00001439	fkh-7	ZF - C2H2 - 1 finger, WH - Fork Head	ENSG00000137166	FOXP4
WBGene00000912	daf-16	WH - Fork Head, AT Hook	ENSG00000118689	FOXO3A
WBGene00001441	fkh-9	WH - Fork Head	ENSG00000176678	FOXL1
WBGene00016272	C30G4.7	TSC-22/dip/bun	ENSG00000102804	TSC22D1
WBGene00006999	zyx-1	novel	ENSG00000159840	ZYX
WBGene00015716	sox-4	HMG box	ENSG00000203883	SOX18
WBGene00000221	atf-5	bZIP	ENSG00000169136	ATF5
WBGene00006959	xbp-1	bZIP	ENSG00000100219	XBP1
WBGene00012005	jun-1	bZIP	ENSG00000171223	JUNB
WBGene00001957	hlh-13	bHLH	ENSG00000168267	PTF1A
