# Supplementary material for: Genome-wide endogenous DAF-16/FOXO recruitment dynamics during lowered insulin signalling in C. elegans
Source: Oncotarget. 2015 Nov 2;6(39):41418–33. doi: 10.18632/oncotarget.6282 (PMC4747164; doi:10.18632/oncotarget.6282)
Supplement: Supplementary file 7 [file oncotarget-06-41418-s007.xls]

## Sheet: Sheet1
Table S5: Second tier of regulators directly bound and repressed by DAF-16
WB Gene ID	Gene Name	DNA binding domain	Ensemble Gene ID	HUGO ID
WBGene00004786	sex-1	ZF - NHR	ENSG00000077092	RARB
WBGene00003622	nhr-23	ZF - NHR	ENSG00000198963	RORB
WBGene00003656	nhr-66	ZF - NHR	ENSG00000204231	RXRB
WBGene00003661	nhr-71	ZF - NHR	ENSG00000101076	HNF4A
WBGene00001194	egl-27	ZF - GATA, MYB	ENSG00000142599	RERE
WBGene00003025	lin-40	ZF - GATA, MYB	ENSG00000057935	MTA3
WBGene00009448	zfp-2	ZF - C2H2 - 7 fingers	ENSG00000251192	ZNF674
WBGene00005011	F26F4.8	ZF - C2H2 - 6 fingers	ENSG00000213020	ZNF611
WBGene00009508	F37D6.2	ZF - C2H2 - 5 fingers	ENSG00000198477	ZNF280B
WBGene00003087	lsy-2	ZF - C2H2 - 5 fingers	ENSG00000176222	ZNF404
WBGene00018833	ztf-1	ZF - C2H2 - 4 fingers	ENSG00000182903	ZNF721
WBGene00018794	attf-3	ZF - C2H2 - 3 fingers, AT Hook	ENSG00000130528	HRC
WBGene00000995	die-1	ZF - C2H2 - 3 fingers	NA	NA
WBGene00015451	C04F5.9	ZF - C2H2 - 3 fingers	ENSG00000166188	ZNF319
WBGene00012735	sptf-3	ZF - C2H2 - 3 fingers	ENSG00000185591	SP1
WBGene00004745	sdc-1	ZF - C2H2 - 2 fingers	ENSG00000166529	ZSCAN21
WBGene00020630	T20F7.1	ZF - C2H2 - 2 fingers	NA	NA
WBGene00011206	R10E4.11	ZF - C2H2 - 2 fingers	ENSG00000198298	ZNF485
WBGene00012317	ztf-6	ZF - C2H2 - 2 fingers	ENSG00000148516	ZEB1
WBGene00003002	lin-13	ZF - C2H2 - 15 fingers	ENSG00000198795	ZNF521
WBGene00005009	spr-4	ZF - C2H2 - 14 fingers	ENSG00000213973	ZNF99
WBGene00017967	ada-2	ZF - C2H2 - 1 finger, MYB	ENSG00000173011	TADA2B
WBGene00013128	Y52B11A.9	ZF - C2H2 - 1 finger	ENSG00000151657	KIN
WBGene00016888	C52E12.1	ZF - C2H2 - 1 finger	ENSG00000167962	ZNF598
WBGene00003045	lir-2	ZF - C2H2 - 1 finger	NA	NA
WBGene00016200	dpff-1	ZF - C2H2 - 1 finger	ENSG00000205683	DPF2
WBGene00004111	pqn-21	ZF - C2H2 - 1 finger	ENSG00000128573	FOXP2
WBGene00022785	ZK652.6	ZF - C2H2 - 1 finger	ENSG00000176407	KCMF1
WBGene00001079	dpy-20	ZF - BED x2	NA	NA
WBGene00001061	dpl-1	WH - TDP	ENSG00000198176	TFDP1
WBGene00000914	daf-19	WH - RFX	ENSG00000087903	RFX2
WBGene00001081	dpy-22	TRAP230 family	ENSG00000184634	MED12
WBGene00009174	F26H9.2	RPEL - 2 domains	ENSG00000112419	PHACTR2
WBGene00000938	dcp-66	p66 family	ENSG00000167491	GATAD2A
WBGene00004134	pqn-47	p53	ENSG00000124920	MYRF
WBGene00003003	lin-14	novel	NA	NA
WBGene00014232	ttll-4	novel	ENSG00000135912	TTLL4
WBGene00020320	T07F8.4	MYB	ENSG00000198160	MIER1
WBGene00015468	madf-11	MADF	NA	NA
WBGene00008118	madf-8	MADF	NA	NA
WBGene00001974	hmg-4	HMG box	ENSG00000149136	SSRP1
WBGene00000460	ceh-39	HD - CUT	ENSG00000169856	ONECUT1
WBGene00000459	ceh-38	HD - CUT	ENSG00000205922	ONECUT3
WBGene00000464	ceh-44	HD - CUT	ENSG00000257923	CUX1
WBGene00013876	ceh-74	HD	ENSG00000106410	NOBOX
WBGene00003014	lin-28	COLD BOX	ENSG00000187772	LIN28B
WBGene00011614	nfya-1	CBF	ENSG00000001167	NFYA
WBGene00021552	zip-4	bZIP	ENSG00000172216	CEBPB
WBGene00003210	mel-28	AT Hook x2	ENSG00000100285	NEFH
WBGene00007761	rad-26	AT Hook	ENSG00000164080	RAD54L2
WBGene00045419	lsy-12	AT Hook	ENSG00000083168	KAT6A
WBGene00009180	nurf-1	AT Hook	ENSG00000171634	BPTF
WBGene00002717	let-526	ARID/BRIGHT	ENSG00000117713	ARID1A
