# Supplementary material for: Genome-wide endogenous DAF-16/FOXO recruitment dynamics during lowered insulin signalling in C. elegans
Source: Oncotarget. 2015 Nov 2;6(39):41418–33. doi: 10.18632/oncotarget.6282 (PMC4747164; doi:10.18632/oncotarget.6282)
Supplement: Supplementary file 8 [file oncotarget-06-41418-s008.xls]

## Sheet: Sheet1
Promoter region	Forward Primer (5' to 3')	Reverse Primer (5' to 3')
sod-3	CCGAAAATTGACCTTTGAC	CAAAGACCTCATCAACAGCA
C08E8.4	TCTCCTTATCACACCCAAACTGA	TGACCTTGTTTACTGCCTCCT
ZK742.4	CTGCATGGGCCCTCAAAGTA	GGGTCGCCCAAAGTCATCAT
tps-1	ACAAATGTTTTCTGTGCCCCTT	GAAACGGAGAAGAATCATGGAGC
lys-7	CCGGTAATCGACACTGTGTTTC	GTGTGCTCAAAACGGCGTAG
bcmo-2	GACCCCGTCACAAACTCCTT	TCCTCTCGTAGAAGGCAGAGA
sqrd-1	TCAGAGGTGGAGGCTGTTTG	TCACCGGGTAAACAAGACGC
hil-1	ACCGCAGTTATCTCTACCGC	GGAGGACGGGCCTCTTCTAT
mtl-1	GACAGGGCCACCCTCTTTTA	GCCTTCTTCTTTTTCTCACTGCC
Distal	AATCGGGAACTTCACTCGGT	CTCGATCTGATACGTTTGTCCA
