# Supplementary material for: Genome-wide endogenous DAF-16/FOXO recruitment dynamics during lowered insulin signalling in C. elegans
Source: Oncotarget. 2015 Nov 2;6(39):41418–33. doi: 10.18632/oncotarget.6282 (PMC4747164; doi:10.18632/oncotarget.6282)
Supplement: Supplementary file 9 [file oncotarget-06-41418-s009.xlsx]

## Sheet: Sheet1
Table S7. Phenotypic analysis following knocking down of 37 "core" DAF-16 direct targets. The P-values are plotted in Figure 6C
Column1	Column2	Column3	Column4	Column5
RNAi	Percentage with respect to control	Percentage increase (+) or decrease (-) with respect to control	p- value	N
		Dauer Assay
Control	82.3366			68
pdk-1	78.69	(-) 04.43	>0.05	66
daf-16	0	(-)100.00	≤0.0001	66
acs-18	48.08	(-) 41.61	0.0018	70
asns-2	56.23	(-) 31.71	0.0019	59
B0238.1	66.8702	(-) 18.78	0.0017	57
B0286.3	81.8781	(-) 00.56	>0.05	55
bcmo-2	78.8624	(-) 04.22	>0.05	48
C08E8.4	59.421	(-) 27.83	0.047	54
C18A11.1	86.1538	(+) 04.64	>0.05	56
C34D10.2	37.9902	(-) 53.86	≤0.0001	58
C37H5.2	69.0344	(-) 16.16	0.029	51
C53B7.3	58.0674	(-) 29.47	0.0234848	63
cdr-2	71.6667	(-) 12.96	0.016028	37
cpi-1	67.5132	(-) 18.00	>0.05	55
dao-3	59.2221	(-) 28.07	0.0165034	71
dod-3	58.545	(-) 28.89	>0.05	36
E01G4.3	60.6188	(-)26.38	0.019878	56
F09F7.6	68.4539	(-) 16.86	>0.05	48
F47B8.4	85.1447	(+) 03.41	>0.05	52
F48D6.4	58.7044	(-) 28.70	0.0148305	59
far-3	59.8016	(-) 27.37	0.0514181	41
far-7	66.8376	(-) 18.82	0.0330001	30
fat-5	79.0909	(-) 03.94	>0.05	33
ges-1	38.4885	(-) 53.25	0.00277733	65
hacd-1	66.0317	(-) 19.80	>0.05	38
hil-1	55.5159	(-) 32.57	0.00035443	51
klo-1	76.0425	(-) 07.64	>0.05	50
lys-7	68.4957	(-) 16.81	0.0337435	69
M01H9.3	57.4579	(-) 30.22	0.000619784	72
mtl-1	48.5455	(-) 41.04	≤0.0001	38
nnt-1	65.0595	(-) 20.98	0.0471075	51
PDB1.1	56.0399	(-) 31.94	>0.05	49
sod-3	64.6562	(-) 21.47	0.0150306	63
tps-1	75.6926	(-) 08.07	>0.05	48
ttr-18	55.4732	(-) 32.63	0.0305053	55
ttr-39	77.0053	(-) 06.47	>0.05	40
ttr-5	76.5807	(-) 06.99	>0.05	51
ZC410.5	71.8936	(-) 12.68	>0.05	61
		Paraquat Assay
	% survival at 50th hour	Percentage increase (+) or decrease (-) with respect to control	p- value	N
control	74.6212			53
control	63.9899			33
pdk-1	78.4662	(+) 05.15	>0.05	62
pdk-1	56.4103	(-) 11.84	>0.05	35
daf-16	3.0303	(-) 95.94	≤0.0001	28
daf-16	5.85859	(-) 90.84	≤0.0001	49
acs-18	65.7407	(-) 11.90	>0.05	30
asns-2	68.7675	(+) 07.47	>0.05	45
B0238.1	33.3333	(-) 55.33	0.000633809	30
B0286.3	55.5556	(-) 25.55	0.0447353	32
bcmo-2	14.3939	(-) 80.71	0.000769842	33
C08E8.4	81.1966	(+) 26.89	>0.05	36
C18A11.1	59.9023	(-) 06.39	>0.05	42
C34D10.2	40.43	(-) 36.82	0.00418297	44
C37H5.2	59.8485	(-) 06.47	>0.05	35
C53B7.3	35.3846	(-) 44.70	0.0125569	40
cdr-2	82.3232	(+) 10.32	>0.05	35
cpi-1	51.8519	(-) 30.51	0.0281268	30
dao-3	39.0842	(-) 38.92	>0.05	42
dod-3	75.641	(+) 01.37	>0.05	32
E01G4.3	75.4274	(+) 17.87	>0.05	37
F09F7.6	55.8923	(-) 25.09	0.0542015	30
F47B8.4	50.3167	(-) 21.37	>0.05	45
F48D6.4	67.9487	(+) 06.19	>0.05	37
far-3	53.8462	(-) 15.85	0.0396373	39
far-7	62.7273	(-) 15.94	>0.05	32
fat-5	43.9316	(-) 31.35	0.00988533	43
ges-1	40.6061	(-) 45.58	0.00216868	32
hacd-1	60.9428	(-) 18.33	>0.05	30
hil-1	53.2357	(-) 16.81	>0.05	39
klo-1	59.2593	(-) 20.59	>0.05	30
lys-7	60.7407	(-) 18.60	>0.05	30
M01H9.3	60.2273	(-) 19.29	>0.05	30
mtl-1	66.6667	( -)10.66	>0.05	30
nnt-1	59.881	(-) 06.42	>0.05	45
PDB1.1	56.2271	(-) 24.65	>0.05	41
sod-3	23.73	(-) 68.19	0.001	45
tps-1	38.2906	(-) 40.16	>0.05	41
ttr-18	74.4949	(-) 00.17	>0.05	31
ttr-39	73.1987	(-) 01.91	>0.05	30
ttr-5	61.3831	(-) 17.74	>0.05	36
ZC410.5	Not done
		Heat Assay
	Mean survival (In hours)	Percentage increase (+) or decrease (-) with respect to control	p-value	N
control	24.07 ± 0.39			81
pdk-1	24.30 ± 0.00	(+) 00.95	0.0001	159
daf-16	22.00 ± 0.08	(-) 08.59	≤0.0001	135
control	25.19 ± 0.19			55
daf-16	17.16 ± 0.75	(-) 31.88	≤0.0001	50
control	23.00 ± 0.54			60
daf-16	15.19 ± 0.35	(-) 33.96	≤0.0001	42
acs-18	21.93 ± 0.07	(-) 08.89	≤0.0001	185
asns-2	21.50 ± 0.44	(-) 14.65	≤0.0001	64
B0238.1	Not done
B0286.3	17.08 ± 0.58	(-) 32.19	≤0.0001	61
bcmo-2	23.25 ± 0.36	(+) 01.09	>0.05	48
C08E8.4	24.47 ± 0.26	(-) 02.86	>0.05	76
C18A11.1	23.97 ± 0.75	(-) 04.84	>0.05	29
C34D10.2	17.98 ± 0.18	(-) 28.62	≤0.0001	58
C37H5.2	24.09 ± 0.50	(-) 04.37	0.0583	33
C53B7.3	18.15 ± 0.15	(-) 27.95	≤0.0001	47
cdr-2	25.00 ± 0.00	(+) 03.86	>0.05	60
cpi-1	21.90 ± 0.10	(-) 09.01	≤0.0001	129
dao-3	20.82 ± 0.49	(-) 17.35	≤0.0001	72
dod-3	22.71 ± 0.53	(-) 01.26	>0.05	35
E01G4.3	24.75 ± 0.25	(-) 01.75	>0.05	40
F09F7.6	26.48 ± 0.14	(+) 10.01	≤0.0001	184
F47B8.4	23.33 ± 0.45	(+) 01.43	>0.05	35
F48D6.4	19.65 ± 0.42	(-) 21.99	≤0.0001	51
far-3	23.67 ± 0.33	(+) 02.91	>0.05	35
far-7	26.55 ± 0.47	(+) 10.30	≤0.0001	85
fat-5	24.84 ± 0.16	(-) 01.39	>0.05	63
ges-1	26.78 ± 0.32	(+) 11.26	>0.05	107
hacd-1	27.17 ± 0.20	(+) 12.87	0.0122	230
hil-1	21.15 ± 0.37	(-) 16.03	≤0.0001	91
klo-1	23.83 ± 0.17	(-) 00.99	≤0.0001	86
lys-7	25.00 ± 0.00	(-) 16.04	>0.05	38
M01H9.3	23.14 ± 0.29	(-) 03.86	0.0564	91
mtl-1	24.58 ± 0.24	(-) 02.42	>0.05	71
nnt-1	22.67 ± 0.51	(-) 10.00	0.0006	42
PDB1.1	22.63 ± 0.41	(-) 10.16	0.0003	65
sod-3	25.05 ± 0.37	(+) 04.07	0.0006	110
tps-1	18.36 ± 0.20	(-) 27.11	≤0.0001	58
ttr-18	22.65 ± 0.49	(-)10.08	0.0007	54
ttr-39	23.79 ± 0.20	(-) 01.16	0.0011	73
ttr-5	23.20 ± 0.14	(-) 03.61	≤0.0001	193
ZC410.5	25.42 ± 0.14	(+) 05.61	>0.05	194
		Fat Assay
	Arbitrary intensity	Percentage increase (+) or decrease (-) with respect to control	p-value	N
control	155.619
pdk-1	168.269	(+) 08.13	0.022976	25
daf-16	94.6607	(-) 39.17	0.0035141	25
acs-18	119.71	(-) 23.07	0.0112276	25
asns-2	93.201	(-) 40.11	0.00403006	25
B0238.1	109.572	(-) 29.59	0.0047514	25
B0286.3	170.519	(+) 09.57	0.0385463	25
bcmo-2	163.839	(+) 05.28	0.0458103	25
C08E8.4	122.601	(-) 21.22	0.00537595	25
C18A11.1	154.19	(-) 00.92	>0.05	25
C34D10.2	126.517	(-) 18.70	0.0163684	25
C37H5.2	137.278	(-) 11.78	0.0203578	25
C53B7.3	161.277	(+) 03.63	>0.05	25
cdr-2	148.72	(-) 04.43	0.0626215	25
cpi-1	152.596	(-) 01.94	>0.05	25
dao-3	148.817	(-) 04.37	>0.05	25
dod-3	88.9246	(-) 42.86	0.00122238	25
E01G4.3	103.489	(-) 33.49	0.00346	25
F09F7.6	177.323	(+) 13.95	0.00704288	25
F47B8.4	131.743	(-) 15.34	0.0174135	25
F48D6.4	123.141	(-) 20.87	0.00686292	25
far-3	174.941	(+) 12.42	0.0115984	25
far-7	186.228	(+) 19.67	0.0127423	25
fat-5	146.024	(-) 06.16	0.051322	25
ges-1	148.884	(-) 04.33	>0.05	25
hacd-1	158.835	(+) 02.07	>0.05	25
hil-1	136.009	(-) 12.60	0.021314	25
klo-1	124.818	(-) 19.79	0.00779426	25
lys-7	132.667	(-) 14.75	0.0137459	25
M01H9.3	166.356	(+) 06.89	>0.05	25
mtl-1	159.802	(+) 02.69	>0.05	25
nnt-1	130.037	(-) 16.44	0.030285	25
PDB1.1	155.26	(-) 00.23	>0.05	25
sod-3	130.318	(-) 16.26	0.0320143	25
tps-1	140.383	(-) 09.79	0.0138278	25
ttr-18	133.786	(-) 14.03	0.0291156	25
ttr-39	141.572	(-) 09.03	0.0162252	25
ttr-5	173.408	(+) 11.43	0.0109013	25
ZC410.5	145.501	(-) 06.50	>0.05	25
The different colours indicate that the experiments were performed in different batches using the same RNAi plates with appropriate controls. For fat storage, 25 worms were pictured for analysis of intensity of Oil Red staining.

## Sheet: Sheet2
RNAi	Percentage w.r.t control	Percentage increase (+) or decrease (-) w.r.t. control	p- value	N
		Dauer Assay
Control	82.3366			68
pdk-1	78.69	(-) 04.43	>0.05	66
daf-16	0	(-)100.00	≤0.0001	66
acs-18	48.08	(-) 41.61	0.0018	70
asns-2	56.23	(-) 31.71	0.0019	59
B0238.1	66.8702	(-) 18.78	0.0017	57
B0286.3	81.8781	(-) 00.56	>0.05	55
bcmo-2	78.8624	(-) 04.22	>0.05	48
C08E8.4	59.421	(-) 27.83	0.047	54
C18A11.1	86.1538	(+) 04.64	>0.05	56
C34D10.2	37.9902	(-) 53.86	≤0.0001	58
C37H5.2	69.0344	(-) 16.16	0.029	51
C53B7.3	58.0674	(-) 29.47	0.0234848	63
cdr-2	71.6667	(-) 12.96	0.016028	37
cpi-1	67.5132	(-) 18.00	>0.05	55
dao-3	59.2221	(-) 28.07	0.0165034	71
dod-3	58.545	(-) 28.89	>0.05	36
E01G4.3	60.6188	(-)26.38	0.019878	56
F09F7.6	68.4539	(-) 16.86	>0.05	48
F47B8.4	85.1447	(+) 03.41	>0.05	52
F48D6.4	58.7044	(-) 28.70	0.0148305	59
far-3	59.8016	(-) 27.37	0.0514181	41
far-7	66.8376	(-) 18.82	0.0330001	30
fat-5	79.0909	(-) 03.94	>0.05	33
ges-1	38.4885	(-) 53.25	0.00277733	65
hacd-1	66.0317	(-) 19.80	>0.05	38
hil-1	55.5159	(-) 32.57	0.00035443	51
klo-1	76.0425	(-) 07.64	>0.05	50
lys-7	68.4957	(-) 16.81	0.0337435	69
M01H9.3	57.4579	(-) 30.22	0.000619784	72
mtl-1	48.5455	(-) 41.04	≤0.0001	38
nnt-1	65.0595	(-) 20.98	0.0471075	51
PDB1.1	56.0399	(-) 31.94	>0.05	49
sod-3	64.6562	(-) 21.47	0.0150306	63
tps-1	75.6926	(-) 08.07	>0.05	48
ttr-18	55.4732	(-) 32.63	0.0305053	55
ttr-39	77.0053	(-) 06.47	>0.05	40
ttr-5	76.5807	(-) 06.99	>0.05	51
ZC410.5	71.8936	(-) 12.68	>0.05	61
		Paraquat Assay (% survival at 50th hour)
			p- value	N
control 1	74.6212			53
control 2	63.9899			33		control 1
pdk-1 1	78.4662	(+) 05.15	>0.05	62		control 2
pdk-1 2	56.4103	(-) 11.84	>0.05	35
daf-16 1	3.0303	(-) 95.94	≤0.0001	28
daf-16 2	5.85859	(-) 90.84	≤0.0001	49
acs-18	65.7407	(-) 11.90	>0.05	30
asns-2	68.7675	(+) 07.47	>0.05	45
B0238.1	33.3333	(-) 55.33	0.000633809	30
B0286.3	55.5556	(-) 25.55	0.0447353	32
bcmo-2	14.3939	(-) 80.71	0.000769842	33
C08E8.4	81.1966	(+) 26.89	>0.05	36
C18A11.1	59.9023	(-) 06.39	>0.05	42
C34D10.2	40.43	(-) 36.82	0.00418297	44
C37H5.2	59.8485	(-) 06.47	>0.05	35
C53B7.3	35.3846	(-) 44.70	0.0125569	40
cdr-2	82.3232	(+) 10.32	>0.05	35
cpi-1	51.8519	(-) 30.51	0.0281268	30
dao-3	39.0842	(-) 38.92	>0.05	42
dod-3	75.641	(+) 01.37	>0.05	32
E01G4.3	75.4274	(+) 17.87	>0.05	37
F09F7.6	55.8923	(-) 25.09	0.0542015	30
F47B8.4	50.3167	(-) 21.37	>0.05	45
F48D6.4	67.9487	(+) 06.19	>0.05	37
far-3	53.8462	(-) 15.85	0.0396373	39
far-7	62.7273	(-) 15.94	>0.05	32
fat-5	43.9316	(-) 31.35	0.00988533	43
ges-1	40.6061	(-) 45.58	0.00216868	32
hacd-1	60.9428	(-) 18.33	>0.05	30
hil-1	53.2357	(-) 16.81	>0.05	39
klo-1	59.2593	(-) 20.59	>0.05	30
lys-7	60.7407	(-) 18.60	>0.05	30
M01H9.3	60.2273	(-) 19.29	>0.05	30
mtl-1	66.6667	( -)10.66	>0.05	30
nnt-1	59.881	(-) 06.42	>0.05	45
PDB1.1	56.2271	(-) 24.65	>0.05	41
sod-3	23.73	(-) 68.19	0.001	45
tps-1	38.2906	(-) 40.16	>0.05	41
ttr-18	74.4949	(-) 00.17	>0.05	31
ttr-39	73.1987	(-) 01.91	>0.05	30
ttr-5	61.3831	(-) 17.74	>0.05	36
ZC410.5	Not done
		Heat Assay
	Mean survival (In hours)		p-value	N
control 1	24.07 ± 0.39			81
pdk-1 1	24.30 ± 0.00	(+) 00.95	0.0001	159
daf-16 1	22.00 ± 0.08	(-) 08.59	≤0.0001	135
control 2	25.19 ± 0.19			55
daf-16 2	17.16 ± 0.75	(-) 31.88	≤0.0001	50
control 3	23.00 ± 0.54			60
daf-16 3	15.19 ± 0.35	(-) 33.96	≤0.0001	42
acs-18	21.93 ± 0.07	(-) 08.89	≤0.0001	185
asns-2	21.50 ± 0.44	(-) 14.65	≤0.0001	64
B0238.1	Not done
B0286.3	17.08 ± 0.58	(-) 32.19	≤0.0001	61
bcmo-2	23.25 ± 0.36	(+) 01.09	>0.05	48
C08E8.4	24.47 ± 0.26	(-) 02.86	>0.05	76
C18A11.1	23.97 ± 0.75	(-) 04.84	>0.05	29
C34D10.2	17.98 ± 0.18	(-) 28.62	≤0.0001	58
C37H5.2	24.09 ± 0.50	(-) 04.37	0.0583	33
C53B7.3	18.15 ± 0.15	(-) 27.95	≤0.0001	47
cdr-2	25.00 ± 0.00	(+) 03.86	>0.05	60
cpi-1	21.90 ± 0.10	(-) 09.01	≤0.0001	129
dao-3	20.82 ± 0.49	(-) 17.35	≤0.0001	72
dod-3	22.71 ± 0.53	(-) 01.26	>0.05	35
E01G4.3	24.75 ± 0.25	(-) 01.75	>0.05	40
F09F7.6	26.48 ± 0.14	(+) 10.01	≤0.0001	184
F47B8.4	23.33 ± 0.45	(+) 01.43	>0.05	35
F48D6.4	19.65 ± 0.42	(-) 21.99	≤0.0001	51
far-3	23.67 ± 0.33	(+) 02.91	>0.05	35
far-7	26.55 ± 0.47	(+) 10.30	≤0.0001	85
fat-5	24.84 ± 0.16	(-) 01.39	>0.05	63
ges-1	26.78 ± 0.32	(+) 11.26	>0.05	107
hacd-1	27.17 ± 0.20	(+) 12.87	0.0122	230
hil-1	21.15 ± 0.37	(-) 16.03	≤0.0001	91
klo-1	23.83 ± 0.17	(-) 00.99	≤0.0001	86
lys-7	25.00 ± 0.00	(-) 16.04	>0.05	38
M01H9.3	23.14 ± 0.29	(-) 03.86	0.0564	91
mtl-1	24.58 ± 0.24	(-) 02.42	>0.05	71
nnt-1	22.67 ± 0.51	(-) 10.00	0.0006	42
PDB1.1	22.63 ± 0.41	(-) 10.16	0.0003	65
sod-3	25.05 ± 0.37	(+) 04.07	0.0006	110
tps-1	18.36 ± 0.20	(-) 27.11	≤0.0001	58
ttr-18	22.65 ± 0.49	(-)10.08	0.0007	54
ttr-39	23.79 ± 0.20	(-) 01.16	0.0011	73
ttr-5	23.20 ± 0.14	(-) 03.61	≤0.0001	193
ZC410.5	25.42 ± 0.14	(+) 05.61	>0.05	194
		Fat Assay
control	155.619
pdk-1	168.269	(+) 08.13	0.022976	25
daf-16	94.6607	(-) 39.17	0.0035141	25
acs-18	119.71	(-) 23.07	0.0112276	25
asns-2	93.201	(-) 40.11	0.00403006	25
B0238.1	109.572	(-) 29.59	0.0047514	25
B0286.3	170.519	(+) 09.57	0.0385463	25
bcmo-2	163.839	(+) 05.28	0.0458103	25
C08E8.4	122.601	(-) 21.22	0.00537595	25
C18A11.1	154.19	(-) 00.92	>0.05	25
C34D10.2	126.517	(-) 18.70	0.0163684	25
C37H5.2	137.278	(-) 11.78	0.0203578	25
C53B7.3	161.277	(+) 03.63	>0.05	25
cdr-2	148.72	(-) 04.43	0.0626215	25
cpi-1	152.596	(-) 01.94	>0.05	25
dao-3	148.817	(-) 04.37	>0.05	25
dod-3	88.9246	(-) 42.86	0.00122238	25
E01G4.3	103.489	(-) 33.49	0.00346	25
F09F7.6	177.323	(+) 13.95	0.00704288	25
F47B8.4	131.743	(-) 15.34	0.0174135	25
F48D6.4	123.141	(-) 20.87	0.00686292	25
far-3	174.941	(+) 12.42	0.0115984	25
far-7	186.228	(+) 19.67	0.0127423	25
fat-5	146.024	(-) 06.16	0.051322	25
ges-1	148.884	(-) 04.33	>0.05	25
hacd-1	158.835	(+) 02.07	>0.05	25
hil-1	136.009	(-) 12.60	0.021314	25
klo-1	124.818	(-) 19.79	0.00779426	25
lys-7	132.667	(-) 14.75	0.0137459	25
M01H9.3	166.356	(+) 06.89	>0.05	25
mtl-1	159.802	(+) 02.69	>0.05	25
nnt-1	130.037	(-) 16.44	0.030285	25
PDB1.1	155.26	(-) 00.23	>0.05	25
sod-3	130.318	(-) 16.26	0.0320143	25
tps-1	140.383	(-) 09.79	0.0138278	25
ttr-18	133.786	(-) 14.03	0.0291156	25
ttr-39	141.572	(-) 09.03	0.0162252	25
ttr-5	173.408	(+) 11.43	0.0109013	25
ZC410.5	145.501	(-) 06.50	>0.05	25
